# Supplementary material for: Crystal structure of 4,4-di­bromo-1-(3,4-di­meth­oxy­phen­yl)-2-aza­buta-1,3-diene-1-carbo­nitrile
Source: Acta Crystallogr E Crystallogr Commun. 2016 Jul 22;72(Pt 8):1167–70. doi: 10.1107/S2056989016011075 (PMC4971864; doi:10.1107/S2056989016011075)
Supplement: Supplementary file 1 [file e-72-01167-sup1.cif]

##############################################################################
#                                                                            #
# This CIF contains the data in a paper accepted for publication in          #
# Acta Crystallographica Section E. It conforms to the requirements of       #
# Notes for Authors for Acta Crystallographica Section E, and has been       #
# peer reviewed under the auspices of the IUCr Commission on Journals.       #
#                                                                            #
# Full details of the Crystallographic Information File format               #
# are given in the paper "The Crystallographic Information File (CIF):       #
# a New Standard Archive File for Crystallography" by S. R. Hall, F. H.      #
# Allen and I. D. Brown [Acta Cryst. (1991), A47, 655-685].                  #
#                                                                            #
# The current version of the core CIF dictionary is obtainable from          #
# ftp://ftp.iucr.org/pub/cif_core.dic.                                       #
#                                                                            #
# Software is freely available for graphical display of the structure(s)     #
# in this CIF. For information consult the CIF software page                 #
# http://www.iucr.org/resources/cif/software.                                #
#                                                                            #
# This file may be used for bona fide research purposes within the           #
# scientific community so long as proper attribution is given to the journal # 
# article from which it was obtained.                                        #
#                                                                            #
##############################################################################
data_I
_audit_creation_method
;
Olex2 1.2
(compiled 2014.08.28 svn.r2986 for OlexSys, GUI svn.r4874)
;
_journal_date_recd_electronic     2016-06-11
_journal_date_accepted     2016-07-07
_journal_name_full     'Acta Crystallographica, Section E'
_journal_year     2016
_journal_volume     72
_journal_issue      8
_journal_page_first     1167
_journal_page_last     1170
_journal_paper_category     GO
_journal_paper_doi     10.1107/S2056989016011075
_journal_coeditor_code     PK2582
loop_
    _publ_contact_author_name
    _publ_contact_author_address
    _publ_contact_author_email
    'Kubicki, Marek M.'
;
ICMUB UMR CNRS 6302
University of Bourgogne
9 avenue Alain Savary,
21078 Dijon
France
;
 marek.kubicki@u-bourgogne.fr
    'Knorr, Michael'
;
Institut UTINAM UMR CNRS 6213,
University of Franche-Comt\'e,
16 route de Gray,
25030 Besan\,con,
France
;
 michael.knorr@univ-fcomte.fr
_publ_contact_author_phone     '+33 380 396 096'
_publ_section_title
;
Crystal structure of
4,4-dibromo-1-(3,4-dimethoxyphenyl)-2-azabuta-1,3-diene-1-carbonitrile
;
_publ_section_title_footnote     .
loop_
    _publ_author_name
    _publ_author_footnote
    _publ_author_address
    'Chaabene, Marwa' ?
;\
Laboratoire de Chimie H\'et\'erocyclique, Produits Naturels et R\'eactivit\'e \
(LR11ES39),
D\'epartement de Chimie, Facult\'e des Sciences de Monastir,
Tunisia
;
    'Khatyr, Abderrahim' ?
;
Institut UTINAM UMR CNRS 6213,
University of Franche-Comt\'e,
16 route de Gray,
25030 Besan\,con,
France
;
    'Knorr, Michael' ?
;
Institut UTINAM UMR CNRS 6213,
University of Franche-Comt\'e,
16 route de Gray,
25030 Besan\,con,
France
;
    'Askri, Moheddine' ?
;\
Laboratoire de Chimie H\'et\'erocyclique, Produits Naturels et R\'eactivit\'e \
(LR11ES39),
D\'epartement de Chimie, Facult\'e des Sciences de Monastir,
Tunisia
;
    'Rousselin, Yoann' ?
;
ICMUB UMR CNRS 6302,
University of Bourgogne,
9 avenue Alain Savary,
21078 Dijon,
France
;
    'Kubicki, Marek M.' ?
;
ICMUB UMR CNRS 6302,
University of Bourgogne,
9 avenue Alain Savary,
21078 Dijon,
France
;
_publ_section_synopsis
;
The substitution of the aryl group at <i>trans</i> position with respect to the
N atom in the imine part of 4,4-dihalogeno-1,1-aryl-2-azabuta-1,3-dienes
[Ar~2~C\\db N---C(H)\\db C<i>X</i>~2~] by a CN group allows to get an almost
perfectly planar molecule.
;
_database_code_depnum_ccdc_archive     'CCDC 1491488'
_chemical_name_systematic
;
4,4-Dibromo-1-(3,4-dimethoxyphenyl)-2-azabuta-1,3-diene-1-carbonitrile
;
_chemical_name_common     ?
_chemical_formula_moiety     'C12 H10 Br2 N2 O2'
_chemical_formula_sum     'C12 H10 Br2 N2 O2'
_chemical_formula_iupac     'C12 H10 Br2 N2 O2'
_chemical_formula_weight     374.04
_chemical_melting_point     ?
_shelx_space_group_comment
;
The symmetry employed for this shelxl refinement is uniquely defined
by the following loop, which should always be used as a source of
symmetry information in preference to the above space-group names.
They are only intended as comments.
;
_space_group_crystal_system     triclinic
_space_group_name_H-M_alt     'P -1'
_space_group_name_Hall     '-P 1'
loop_
    _space_group_symop_operation_xyz
    'x, y, z'
    '-x, -y, -z'
_cell_length_a     7.6878(4)
_cell_length_b     9.2782(5)
_cell_length_c     10.8111(6)
_cell_angle_alpha     106.162(2)
_cell_angle_beta     100.887(2)
_cell_angle_gamma     110.009(2)
_cell_volume     660.57(6)
_cell_formula_units_Z     2
_cell_measurement_reflns_used     8732
_cell_measurement_theta_min     2.97
_cell_measurement_theta_max     27.527
_cell_measurement_temperature     100
_exptl_crystal_description     'plqte'
_exptl_crystal_colour     'clear light orange'
_exptl_crystal_size_max     0.25
_exptl_crystal_size_mid     0.2
_exptl_crystal_size_min     0.1
_exptl_crystal_density_diffrn     1.881
_exptl_crystal_density_meas     ?
_exptl_crystal_density_method     ?
_exptl_crystal_F_000     364
_exptl_absorpt_coefficient_mu     6.131
_exptl_absorpt_correction_type     multi-scan
_exptl_absorpt_process_details
;
(SADABS; Bruker, 2014)
;
_shelx_estimated_absorpt_T_min     0.309
_shelx_estimated_absorpt_T_max     0.579
_exptl_absorpt_correction_T_min     0.5366
_exptl_absorpt_correction_T_max     0.7456
_exptl_special_details
;
Absorption correction:
SADABS-2014/4 (Bruker,2014) was used for absorption correction.
wR2(int) was 0.0938 before and 0.0647 after correction.
The Ratio of minimum to maximum transmission is 0.7197.
The \l/2 correction factor is 0.00150.
;
_diffrn_ambient_temperature     100
_diffrn_radiation_type     MoK\a
_diffrn_radiation_wavelength     0.71073
_diffrn_radiation_monochromator     'TRIUMPH curved crystal'
_diffrn_measurement_device_type     'Bruker D8 VENTURE'
_diffrn_measurement_device     '\k-geometry diffractometer'
_diffrn_measurement_method     '\f and \w scans'
_diffrn_detector_area_resol_mean     ?
_diffrn_reflns_number     23955
_diffrn_reflns_av_R_equivalents     0.0665
_diffrn_reflns_theta_min     2.971
_diffrn_reflns_theta_max     27.619
_diffrn_reflns_theta_full     26.000
_diffrn_measured_fraction_theta_max     0.996
_diffrn_measured_fraction_theta_full     0.999
_diffrn_reflns_limit_h_min     -9
_diffrn_reflns_limit_h_max     10
_diffrn_reflns_limit_k_min     -12
_diffrn_reflns_limit_k_max     12
_diffrn_reflns_limit_l_min     -14
_diffrn_reflns_limit_l_max     14
_diffrn_standards_number     0
loop_
    _refln_index_h
    _refln_index_k
    _refln_index_l
    _refln_F_squared_meas
    1 0 0 20.86
    1 0 0 21.12
    1 0 0 18.57
    1 0 0 18.31
    -2 0 0 0.58
    -2 0 0 0.38
    2 0 0 0.61
    2 0 0 0.48
    2 0 0 0.5
    2 0 0 0.4
    2 0 0 0.39
    -3 0 0 21.02
    -3 0 0 21.76
    3 0 0 22.01
    3 0 0 21.59
    3 0 0 22.27
    3 0 0 22.24
    3 0 0 21.4
    -4 0 0 33.74
    -4 0 0 34.34
    4 0 0 34.7
    4 0 0 33.06
    4 0 0 34.28
    4 0 0 33.86
    4 0 0 34.5
    -5 0 0 4.81
    -5 0 0 5.22
    5 0 0 5.57
    5 0 0 4.59
    5 0 0 5.12
    5 0 0 4.24
    -6 0 0 4.12
    -6 0 0 4.36
    6 0 0 4.65
    6 0 0 4
    6 0 0 3.46
    6 0 0 4.22
    6 0 0 3.76
    -7 0 0 1.34
    -7 0 0 0.57
    7 0 0 0.95
    7 0 0 0.25
    7 0 0 0.94
    7 0 0 1.08
    7 0 0 0.77
    -8 0 0 -0.24
    -8 0 0 0.89
    -8 0 0 0.53
    8 0 0 1.14
    8 0 0 0.73
    8 0 0 0.71
    8 0 0 0.41
    8 0 0 1.26
    9 -1 0 -1.08
    9 -1 0 -1.11
    9 -1 0 1.67
    -9 1 0 0.08
    8 -1 0 1.92
    8 -1 0 1.2
    8 -1 0 1.53
    -8 1 0 1.87
    7 -1 0 44.08
    7 -1 0 43.71
    7 -1 0 42.83
    7 -1 0 40.21
    7 -1 0 43.17
    -7 1 0 43.1
    6 -1 0 14.02
    6 -1 0 13.1
    6 -1 0 13.36
    6 -1 0 12.82
    6 -1 0 13.61
    -6 1 0 12.72
    -6 1 0 11.39
    -6 1 0 12.72
    5 -1 0 2.98
    5 -1 0 3.29
    5 -1 0 3.1
    5 -1 0 3.07
    5 -1 0 3.65
    -5 1 0 2.33
    -5 1 0 3.33
    -5 1 0 4
    4 -1 0 57.61
    4 -1 0 56.01
    4 -1 0 56.41
    4 -1 0 58.51
    4 -1 0 61.76
    -4 1 0 59.39
    -4 1 0 53.71
    -4 1 0 56.67
    3 -1 0 44.61
    3 -1 0 40.11
    3 -1 0 40.91
    -3 1 0 41.04
    -3 1 0 40.15
    -3 1 0 43.44
    2 -1 0 89.72
    2 -1 0 94.23
    2 -1 0 89.39
    -2 1 0 89.51
    1 -1 0 1.12
    1 -1 0 0.71
    -1 -1 0 3.62
    -1 -1 0 3.54
    -1 -1 0 3.38
    -1 -1 0 3.06
    1 1 0 3.07
    1 1 0 3.48
    1 1 0 3.26
    1 1 0 3.47
    1 1 0 3.53
    -2 -1 0 136.83
    -2 -1 0 140.6
    -2 -1 0 130.82
    -2 -1 0 133.25
    2 1 0 134.82
    2 1 0 140.72
    2 1 0 140.05
    2 1 0 137.87
    2 1 0 140.03
    -3 -1 0 5.62
    -3 -1 0 5.18
    -3 -1 0 6.33
    -3 -1 0 7.17
    -3 -1 0 5.61
    3 1 0 5.74
    3 1 0 5.14
    3 1 0 6.04
    3 1 0 5.41
    3 1 0 6.27
    -4 -1 0 -0.2
    -4 -1 0 -0.4
    -4 -1 0 -0.07
    -4 -1 0 -0.06
    -4 -1 0 0.42
    4 1 0 -0.25
    4 1 0 -0.38
    4 1 0 0.03
    4 1 0 -0.26
    4 1 0 -0.09
    -5 -1 0 8.87
    -5 -1 0 8.17
    -5 -1 0 8.08
    5 1 0 8.14
    5 1 0 7.87
    5 1 0 8.59
    5 1 0 8.62
    5 1 0 8.88
    -6 -1 0 34.06
    -6 -1 0 33.12
    -6 -1 0 32.76
    6 1 0 32
    6 1 0 32.82
    6 1 0 34.23
    6 1 0 34.58
    6 1 0 31.53
    -7 -1 0 0.83
    -7 -1 0 2.33
    -7 -1 0 1.16
    7 1 0 1.24
    7 1 0 2.42
    7 1 0 1.98
    7 1 0 0.47
    7 1 0 0.56
    -8 -1 0 -0.46
    -8 -1 0 -0.62
    -8 -1 0 1.27
    8 1 0 -0.12
    8 1 0 0.69
    8 1 0 2.15
    9 -2 0 2.69
    9 -2 0 3.8
    9 -2 0 2.52
    9 -2 0 2.76
    -9 2 0 2.8
    8 -2 0 -0.22
    8 -2 0 0.21
    8 -2 0 0.34
    8 -2 0 0.25
    -8 2 0 -0.01
    7 -2 0 2.94
    7 -2 0 3.44
    7 -2 0 2.84
    7 -2 0 4.11
    -7 2 0 2.73
    6 -2 0 1.02
    6 -2 0 0.22
    6 -2 0 0.88
    6 -2 0 0.72
    -6 2 0 0.23
    5 -2 0 35.87
    5 -2 0 37.55
    -5 2 0 36.24
    4 -2 0 36.42
    4 -2 0 39.17
    -4 2 0 35.73
    3 -2 0 0.04
    3 -2 0 0.12
    -3 2 0 0.16
    2 -2 0 53.51
    2 -2 0 51.15
    2 -2 0 50.25
    2 -2 0 51.05
    2 -2 0 45.93
    2 -2 0 51.84
    -2 2 0 49.44
    -2 2 0 53.77
    -2 2 0 53.25
    1 -2 0 228.28
    1 -2 0 231.6
    1 -2 0 238.92
    1 -2 0 233.2
    1 -2 0 243.07
    -1 2 0 228.05
    -1 2 0 233.51
    -1 2 0 233.18
    0 -2 0 35.3
    0 -2 0 35.89
    0 -2 0 36.81
    0 -2 0 35.87
    0 2 0 37.21
    0 2 0 38.15
    0 2 0 36.12
    0 2 0 35.61
    0 2 0 36.91
    -1 -2 0 6.43
    -1 -2 0 6.6
    -1 -2 0 6.53
    -1 -2 0 6.94
    1 2 0 6.61
    1 2 0 6.98
    1 2 0 6.51
    1 2 0 7.04
    1 2 0 7.21
    -2 -2 0 9.18
    -2 -2 0 9.16
    -2 -2 0 9.22
    -2 -2 0 9.48
    2 2 0 9.21
    2 2 0 9.71
    2 2 0 9.04
    2 2 0 9.44
    2 2 0 9.55
    -3 -2 0 58.5
    -3 -2 0 56.23
    -3 -2 0 58.55
    -3 -2 0 55.15
    3 2 0 56.51
    3 2 0 56.57
    3 2 0 57.98
    3 2 0 56.22
    3 2 0 56.62
    -4 -2 0 9.39
    -4 -2 0 9.21
    -4 -2 0 9.47
    -4 -2 0 9.44
    -4 -2 0 9.79
    4 2 0 9.59
    4 2 0 9.76
    4 2 0 9.57
    4 2 0 8.88
    4 2 0 9.88
    -5 -2 0 12.28
    -5 -2 0 14.5
    -5 -2 0 11.66
    -5 -2 0 13.82
    -5 -2 0 11.52
    5 2 0 11.26
    5 2 0 14.26
    5 2 0 12.77
    5 2 0 13.06
    5 2 0 12.98
    -6 -2 0 1.72
    -6 -2 0 1.11
    -6 -2 0 1.39
    6 2 0 1.26
    6 2 0 0.24
    6 2 0 1.77
    6 2 0 1.63
    6 2 0 1.68
    -7 -2 0 1.58
    -7 -2 0 1.11
    -7 -2 0 1.61
    7 2 0 1.43
    7 2 0 1.52
    7 2 0 0.99
    7 2 0 1.96
    -8 -2 0 17.31
    -8 -2 0 13.88
    -8 -2 0 11.65
    8 2 0 12.48
    8 2 0 15.35
    8 2 0 12.82
    9 -3 0 1.17
    9 -3 0 0.24
    9 -3 0 -0.15
    9 -3 0 -0.4
    -9 3 0 0.77
    8 -3 0 40.48
    8 -3 0 39.49
    8 -3 0 41.97
    8 -3 0 38.45
    -8 3 0 41.87
    7 -3 0 9.53
    7 -3 0 8.34
    7 -3 0 9.84
    7 -3 0 9.57
    -7 3 0 9.65
    6 -3 0 0.09
    6 -3 0 0.19
    -6 3 0 0.83
    5 -3 0 5.54
    5 -3 0 5.91
    -5 3 0 5.64
    4 -3 0 18.84
    4 -3 0 17.46
    -4 3 0 18.37
    3 -3 0 37.48
    3 -3 0 38.35
    3 -3 0 33.22
    3 -3 0 38.73
    3 -3 0 36.96
    3 -3 0 34.49
    -3 3 0 37.92
    -3 3 0 38.28
    -3 3 0 41.22
    2 -3 0 82.84
    2 -3 0 74.68
    2 -3 0 77.4
    2 -3 0 76.12
    2 -3 0 75.87
    2 -3 0 75.18
    -2 3 0 76.67
    -2 3 0 78.44
    -2 3 0 78.4
    -2 3 0 76.9
    -2 3 0 82.83
    1 -3 0 18.55
    1 -3 0 18.38
    1 -3 0 18.86
    1 -3 0 19.19
    -1 3 0 18.57
    -1 3 0 20.21
    -1 3 0 19.11
    -1 3 0 18.5
    0 -3 0 2.56
    0 -3 0 1.83
    0 -3 0 2.3
    0 -3 0 2.37
    0 3 0 2.59
    0 3 0 2.66
    0 3 0 2.15
    0 3 0 1.88
    0 3 0 2.97
    -1 -3 0 169.96
    -1 -3 0 163.22
    -1 -3 0 159.8
    -1 -3 0 170.23
    1 3 0 169.97
    1 3 0 168.13
    1 3 0 166.07
    1 3 0 169.99
    1 3 0 170.26
    -2 -3 0 27.05
    -2 -3 0 27.01
    -2 -3 0 27.84
    -2 -3 0 26.21
    2 3 0 27.42
    2 3 0 28.36
    2 3 0 26.31
    2 3 0 27.09
    2 3 0 26.86
    -3 -3 0 -0.04
    -3 -3 0 0.44
    -3 -3 0 0.26
    -3 -3 0 0.53
    3 3 0 0.49
    3 3 0 0.54
    3 3 0 0.27
    3 3 0 0
    3 3 0 0.17
    -4 -3 0 10.15
    -4 -3 0 9.8
    -4 -3 0 9.48
    -4 -3 0 10.54
    4 3 0 9.75
    4 3 0 9.75
    4 3 0 10.16
    4 3 0 9.86
    4 3 0 10.94
    -5 -3 0 21.14
    -5 -3 0 21.98
    -5 -3 0 22.88
    -5 -3 0 22.17
    -5 -3 0 23.54
    5 3 0 22.49
    5 3 0 22.75
    5 3 0 23.63
    5 3 0 23.41
    5 3 0 24.75
    -6 -3 0 0.62
    -6 -3 0 0.83
    6 3 0 -0.53
    6 3 0 0
    6 3 0 -0.2
    6 3 0 -0.03
    6 3 0 0.26
    -7 -3 0 1.38
    -7 -3 0 1.99
    -7 -3 0 -0.15
    7 3 0 0.28
    7 3 0 0.89
    7 3 0 1.33
    7 3 0 2.37
    7 3 0 3.09
    9 -4 0 1.44
    9 -4 0 4.16
    9 -4 0 1.93
    9 -4 0 2.56
    -9 4 0 2.46
    8 -4 0 0.12
    8 -4 0 0.13
    8 -4 0 0.95
    8 -4 0 0.6
    -8 4 0 0.75
    7 -4 0 3.88
    7 -4 0 2.21
    -7 4 0 1.86
    6 -4 0 91.79
    6 -4 0 86.85
    -6 4 0 93.35
    5 -4 0 14.06
    5 -4 0 14.72
    5 -4 0 14.23
    5 -4 0 14.55
    -5 4 0 14.7
    4 -4 0 0.17
    4 -4 0 0
    4 -4 0 -0.01
    4 -4 0 0.1
    4 -4 0 0.11
    4 -4 0 0.27
    -4 4 0 0.29
    -4 4 0 0.07
    -4 4 0 0.03
    -4 4 0 0.18
    3 -4 0 58.95
    3 -4 0 60.41
    3 -4 0 58.23
    3 -4 0 61.27
    3 -4 0 60.58
    -3 4 0 60.6
    -3 4 0 60.92
    -3 4 0 61.23
    -3 4 0 64.27
    -3 4 0 60.54
    2 -4 0 94.26
    2 -4 0 100
    2 -4 0 96.07
    2 -4 0 97.05
    -2 4 0 96.08
    -2 4 0 95.56
    -2 4 0 98.03
    -2 4 0 96.78
    1 -4 0 6.76
    1 -4 0 6.84
    1 -4 0 6.94
    1 -4 0 6.64
    -1 4 0 7.75
    -1 4 0 7.24
    -1 4 0 6.59
    -1 4 0 6.55
    0 -4 0 15.41
    0 -4 0 16.38
    0 -4 0 16.13
    0 -4 0 16.95
    0 4 0 16.3
    0 4 0 15.62
    0 4 0 17.33
    0 4 0 16.7
    0 4 0 16.66
    -1 -4 0 12.25
    -1 -4 0 11.7
    -1 -4 0 11.99
    -1 -4 0 11.76
    1 4 0 11.69
    1 4 0 11.54
    1 4 0 12.36
    1 4 0 12.04
    1 4 0 11.17
    -2 -4 0 11.99
    -2 -4 0 12.89
    -2 -4 0 13.85
    -2 -4 0 13.81
    2 4 0 12.74
    2 4 0 12.8
    2 4 0 14.15
    2 4 0 13.58
    2 4 0 12.21
    -3 -4 0 37.66
    -3 -4 0 35.84
    -3 -4 0 38.69
    -3 -4 0 35.43
    3 4 0 35.46
    3 4 0 36.93
    3 4 0 36.6
    3 4 0 35.31
    3 4 0 36.48
    -4 -4 0 8.51
    -4 -4 0 8.19
    -4 -4 0 9
    -4 -4 0 10.04
    4 4 0 8.78
    4 4 0 9.49
    4 4 0 8.6
    4 4 0 8.56
    4 4 0 8.77
    -5 -4 0 0.72
    -5 -4 0 0.62
    -5 -4 0 -0.08
    -5 -4 0 0.94
    -5 -4 0 0.22
    5 4 0 1.23
    5 4 0 0.16
    5 4 0 -0.32
    5 4 0 0.7
    5 4 0 0.54
    -6 -4 0 3.12
    -6 -4 0 2.32
    -6 -4 0 2.9
    -6 -4 0 4.05
    -6 -4 0 3.36
    6 4 0 4.22
    6 4 0 1.74
    6 4 0 3.69
    6 4 0 3.88
    6 4 0 2.46
    9 -5 0 9.97
    9 -5 0 10.23
    -9 5 0 10.31
    8 -5 0 0.14
    8 -5 0 -0.03
    8 -5 0 -0.16
    8 -5 0 -0.2
    -8 5 0 -0.15
    7 -5 0 1.54
    7 -5 0 0.99
    7 -5 0 1.01
    7 -5 0 1.2
    6 -5 0 0.34
    6 -5 0 0.18
    6 -5 0 0.07
    6 -5 0 0.41
    -6 5 0 0.14
    5 -5 0 1.39
    5 -5 0 2.41
    5 -5 0 1.93
    5 -5 0 2.38
    5 -5 0 2.73
    5 -5 0 2.56
    -5 5 0 2.6
    -5 5 0 4.05
    -5 5 0 1.88
    -5 5 0 2.8
    4 -5 0 38.67
    4 -5 0 41.4
    4 -5 0 41.33
    4 -5 0 41.53
    4 -5 0 39.19
    -4 5 0 40.25
    -4 5 0 46.34
    -4 5 0 40.57
    -4 5 0 40.63
    3 -5 0 89.53
    3 -5 0 89.12
    3 -5 0 91.93
    3 -5 0 90.06
    -3 5 0 93.75
    -3 5 0 99.09
    -3 5 0 88.82
    -3 5 0 90.37
    2 -5 0 3.8
    2 -5 0 4.15
    2 -5 0 3.97
    2 -5 0 4.03
    -2 5 0 3.57
    -2 5 0 4.08
    -2 5 0 3.47
    -2 5 0 4.7
    1 -5 0 32.58
    1 -5 0 32.45
    1 -5 0 33.16
    1 -5 0 31.53
    -1 5 0 32.32
    -1 5 0 31.53
    -1 5 0 32.67
    -1 5 0 31.77
    0 -5 0 83.88
    0 -5 0 85.07
    0 -5 0 89.82
    0 -5 0 86.67
    0 5 0 87.72
    0 5 0 84.51
    0 5 0 86.24
    0 5 0 88.54
    0 5 0 85.43
    -1 -5 0 18.4
    -1 -5 0 18.79
    -1 -5 0 18.38
    -1 -5 0 18.47
    1 5 0 18.77
    1 5 0 17.57
    1 5 0 18.19
    1 5 0 17.52
    1 5 0 17.2
    -2 -5 0 0.25
    -2 -5 0 -0.38
    -2 -5 0 0.43
    -2 -5 0 0.17
    2 5 0 0.05
    2 5 0 -0.4
    2 5 0 -0.16
    2 5 0 -0.64
    2 5 0 0.6
    -3 -5 0 6.92
    -3 -5 0 8.58
    -3 -5 0 7.01
    -3 -5 0 5.69
    3 5 0 5.95
    3 5 0 5.35
    3 5 0 5.63
    3 5 0 5.88
    -4 -5 0 8.55
    -4 -5 0 9.88
    -4 -5 0 11.12
    -4 -5 0 9.86
    4 5 0 10.49
    4 5 0 8.74
    4 5 0 9.04
    4 5 0 10.04
    4 5 0 9.04
    -5 -5 0 2.58
    -5 -5 0 2.26
    -5 -5 0 2.46
    -5 -5 0 2.78
    5 5 0 2.95
    5 5 0 1.9
    5 5 0 2.63
    5 5 0 2.95
    5 5 0 1.67
    -6 -5 0 3.18
    -6 -5 0 3.76
    -6 -5 0 4.66
    -6 -5 0 2.25
    -6 -5 0 2.66
    6 5 0 2.1
    6 5 0 3.17
    6 5 0 1.69
    6 5 0 3.1
    6 5 0 2.1
    9 -6 0 -0.23
    9 -6 0 0.31
    9 -6 0 -0.11
    9 -6 0 -1.31
    -9 6 0 -0.21
    8 -6 0 0.66
    8 -6 0 1.87
    8 -6 0 2.81
    8 -6 0 2.35
    -8 6 0 2.44
    7 -6 0 39.75
    7 -6 0 42.19
    7 -6 0 41.2
    -7 6 0 38.31
    6 -6 0 7.53
    6 -6 0 6.12
    6 -6 0 8.16
    6 -6 0 7.6
    6 -6 0 8.35
    6 -6 0 8.46
    -6 6 0 7.39
    -6 6 0 8.27
    -6 6 0 7.6
    -6 6 0 9.4
    5 -6 0 0.07
    5 -6 0 0.12
    5 -6 0 0.11
    5 -6 0 0.13
    5 -6 0 -0.06
    -5 6 0 -0.56
    -5 6 0 0.62
    -5 6 0 0.06
    -5 6 0 -0.11
    4 -6 0 30.44
    4 -6 0 31.54
    4 -6 0 31.31
    4 -6 0 31.48
    -4 6 0 30.44
    -4 6 0 32.23
    -4 6 0 32.29
    -4 6 0 32.21
    3 -6 0 9.51
    3 -6 0 9.83
    3 -6 0 9.33
    3 -6 0 8.56
    -3 6 0 10.26
    -3 6 0 8.6
    -3 6 0 9.23
    -3 6 0 10.7
    -3 6 0 10.28
    2 -6 0 5.95
    2 -6 0 5.35
    2 -6 0 5.26
    2 -6 0 5.18
    -2 6 0 5.45
    -2 6 0 5.89
    -2 6 0 5.55
    -2 6 0 6.19
    1 -6 0 32.52
    1 -6 0 33.49
    1 -6 0 33.78
    1 -6 0 32.22
    -1 6 0 32.21
    -1 6 0 34.36
    -1 6 0 31.46
    -1 6 0 33.03
    0 -6 0 12.78
    0 -6 0 13.95
    0 -6 0 12.73
    0 -6 0 13.29
    0 6 0 12.31
    0 6 0 12.22
    0 6 0 12.98
    0 6 0 13.01
    0 6 0 12.51
    -1 -6 0 3.55
    -1 -6 0 3.17
    -1 -6 0 2.51
    -1 -6 0 2.52
    1 6 0 2.05
    1 6 0 2.84
    1 6 0 2.12
    1 6 0 1.84
    1 6 0 2.42
    -2 -6 0 19.89
    -2 -6 0 18.72
    -2 -6 0 17.73
    -2 -6 0 18.96
    2 6 0 19.76
    2 6 0 18.81
    2 6 0 19.33
    2 6 0 18.97
    2 6 0 18.58
    -3 -6 0 17.3
    -3 -6 0 18.03
    -3 -6 0 17.25
    -3 -6 0 19.24
    3 6 0 14.78
    3 6 0 16.76
    3 6 0 16.79
    3 6 0 16.98
    3 6 0 16.84
    -4 -6 0 1.66
    -4 -6 0 1.1
    -4 -6 0 0.41
    -4 -6 0 1.43
    4 6 0 1.13
    4 6 0 1.21
    4 6 0 0.09
    4 6 0 0.99
    4 6 0 0.81
    -5 -6 0 2.48
    -5 -6 0 1.32
    -5 -6 0 2.32
    -5 -6 0 2.36
    -5 -6 0 1.4
    5 6 0 1.16
    5 6 0 1.65
    5 6 0 2.25
    5 6 0 1.41
    5 6 0 -0.98
    9 -7 0 0.38
    9 -7 0 -0.77
    9 -7 0 0.58
    9 -7 0 0.74
    -9 7 0 0.69
    8 -7 0 2.48
    8 -7 0 3.32
    8 -7 0 3.5
    8 -7 0 3.87
    -8 7 0 3.46
    7 -7 0 -0.44
    7 -7 0 0.28
    7 -7 0 -0.35
    7 -7 0 0.32
    7 -7 0 -0.03
    -7 7 0 0.54
    6 -7 0 0.12
    6 -7 0 0.11
    6 -7 0 0.36
    6 -7 0 0.27
    -6 7 0 -0.28
    -6 7 0 -0.21
    5 -7 0 31.48
    5 -7 0 31.78
    5 -7 0 31.84
    5 -7 0 31.25
    -5 7 0 31.06
    -5 7 0 33.09
    -5 7 0 33.91
    4 -7 0 26.14
    4 -7 0 27.85
    4 -7 0 26.46
    4 -7 0 26.72
    -4 7 0 26.44
    -4 7 0 27.76
    -4 7 0 21.25
    -4 7 0 27.16
    3 -7 0 -0.06
    3 -7 0 0.78
    3 -7 0 -0.13
    3 -7 0 0.07
    -3 7 0 -0.14
    -3 7 0 0.27
    -3 7 0 0.65
    -3 7 0 0.41
    -3 7 0 0.09
    2 -7 0 2.98
    2 -7 0 3.06
    2 -7 0 2.76
    2 -7 0 3.06
    -2 7 0 3.88
    -2 7 0 3.48
    -2 7 0 3.39
    -2 7 0 3.82
    1 -7 0 46.82
    1 -7 0 48.64
    1 -7 0 47.99
    1 -7 0 48.43
    -1 7 0 49.92
    -1 7 0 51.59
    -1 7 0 49.99
    -1 7 0 48.6
    0 -7 0 16.88
    0 -7 0 17.67
    0 -7 0 17.85
    0 7 0 17.51
    0 7 0 16.44
    0 7 0 17.77
    0 7 0 15.24
    0 7 0 17.47
    -1 -7 0 -0.43
    -1 -7 0 -0.84
    -1 -7 0 0.31
    -1 -7 0 0.6
    1 7 0 0.45
    1 7 0 0.03
    1 7 0 -0.47
    1 7 0 1.41
    1 7 0 0.05
    -2 -7 0 13.53
    -2 -7 0 12.57
    -2 -7 0 11.86
    -2 -7 0 13.26
    2 7 0 11.85
    2 7 0 13.4
    2 7 0 12.85
    2 7 0 13.91
    2 7 0 13.78
    -3 -7 0 4.56
    -3 -7 0 4.4
    -3 -7 0 4.86
    -3 -7 0 4.18
    3 7 0 4.39
    3 7 0 5.34
    3 7 0 4.28
    3 7 0 4.92
    -4 -7 0 8.54
    -4 -7 0 11.41
    -4 -7 0 6.97
    -4 -7 0 8.21
    4 7 0 6.57
    4 7 0 7.31
    4 7 0 7.3
    4 7 0 6.05
    4 7 0 7.7
    9 -8 0 5.67
    9 -8 0 4.6
    9 -8 0 5.28
    -9 8 0 4.29
    8 -8 0 13.57
    8 -8 0 12.67
    8 -8 0 11.64
    7 -8 0 5.87
    7 -8 0 6.37
    7 -8 0 5.49
    7 -8 0 5.38
    7 -8 0 6.79
    -7 8 0 4.37
    -7 8 0 7.04
    -7 8 0 5.32
    6 -8 0 0.39
    6 -8 0 0.21
    6 -8 0 0.53
    6 -8 0 0.86
    -6 8 0 -0.58
    -6 8 0 -0.18
    -6 8 0 0.61
    5 -8 0 6.81
    5 -8 0 7.08
    5 -8 0 7.12
    -5 8 0 6.84
    -5 8 0 5.15
    -5 8 0 7.19
    -5 8 0 7.87
    4 -8 0 20.78
    4 -8 0 22.07
    4 -8 0 20.45
    4 -8 0 18.32
    -4 8 0 21.15
    -4 8 0 20.68
    -4 8 0 23.69
    3 -8 0 15.29
    3 -8 0 15.94
    3 -8 0 15.32
    3 -8 0 14.51
    -3 8 0 8.31
    -3 8 0 15.08
    -3 8 0 14.98
    -3 8 0 15.54
    -3 8 0 16.58
    2 -8 0 12.96
    2 -8 0 10.95
    2 -8 0 14.36
    2 -8 0 13.67
    -2 8 0 14.76
    -2 8 0 12.84
    -2 8 0 14.34
    -2 8 0 13.49
    1 -8 0 1.66
    1 -8 0 1.13
    1 -8 0 1.49
    1 -8 0 1.78
    -1 8 0 1.14
    -1 8 0 1.6
    -1 8 0 2.5
    -1 8 0 1.34
    0 -8 0 0.83
    0 -8 0 0.22
    0 -8 0 1.18
    0 -8 0 1.3
    0 8 0 0.52
    0 8 0 0.47
    0 8 0 0.53
    0 8 0 0.22
    -1 -8 0 37.91
    -1 -8 0 41.56
    -1 -8 0 40.29
    -1 -8 0 36.12
    1 8 0 41.64
    1 8 0 39.34
    1 8 0 40.31
    1 8 0 39.08
    1 8 0 39.37
    -2 -8 0 12.9
    -2 -8 0 11.32
    -2 -8 0 12.28
    -2 -8 0 14.03
    2 8 0 11.93
    2 8 0 11.99
    2 8 0 11.63
    2 8 0 11.18
    -3 -8 0 -0.58
    -3 -8 0 -1.02
    -3 -8 0 0.6
    -3 -8 0 -0.68
    3 8 0 0.92
    3 8 0 0.71
    3 8 0 0.81
    3 8 0 -0.33
    3 8 0 0.52
    8 -9 0 0.07
    8 -9 0 0.33
    8 -9 0 0.62
    -8 9 0 -0.22
    -8 9 0 0.11
    7 -9 0 1.99
    7 -9 0 3.63
    7 -9 0 3.72
    7 -9 0 2.41
    -7 9 0 2.86
    -7 9 0 3.26
    6 -9 0 23.01
    6 -9 0 21.37
    6 -9 0 20.62
    -6 9 0 20.92
    -6 9 0 21.79
    -6 9 0 22.27
    5 -9 0 10.69
    5 -9 0 9.45
    5 -9 0 9.26
    5 -9 0 10.58
    -5 9 0 9.39
    -5 9 0 10.17
    -5 9 0 11.18
    -5 9 0 9.26
    -5 9 0 7.14
    4 -9 0 0.89
    4 -9 0 0.11
    4 -9 0 -0.31
    4 -9 0 0.4
    -4 9 0 0.54
    -4 9 0 0.26
    -4 9 0 1.43
    -4 9 0 -0.84
    -4 9 0 0.82
    3 -9 0 6.58
    3 -9 0 6.39
    3 -9 0 7.32
    3 -9 0 8.51
    -3 9 0 6.74
    -3 9 0 7.44
    -3 9 0 7.94
    -3 9 0 6.87
    -3 9 0 7.9
    2 -9 0 30.19
    2 -9 0 29.43
    2 -9 0 27.11
    2 -9 0 28.74
    -2 9 0 27.47
    -2 9 0 29.89
    -2 9 0 28.08
    -2 9 0 28.71
    1 -9 0 1.01
    1 -9 0 -0.48
    1 -9 0 0.52
    1 -9 0 0.72
    -1 9 0 -0.74
    -1 9 0 0.11
    -1 9 0 -0.3
    -1 9 0 -0.33
    0 -9 0 6.5
    0 -9 0 4.8
    0 -9 0 6.45
    0 -9 0 5.33
    0 9 0 6.52
    0 9 0 4.48
    0 9 0 5.01
    0 9 0 5
    -1 -9 0 0.85
    -1 -9 0 1.94
    -1 -9 0 -0.08
    1 9 0 0.27
    1 9 0 0.94
    1 9 0 -0.1
    1 9 0 0.08
    -2 -9 0 3.36
    -2 -9 0 0.66
    -2 -9 0 -1.85
    -2 -9 0 1.69
    2 9 0 2.25
    2 9 0 1.27
    2 9 0 -0.29
    2 9 0 -0.36
    2 9 0 0.89
    8 -10 0 -0.61
    8 -10 0 0.8
    8 -10 0 -0.01
    -8 10 0 -0.02
    -8 10 0 1.11
    7 -10 0 2.05
    7 -10 0 2.43
    7 -10 0 2.18
    7 -10 0 1.67
    -7 10 0 2.93
    -7 10 0 3.23
    -7 10 0 2.77
    6 -10 0 4.43
    6 -10 0 5.15
    6 -10 0 4.33
    6 -10 0 4.97
    -6 10 0 1.92
    -6 10 0 4.31
    -6 10 0 6.52
    5 -10 0 1.8
    5 -10 0 2.36
    5 -10 0 2.17
    5 -10 0 2.37
    -5 10 0 0.89
    -5 10 0 0.18
    -5 10 0 1.34
    -5 10 0 2.56
    -5 10 0 1.8
    4 -10 0 9.45
    4 -10 0 11.6
    4 -10 0 10.55
    4 -10 0 9.23
    -4 10 0 10.06
    -4 10 0 10.29
    -4 10 0 11.7
    -4 10 0 10.96
    -4 10 0 10.84
    3 -10 0 12.51
    3 -10 0 11.85
    3 -10 0 12.45
    -3 10 0 12.71
    -3 10 0 11.73
    -3 10 0 13.02
    -3 10 0 13.83
    2 -10 0 -0.29
    2 -10 0 -0.77
    2 -10 0 0.64
    -2 10 0 -0.7
    -2 10 0 0.06
    -2 10 0 -0.57
    1 -10 0 1.47
    1 -10 0 0.43
    1 -10 0 1.49
    1 -10 0 1.72
    -1 10 0 1.24
    -1 10 0 0.15
    -1 10 0 0.28
    -1 10 0 1.24
    0 -10 0 10.34
    0 -10 0 9.73
    0 -10 0 10.07
    0 -10 0 11.49
    0 10 0 10.35
    0 10 0 11.86
    0 10 0 10.83
    0 10 0 11.89
    1 10 0 1.22
    6 -11 0 8
    6 -11 0 7.15
    6 -11 0 5.81
    -6 11 0 3.39
    -6 11 0 8.45
    -6 11 0 5.22
    5 -11 0 -0.81
    5 -11 0 -0.44
    5 -11 0 -0.34
    5 -11 0 -0.46
    -5 11 0 -0.41
    -5 11 0 -0.67
    -5 11 0 1.39
    -5 11 0 0.24
    -5 11 0 0
    4 -11 0 3.18
    4 -11 0 2.87
    4 -11 0 1.91
    4 -11 0 2.17
    -4 11 0 2.06
    -4 11 0 1.26
    -4 11 0 1.62
    -4 11 0 3.91
    3 -11 0 11.51
    3 -11 0 10.6
    3 -11 0 11.13
    3 -11 0 11.96
    -3 11 0 13.61
    -3 11 0 12.14
    -3 11 0 10.93
    -3 11 0 10.03
    -3 11 0 10.39
    2 -11 0 0.05
    2 -11 0 -0.1
    2 -11 0 1.13
    2 -11 0 -0.61
    -2 11 0 -0.95
    -2 11 0 -1.01
    -2 11 0 -0.74
    -2 11 0 -1
    -1 11 -1 0.03
    -1 11 -1 -0.58
    -1 11 -1 -0.49
    -1 11 -1 -2.03
    1 -11 1 1.77
    1 -11 1 1.69
    1 -11 1 1.03
    1 -11 1 -1.28
    -2 11 -1 -0.14
    -2 11 -1 -0.47
    -2 11 -1 0.14
    -2 11 -1 -0.59
    2 -11 1 0.38
    2 -11 1 0.82
    2 -11 1 0.42
    2 -11 1 -1.25
    -3 11 -1 2.4
    -3 11 -1 2.77
    -3 11 -1 1.67
    -3 11 -1 2.83
    3 -11 1 2.5
    3 -11 1 2.52
    3 -11 1 2.39
    3 -11 1 2.33
    -4 11 -1 1.42
    -4 11 -1 0.72
    -4 11 -1 2.46
    -4 11 -1 4.26
    -4 11 -1 1.68
    4 -11 1 -0.41
    4 -11 1 1.73
    4 -11 1 0.07
    4 -11 1 -0.26
    -5 11 -1 2.92
    -5 11 -1 -0.09
    -5 11 -1 1.16
    -5 11 -1 3.12
    -5 11 -1 1.42
    5 -11 1 2.95
    5 -11 1 3.53
    5 -11 1 3.46
    -6 11 -1 4.45
    -6 11 -1 4.78
    -6 11 -1 3.8
    6 -11 1 6.36
    6 -11 1 5.28
    6 -11 1 4.7
    6 -11 1 4.86
    1 10 -1 7.81
    1 10 -1 6.69
    1 10 -1 8.67
    1 10 -1 9.26
    -1 -10 1 9.66
    -1 -10 1 6.4
    -1 -10 1 9.64
    -1 -10 1 10.96
    0 10 -1 -0.24
    0 10 -1 -0.66
    0 10 -1 1.08
    0 10 -1 0.06
    0 -10 1 1.95
    0 -10 1 0.14
    0 -10 1 0.2
    0 -10 1 -0.82
    -1 10 -1 -0.38
    -1 10 -1 0.22
    -1 10 -1 0.01
    1 -10 1 0.66
    1 -10 1 1.5
    1 -10 1 -0.24
    1 -10 1 -1.14
    -2 10 -1 25.12
    -2 10 -1 21.74
    -2 10 -1 24.24
    -2 10 -1 26.14
    2 -10 1 20.94
    2 -10 1 24.99
    2 -10 1 21.4
    2 -10 1 20.53
    -3 10 -1 5.76
    -3 10 -1 6.89
    -3 10 -1 5.66
    -3 10 -1 4.11
    -3 10 -1 7.06
    3 -10 1 3.87
    3 -10 1 5.21
    3 -10 1 4.66
    3 -10 1 3.7
    -4 10 -1 1.41
    -4 10 -1 1.96
    -4 10 -1 2.26
    -4 10 -1 1.04
    -4 10 -1 2
    4 -10 1 1.58
    4 -10 1 1.95
    4 -10 1 0.5
    4 -10 1 1.67
    -5 10 -1 11.24
    -5 10 -1 7.35
    -5 10 -1 10.77
    -5 10 -1 11.61
    5 -10 1 11.9
    5 -10 1 9.89
    5 -10 1 11.04
    5 -10 1 9.84
    -6 10 -1 16.61
    -6 10 -1 15.94
    -6 10 -1 16.68
    6 -10 1 14.53
    6 -10 1 14.94
    6 -10 1 14.33
    6 -10 1 16.45
    -7 10 -1 -0.06
    -7 10 -1 0.39
    -7 10 -1 1.66
    7 -10 1 1
    7 -10 1 0
    7 -10 1 0.42
    7 -10 1 0.49
    -8 10 -1 5.89
    -8 10 -1 4.13
    -8 10 -1 4.11
    8 -10 1 5.69
    8 -10 1 4.88
    8 -10 1 5.32
    2 9 -1 6.25
    2 9 -1 3.74
    2 9 -1 4.62
    2 9 -1 6.05
    -2 -9 1 4.62
    -2 -9 1 7.04
    -2 -9 1 6.59
    -2 -9 1 5.31
    1 9 -1 22.02
    1 9 -1 18.68
    1 9 -1 22.11
    -1 -9 1 19.94
    -1 -9 1 20.41
    -1 -9 1 23.97
    -1 -9 1 22.02
    0 9 -1 -0.67
    0 9 -1 0.26
    0 9 -1 0.03
    0 9 -1 -0.26
    0 -9 1 -0.58
    0 -9 1 0.14
    0 -9 1 0.48
    0 -9 1 -0.85
    -1 9 -1 3.99
    -1 9 -1 5.44
    -1 9 -1 4.18
    -1 9 -1 3.78
    1 -9 1 4.89
    1 -9 1 4.25
    1 -9 1 3.96
    1 -9 1 3.76
    -2 9 -1 2.46
    -2 9 -1 2.37
    -2 9 -1 1.97
    -2 9 -1 2.82
    2 -9 1 2.83
    2 -9 1 3.04
    2 -9 1 2.09
    2 -9 1 3.29
    -3 9 -1 2.16
    -3 9 -1 1.16
    -3 9 -1 0.66
    -3 9 -1 0.19
    -3 9 -1 0.35
    3 -9 1 0.33
    3 -9 1 0.93
    3 -9 1 0.83
    3 -9 1 0.31
    -4 9 -1 20.44
    -4 9 -1 14.08
    -4 9 -1 20.2
    -4 9 -1 21.17
    -4 9 -1 19.73
    4 -9 1 19.03
    4 -9 1 18.17
    4 -9 1 19.51
    4 -9 1 18.35
    -5 9 -1 12.65
    -5 9 -1 13.56
    -5 9 -1 15.01
    -5 9 -1 13.56
    5 -9 1 12.27
    5 -9 1 12.66
    5 -9 1 12.01
    -6 9 -1 1.06
    -6 9 -1 1.95
    -6 9 -1 0.97
    6 -9 1 1.37
    6 -9 1 1.3
    6 -9 1 0.51
    6 -9 1 0.87
    -7 9 -1 15
    -7 9 -1 14.78
    7 -9 1 16.25
    7 -9 1 13.72
    7 -9 1 15.63
    8 -9 1 13
    8 -9 1 10.52
    8 -9 1 11.39
    8 -9 1 11.74
    8 -9 1 12.14
    3 8 -1 12.91
    3 8 -1 11.92
    3 8 -1 12.91
    3 8 -1 12.23
    3 8 -1 13.55
    -3 -8 1 13.89
    -3 -8 1 13.22
    -3 -8 1 17.47
    -3 -8 1 13.36
    2 8 -1 14.99
    2 8 -1 17.62
    2 8 -1 14.95
    2 8 -1 16.12
    2 8 -1 16.27
    -2 -8 1 14.32
    -2 -8 1 15.38
    -2 -8 1 19.81
    -2 -8 1 15.68
    1 8 -1 1.4
    1 8 -1 1.13
    1 8 -1 1.24
    1 8 -1 0.76
    -1 -8 1 2.05
    -1 -8 1 1.74
    -1 -8 1 1.12
    -1 -8 1 1.75
    0 8 -1 7.78
    0 8 -1 8.39
    0 8 -1 7.45
    0 -8 1 8.51
    0 -8 1 6.11
    0 -8 1 6.69
    0 -8 1 6.82
    -1 8 -1 29.71
    -1 8 -1 30.52
    -1 8 -1 24.5
    -1 8 -1 29.28
    1 -8 1 27.49
    1 -8 1 28.33
    1 -8 1 30.24
    1 -8 1 29.54
    -2 8 -1 6.68
    -2 8 -1 5.29
    -2 8 -1 5.1
    -2 8 -1 6.19
    2 -8 1 7.71
    2 -8 1 6
    -3 8 -1 1.12
    -3 8 -1 0.35
    -3 8 -1 0.72
    -3 8 -1 0.7
    -3 8 -1 0.62
    3 -8 1 0.38
    3 -8 1 0.56
    3 -8 1 0.43
    -4 8 -1 3.21
    -4 8 -1 2.61
    -4 8 -1 2.83
    -4 8 -1 2.56
    4 -8 1 2.6
    4 -8 1 2.31
    4 -8 1 2.67
    4 -8 1 2.7
    -5 8 -1 15.21
    -5 8 -1 17.48
    -5 8 -1 15.01
    5 -8 1 15.18
    5 -8 1 16.89
    5 -8 1 15.95
    5 -8 1 16.98
    -6 8 -1 3.5
    -6 8 -1 3.4
    -6 8 -1 3.71
    6 -8 1 4.38
    6 -8 1 3.08
    6 -8 1 3.75
    6 -8 1 3.6
    6 -8 1 2.97
    -7 8 -1 22.6
    -7 8 -1 19.56
    -7 8 -1 19.74
    -7 8 -1 21.16
    7 -8 1 21.29
    7 -8 1 21.24
    7 -8 1 20.8
    7 -8 1 21.25
    7 -8 1 22.44
    -8 8 -1 0.1
    8 -8 1 -0.01
    8 -8 1 0
    8 -8 1 0.5
    -9 8 -1 0.51
    9 -8 1 0.22
    9 -8 1 0.1
    9 -8 1 -0.29
    4 7 -1 6
    4 7 -1 7.84
    4 7 -1 6.37
    4 7 -1 8.95
    4 7 -1 8.46
    -4 -7 1 5.73
    -4 -7 1 8.93
    -4 -7 1 7.5
    -4 -7 1 8.11
    3 7 -1 2.81
    3 7 -1 3.08
    3 7 -1 2.78
    3 7 -1 3.29
    3 7 -1 2.85
    -3 -7 1 2.8
    -3 -7 1 2.21
    -3 -7 1 2.27
    -3 -7 1 2.34
    2 7 -1 11.71
    2 7 -1 11.23
    2 7 -1 11.87
    2 7 -1 14.17
    -2 -7 1 11.51
    -2 -7 1 11.86
    -2 -7 1 11.49
    -2 -7 1 12.84
    1 7 -1 8.13
    1 7 -1 7.44
    1 7 -1 8.12
    1 7 -1 6.68
    1 7 -1 8.59
    -1 -7 1 6.77
    -1 -7 1 7.89
    -1 -7 1 6.71
    -1 -7 1 6.46
    0 7 -1 27.83
    0 7 -1 26.79
    0 7 -1 29.67
    0 7 -1 26.19
    0 -7 1 29.42
    0 -7 1 27.8
    0 -7 1 30.04
    0 -7 1 27.05
    -1 7 -1 7.04
    -1 7 -1 7.21
    -1 7 -1 7.31
    -1 7 -1 7.47
    1 -7 1 6.76
    1 -7 1 6.58
    1 -7 1 7.03
    1 -7 1 7.24
    -2 7 -1 0.35
    -2 7 -1 0.01
    -2 7 -1 0.44
    -2 7 -1 0.17
    2 -7 1 -0.25
    2 -7 1 0.12
    2 -7 1 -0.42
    2 -7 1 0.22
    -3 7 -1 56.73
    -3 7 -1 56.81
    -3 7 -1 58.59
    -3 7 -1 56.35
    3 -7 1 57.9
    3 -7 1 57.07
    3 -7 1 55.82
    3 -7 1 56.54
    -4 7 -1 21.2
    -4 7 -1 19.56
    -4 7 -1 23.65
    -4 7 -1 23.3
    -4 7 -1 20.59
    4 -7 1 21.05
    4 -7 1 23.42
    4 -7 1 22.54
    4 -7 1 22.64
    -5 7 -1 0.5
    -5 7 -1 1.48
    -5 7 -1 0.58
    5 -7 1 0.94
    5 -7 1 0.38
    5 -7 1 0.42
    5 -7 1 0.6
    5 -7 1 0.64
    -6 7 -1 17.17
    -6 7 -1 19.47
    -6 7 -1 15.39
    -6 7 -1 14.67
    6 -7 1 16.52
    6 -7 1 16.12
    6 -7 1 15.9
    6 -7 1 16.38
    6 -7 1 15.78
    -7 7 -1 30.71
    7 -7 1 29.52
    7 -7 1 30.47
    7 -7 1 30
    -8 7 -1 0.51
    8 -7 1 0.88
    8 -7 1 0.68
    8 -7 1 1.3
    8 -7 1 -0.55
    -9 7 -1 -0.13
    9 -7 1 0.02
    9 -7 1 0.71
    9 -7 1 -1.16
    9 -7 1 0.29
    5 6 -1 1.03
    5 6 -1 -0.61
    5 6 -1 -1.73
    5 6 -1 0.23
    5 6 -1 1.19
    -5 -6 1 0.82
    -5 -6 1 0.59
    -5 -6 1 -0.66
    -5 -6 1 -0.82
    4 6 -1 24.63
    4 6 -1 26.05
    4 6 -1 24.01
    4 6 -1 26.45
    4 6 -1 26.04
    -4 -6 1 24.59
    -4 -6 1 28.04
    -4 -6 1 27.86
    -4 -6 1 26.07
    3 6 -1 26.26
    3 6 -1 23.95
    3 6 -1 25.38
    3 6 -1 23.8
    3 6 -1 26.92
    -3 -6 1 24.03
    -3 -6 1 22.78
    -3 -6 1 26.77
    -3 -6 1 24.33
    2 6 -1 7.69
    2 6 -1 7.37
    2 6 -1 8.3
    2 6 -1 8.33
    -2 -6 1 7.17
    -2 -6 1 8.27
    -2 -6 1 6.65
    1 6 -1 60.78
    1 6 -1 58.97
    1 6 -1 60.33
    1 6 -1 55.96
    1 6 -1 57.47
    -1 -6 1 57.92
    -1 -6 1 60.33
    -1 -6 1 62.17
    -1 -6 1 56.47
    0 6 -1 76.46
    0 6 -1 74.8
    0 6 -1 77.59
    0 6 -1 75.52
    0 -6 1 75.16
    0 -6 1 72.68
    0 -6 1 75.27
    0 -6 1 72.32
    -1 6 -1 9.64
    -1 6 -1 9.09
    -1 6 -1 9.39
    -1 6 -1 10.3
    1 -6 1 9.49
    1 -6 1 9.7
    1 -6 1 9.14
    1 -6 1 8.97
    -2 6 -1 14.25
    -2 6 -1 15.08
    -2 6 -1 14.67
    -2 6 -1 15.41
    2 -6 1 14.1
    2 -6 1 14.57
    2 -6 1 14.82
    2 -6 1 14.95
    -3 6 -1 10.74
    -3 6 -1 7.49
    -3 6 -1 9.71
    -3 6 -1 11.15
    -3 6 -1 9.98
    3 -6 1 11.03
    3 -6 1 10.37
    3 -6 1 10.67
    3 -6 1 10.26
    -4 6 -1 0.94
    -4 6 -1 0
    -4 6 -1 -0.06
    -4 6 -1 0.49
    -4 6 -1 0.58
    4 -6 1 0.4
    4 -6 1 0.45
    4 -6 1 0.42
    4 -6 1 0.16
    4 -6 1 0.46
    -5 6 -1 16.75
    -5 6 -1 18.11
    -5 6 -1 20.04
    5 -6 1 18.41
    5 -6 1 15.44
    5 -6 1 18.1
    5 -6 1 17.5
    5 -6 1 18.12
    -6 6 -1 27.99
    -6 6 -1 29.16
    -6 6 -1 26.6
    6 -6 1 27.92
    6 -6 1 28.53
    6 -6 1 27.91
    6 -6 1 23.04
    6 -6 1 28.88
    6 -6 1 27.83
    -7 6 -1 1.41
    7 -6 1 0.79
    7 -6 1 0.92
    7 -6 1 1.11
    7 -6 1 0.97
    -8 6 -1 3.13
    8 -6 1 2.89
    8 -6 1 2.12
    8 -6 1 2.63
    8 -6 1 2.66
    -9 6 -1 15.68
    9 -6 1 15.16
    9 -6 1 15.43
    9 -6 1 14.85
    6 5 -1 -0.97
    6 5 -1 -0.47
    6 5 -1 -0.3
    6 5 -1 0.72
    6 5 -1 -0.96
    -6 -5 1 1.08
    -6 -5 1 -1.11
    -6 -5 1 -0.07
    -6 -5 1 -0.28
    -6 -5 1 -0.88
    5 5 -1 1.47
    5 5 -1 1.98
    5 5 -1 1.27
    5 5 -1 2.23
    5 5 -1 1.77
    -5 -5 1 2.55
    -5 -5 1 2.03
    -5 -5 1 3.06
    -5 -5 1 4.61
    -5 -5 1 2.46
    4 5 -1 5.56
    4 5 -1 4.07
    4 5 -1 4.75
    4 5 -1 5.06
    -4 -5 1 4.15
    -4 -5 1 3.24
    -4 -5 1 4.46
    -4 -5 1 4.85
    3 5 -1 4.65
    3 5 -1 4.71
    3 5 -1 5.05
    3 5 -1 4.57
    3 5 -1 5.03
    -3 -5 1 6.76
    -3 -5 1 4.54
    -3 -5 1 4.8
    2 5 -1 5.89
    2 5 -1 6.33
    2 5 -1 6.02
    2 5 -1 7.1
    2 5 -1 7.95
    -2 -5 1 7.71
    -2 -5 1 6.46
    -2 -5 1 6.56
    -2 -5 1 6.55
    1 5 -1 47.27
    1 5 -1 48.67
    1 5 -1 48.81
    1 5 -1 46.18
    1 5 -1 47.51
    -1 -5 1 46.86
    -1 -5 1 44.34
    -1 -5 1 47.25
    -1 -5 1 48.49
    0 5 -1 4.96
    0 5 -1 4.98
    0 5 -1 4.16
    0 5 -1 5.2
    0 -5 1 5.57
    0 -5 1 4.28
    0 -5 1 4.62
    0 -5 1 4.95
    -1 5 -1 17.65
    -1 5 -1 16.7
    -1 5 -1 17.34
    1 -5 1 16.62
    1 -5 1 17.89
    1 -5 1 17.4
    1 -5 1 17.83
    -2 5 -1 41.39
    -2 5 -1 41.25
    -2 5 -1 43.16
    2 -5 1 42.19
    2 -5 1 42.49
    2 -5 1 42.78
    2 -5 1 40.28
    -3 5 -1 28.83
    -3 5 -1 29.18
    -3 5 -1 27.29
    -3 5 -1 30.68
    -3 5 -1 27.84
    3 -5 1 28.19
    3 -5 1 29.01
    3 -5 1 29.37
    3 -5 1 30.52
    3 -5 1 27.99
    -4 5 -1 2.41
    -4 5 -1 3.34
    -4 5 -1 2.86
    -4 5 -1 2.69
    4 -5 1 2.84
    4 -5 1 2.48
    4 -5 1 2.74
    4 -5 1 2.76
    4 -5 1 2.52
    -5 5 -1 8.61
    -5 5 -1 8.18
    -5 5 -1 7.66
    -5 5 -1 9.07
    5 -5 1 6.51
    5 -5 1 8.18
    5 -5 1 8.3
    5 -5 1 8.43
    5 -5 1 7.91
    5 -5 1 8.3
    -6 5 -1 31.15
    6 -5 1 32.93
    6 -5 1 27.84
    6 -5 1 31.44
    6 -5 1 31.89
    7 -5 1 -0.23
    7 -5 1 -0.1
    7 -5 1 -0.05
    7 -5 1 0.24
    -8 5 -1 5.89
    8 -5 1 6.23
    8 -5 1 5.59
    8 -5 1 5.71
    8 -5 1 6.12
    -9 5 -1 -0.16
    9 -5 1 -0.14
    9 -5 1 0.23
    9 -5 1 1.25
    9 -5 1 -0.48
    7 4 -1 0.19
    7 4 -1 -0.07
    7 4 -1 -0.77
    7 4 -1 0.11
    7 4 -1 -0.5
    -7 -4 1 -0.45
    -7 -4 1 0.74
    -7 -4 1 0.9
    6 4 -1 1.37
    6 4 -1 2.04
    6 4 -1 1.17
    6 4 -1 2.14
    6 4 -1 1.41
    -6 -4 1 1.56
    -6 -4 1 1
    -6 -4 1 1.03
    -6 -4 1 1.84
    -6 -4 1 1.45
    5 4 -1 32.2
    5 4 -1 33.37
    5 4 -1 36.83
    5 4 -1 34.06
    5 4 -1 34.46
    -5 -4 1 36.04
    -5 -4 1 34.78
    -5 -4 1 34.8
    -5 -4 1 36.8
    4 4 -1 25.27
    4 4 -1 23.74
    4 4 -1 24.1
    4 4 -1 24.35
    4 4 -1 25.38
    -4 -4 1 25.33
    -4 -4 1 26.71
    -4 -4 1 25.45
    3 4 -1 0.5
    3 4 -1 0.92
    3 4 -1 0.42
    3 4 -1 0.97
    3 4 -1 0.51
    -3 -4 1 0.24
    -3 -4 1 0.32
    -3 -4 1 0.42
    -3 -4 1 0.72
    2 4 -1 4.15
    2 4 -1 4.95
    2 4 -1 4.58
    2 4 -1 3.98
    2 4 -1 3.74
    -2 -4 1 3.82
    -2 -4 1 3.99
    -2 -4 1 4.72
    -2 -4 1 4.79
    1 4 -1 89.54
    1 4 -1 87.3
    1 4 -1 91.98
    1 4 -1 88.9
    -1 -4 1 87.45
    -1 -4 1 85.92
    -1 -4 1 90.25
    -1 -4 1 90.86
    0 4 -1 0.98
    0 4 -1 0.35
    0 4 -1 0.86
    0 4 -1 0.99
    0 -4 1 1.25
    0 -4 1 0.88
    0 -4 1 0.45
    0 -4 1 1.07
    -1 4 -1 45.96
    -1 4 -1 47.2
    -1 4 -1 45.67
    -1 4 -1 44.95
    1 -4 1 45.29
    1 -4 1 46.89
    1 -4 1 42.87
    1 -4 1 45.59
    1 -4 1 46.12
    1 -4 1 45.06
    -2 4 -1 8.8
    -2 4 -1 8.33
    -2 4 -1 8.26
    -2 4 -1 8.31
    -2 4 -1 5.78
    -2 4 -1 8.28
    2 -4 1 8.69
    2 -4 1 7.87
    2 -4 1 8.28
    2 -4 1 8.7
    -3 4 -1 0.74
    -3 4 -1 0.3
    -3 4 -1 0.11
    3 -4 1 0.6
    3 -4 1 0.7
    3 -4 1 0.92
    3 -4 1 0.67
    -4 4 -1 94.33
    -4 4 -1 103.16
    -4 4 -1 93.16
    4 -4 1 94.68
    4 -4 1 92.34
    4 -4 1 96.8
    4 -4 1 93.61
    -5 4 -1 56.71
    5 -4 1 55.14
    5 -4 1 59.71
    5 -4 1 57.46
    5 -4 1 47.49
    -6 4 -1 -0.15
    6 -4 1 0.02
    6 -4 1 0.01
    6 -4 1 0.08
    7 -4 1 3.22
    7 -4 1 3.48
    7 -4 1 3.6
    -8 4 -1 27.3
    8 -4 1 21.18
    8 -4 1 24.85
    8 -4 1 27.33
    -9 4 -1 4.98
    9 -4 1 3.46
    9 -4 1 5.12
    9 -4 1 4.09
    9 -4 1 6.99
    7 3 -1 2.48
    7 3 -1 1.79
    7 3 -1 2.07
    7 3 -1 1.51
    7 3 -1 1.18
    -7 -3 1 0.83
    -7 -3 1 0.17
    -7 -3 1 2.6
    6 3 -1 9.91
    6 3 -1 11.86
    6 3 -1 13.54
    6 3 -1 11.58
    -6 -3 1 12.7
    -6 -3 1 11.06
    -6 -3 1 11.51
    5 3 -1 3.82
    5 3 -1 2.47
    5 3 -1 2.43
    5 3 -1 3.04
    5 3 -1 3.68
    -5 -3 1 2.46
    -5 -3 1 3.22
    -5 -3 1 2.91
    -5 -3 1 2.63
    4 3 -1 3.63
    4 3 -1 3.63
    4 3 -1 3.79
    4 3 -1 4.19
    4 3 -1 4.35
    -4 -3 1 5.09
    -4 -3 1 4.8
    -4 -3 1 4.09
    -4 -3 1 4.15
    -4 -3 1 5.23
    3 3 -1 57.44
    3 3 -1 57.86
    3 3 -1 57.57
    3 3 -1 56.9
    3 3 -1 56.96
    -3 -3 1 58.23
    -3 -3 1 56.63
    -3 -3 1 58.45
    -3 -3 1 55.34
    2 3 -1 49.9
    2 3 -1 51.71
    2 3 -1 50.22
    2 3 -1 49.72
    -2 -3 1 53.25
    -2 -3 1 49.63
    -2 -3 1 51.03
    -2 -3 1 50.86
    1 3 -1 -0.05
    1 3 -1 0.01
    1 3 -1 0.02
    1 3 -1 -0.1
    1 3 -1 -0.13
    -1 -3 1 0.3
    -1 -3 1 -0.06
    -1 -3 1 -0.02
    -1 -3 1 -0.26
    -1 -3 1 -0.36
    0 3 -1 33.3
    0 3 -1 33.19
    0 3 -1 33.96
    0 3 -1 32.36
    0 3 -1 32.52
    0 -3 1 32.46
    0 -3 1 34.69
    0 -3 1 33.89
    0 -3 1 32.48
    0 -3 1 33.65
    -1 3 -1 131.74
    -1 3 -1 135.72
    -1 3 -1 132.54
    -1 3 -1 133.59
    1 -3 1 133.87
    1 -3 1 129.71
    1 -3 1 124.96
    1 -3 1 130.23
    1 -3 1 131.63
    -2 3 -1 20.62
    -2 3 -1 20.2
    -2 3 -1 20.1
    -2 3 -1 20.9
    -2 3 -1 20.29
    -2 3 -1 19.38
    2 -3 1 19.84
    2 -3 1 21
    2 -3 1 19.07
    2 -3 1 20.77
    2 -3 1 19.7
    -3 3 -1 18.8
    -3 3 -1 16.27
    -3 3 -1 16.49
    3 -3 1 16.64
    3 -3 1 13.33
    3 -3 1 16.66
    3 -3 1 16.53
    3 -3 1 16.58
    -4 3 -1 2.28
    4 -3 1 3.22
    4 -3 1 2.17
    4 -3 1 2.67
    4 -3 1 2.9
    4 -3 1 1.71
    -5 3 -1 12.95
    5 -3 1 13.91
    5 -3 1 12.63
    5 -3 1 13.35
    5 -3 1 15.14
    -6 3 -1 0.96
    6 -3 1 1.85
    6 -3 1 1.9
    6 -3 1 1.64
    7 -3 1 8.43
    7 -3 1 8.12
    7 -3 1 6.76
    7 -3 1 6.9
    -8 3 -1 2.22
    8 -3 1 1.85
    8 -3 1 1.91
    8 -3 1 2.95
    8 -3 1 2.49
    -9 3 -1 1.66
    9 -3 1 2.26
    9 -3 1 1.22
    9 -3 1 0.36
    9 -3 1 0.26
    8 2 -1 1.25
    8 2 -1 -0.6
    8 2 -1 1.54
    8 2 -1 -1.19
    8 2 -1 0.72
    -8 -2 1 0.51
    -8 -2 1 -0.39
    -8 -2 1 0.09
    7 2 -1 9.09
    7 2 -1 9.12
    7 2 -1 8.8
    7 2 -1 8.68
    -7 -2 1 9.09
    -7 -2 1 8.84
    6 2 -1 36.58
    6 2 -1 36.78
    6 2 -1 36.45
    6 2 -1 37.43
    -6 -2 1 37.47
    -6 -2 1 36.86
    5 2 -1 11.11
    5 2 -1 11.72
    5 2 -1 11.82
    5 2 -1 12.15
    5 2 -1 13.12
    -5 -2 1 11.85
    -5 -2 1 12.2
    -5 -2 1 12.31
    -5 -2 1 13.14
    4 2 -1 0
    4 2 -1 -0.19
    4 2 -1 -0.22
    4 2 -1 0.25
    4 2 -1 0.09
    -4 -2 1 0.05
    -4 -2 1 0.03
    -4 -2 1 0.15
    -4 -2 1 -0.11
    -4 -2 1 -0.01
    3 2 -1 3.15
    3 2 -1 3.82
    3 2 -1 3.62
    3 2 -1 3.44
    -3 -2 1 3.26
    -3 -2 1 3.27
    -3 -2 1 3.88
    -3 -2 1 3.42
    -3 -2 1 2.81
    2 2 -1 82.14
    2 2 -1 81.79
    2 2 -1 80.61
    2 2 -1 79.05
    2 2 -1 79.82
    -2 -2 1 75.85
    -2 -2 1 77.76
    -2 -2 1 79.23
    -2 -2 1 80.83
    1 2 -1 2.42
    1 2 -1 2.62
    1 2 -1 2.56
    1 2 -1 2.05
    1 2 -1 2.74
    -1 -2 1 2.42
    -1 -2 1 2.62
    -1 -2 1 2.44
    -1 -2 1 2.05
    -1 -2 1 2.46
    0 2 -1 56.22
    0 2 -1 52.35
    0 2 -1 51.74
    0 2 -1 53.82
    0 -2 1 55.41
    0 -2 1 55.71
    0 -2 1 56.08
    0 -2 1 57.31
    0 -2 1 55.23
    -1 2 -1 10.03
    -1 2 -1 9.88
    -1 2 -1 9.87
    -1 2 -1 10.13
    -1 2 -1 10.15
    1 -2 1 9.82
    1 -2 1 9.74
    1 -2 1 10.24
    1 -2 1 10.27
    1 -2 1 9.94
    -2 2 -1 15.04
    -2 2 -1 16.29
    -2 2 -1 14.53
    2 -2 1 14.46
    2 -2 1 14.99
    2 -2 1 16.27
    2 -2 1 15.16
    2 -2 1 12.84
    -3 2 -1 160.62
    -3 2 -1 152.26
    -3 2 -1 151.21
    3 -2 1 138.9
    3 -2 1 151.48
    3 -2 1 155.68
    -4 2 -1 54.37
    -4 2 -1 54.55
    4 -2 1 54.15
    4 -2 1 56.34
    4 -2 1 56.33
    4 -2 1 55.61
    4 -2 1 56.47
    -5 2 -1 0.29
    5 -2 1 0.57
    5 -2 1 0.5
    5 -2 1 0.39
    5 -2 1 0.74
    5 -2 1 0.69
    -6 2 -1 16.78
    6 -2 1 17.43
    6 -2 1 17.28
    6 -2 1 17.3
    6 -2 1 17.77
    7 -2 1 31.85
    7 -2 1 30.39
    7 -2 1 30.87
    7 -2 1 30.22
    -8 2 -1 23.28
    8 -2 1 18.91
    8 -2 1 22.2
    8 -2 1 23.26
    8 -2 1 17.33
    -9 2 -1 2.55
    9 -2 1 1.69
    9 -2 1 2.27
    9 -2 1 1.87
    9 -2 1 1.99
    8 1 -1 -0.14
    8 1 -1 -0.05
    8 1 -1 0.78
    8 1 -1 -0.36
    8 1 -1 1.06
    -8 -1 1 0.18
    -8 -1 1 1.09
    -8 -1 1 0.74
    7 1 -1 14.28
    7 1 -1 16.05
    7 1 -1 13.17
    7 1 -1 13.53
    7 1 -1 13.23
    -7 -1 1 14.49
    -7 -1 1 12.38
    6 1 -1 0.98
    6 1 -1 0.58
    6 1 -1 0.61
    6 1 -1 0.81
    6 1 -1 0.85
    -6 -1 1 0.92
    -6 -1 1 0.46
    -6 -1 1 0.54
    5 1 -1 2.08
    5 1 -1 3.02
    5 1 -1 2.17
    5 1 -1 2.36
    5 1 -1 2.31
    -5 -1 1 2.7
    -5 -1 1 2.39
    -5 -1 1 2.1
    4 1 -1 130.98
    4 1 -1 131.59
    4 1 -1 130.61
    4 1 -1 133.81
    4 1 -1 132.25
    -4 -1 1 128.18
    -4 -1 1 130.16
    -4 -1 1 131.4
    -4 -1 1 132.57
    3 1 -1 88.46
    3 1 -1 91.38
    3 1 -1 89.88
    3 1 -1 92.49
    -3 -1 1 90.49
    -3 -1 1 89.56
    -3 -1 1 92.41
    -3 -1 1 86.99
    -3 -1 1 92.4
    2 1 -1 23.96
    2 1 -1 23.22
    2 1 -1 22.65
    2 1 -1 22.86
    2 1 -1 22.75
    -2 -1 1 23.39
    -2 -1 1 22.72
    -2 -1 1 21.71
    -2 -1 1 22.82
    -2 -1 1 23.27
    -2 -1 1 22.24
    1 1 -1 7.06
    1 1 -1 7.15
    1 1 -1 7.31
    1 1 -1 7.62
    1 1 -1 7.33
    -1 -1 1 7.35
    -1 -1 1 7.48
    -1 -1 1 7.38
    -1 -1 1 7.06
    -1 -1 1 7.44
    -1 1 -1 1.23
    -1 1 -1 0.88
    -1 1 -1 1.71
    -1 1 -1 1.3
    -1 1 -1 1.24
    -1 1 -1 1.15
    1 -1 1 1.44
    1 -1 1 1.17
    1 -1 1 1.37
    1 -1 1 1.14
    1 -1 1 0.81
    1 -1 1 1.3
    -2 1 -1 12.92
    -2 1 -1 13.71
    2 -1 1 11.6
    2 -1 1 12.14
    2 -1 1 12.29
    2 -1 1 12.04
    -3 1 -1 0.28
    -3 1 -1 0.04
    -3 1 -1 0.05
    3 -1 1 -0.17
    3 -1 1 -0.25
    3 -1 1 0.09
    3 -1 1 -0.09
    -4 1 -1 9.79
    4 -1 1 10.53
    4 -1 1 10.21
    4 -1 1 10.91
    4 -1 1 10.24
    -5 1 -1 15.74
    -5 1 -1 12.71
    -5 1 -1 15.15
    5 -1 1 15.83
    5 -1 1 16.16
    5 -1 1 15.09
    5 -1 1 14.34
    5 -1 1 15.32
    -6 1 -1 48.51
    -6 1 -1 51.14
    -6 1 -1 46
    6 -1 1 51.22
    6 -1 1 50.56
    6 -1 1 50.57
    6 -1 1 46.8
    -7 1 -1 -0.2
    -7 1 -1 -0.21
    -7 1 -1 0.43
    7 -1 1 0.13
    7 -1 1 -0.07
    7 -1 1 -0.26
    7 -1 1 0.34
    7 -1 1 0.03
    -8 1 -1 6.89
    8 -1 1 6.81
    8 -1 1 6.83
    8 -1 1 7.16
    8 -1 1 6.75
    8 -1 1 6.84
    -9 1 -1 13.6
    9 -1 1 13.28
    9 -1 1 12.34
    9 0 -1 -0.42
    9 0 -1 0.23
    -9 0 1 -0.5
    8 0 -1 5.89
    8 0 -1 7.04
    8 0 -1 8.06
    8 0 -1 6.14
    -8 0 1 6.28
    -8 0 1 7.48
    -8 0 1 8.2
    7 0 -1 31.04
    7 0 -1 29.85
    7 0 -1 32.16
    7 0 -1 31.97
    7 0 -1 30.86
    -7 0 1 30.66
    -7 0 1 30.17
    -7 0 1 29.53
    6 0 -1 5.64
    6 0 -1 5.32
    6 0 -1 4.99
    6 0 -1 4.57
    6 0 -1 5.89
    -6 0 1 4.62
    -6 0 1 5.07
    -6 0 1 5.03
    5 0 -1 2.86
    5 0 -1 2.94
    5 0 -1 2.56
    5 0 -1 2.93
    -5 0 1 3.53
    -5 0 1 2.94
    4 0 -1 0.03
    4 0 -1 0.18
    4 0 -1 0.14
    4 0 -1 0.36
    -4 0 1 -0.06
    -4 0 1 -0.14
    3 0 -1 1.14
    3 0 -1 0.92
    3 0 -1 1.07
    3 0 -1 0.98
    3 0 -1 0.51
    3 0 -1 0.97
    -3 0 1 0.98
    -3 0 1 1.1
    -3 0 1 0.96
    2 0 -1 113.51
    2 0 -1 109.55
    2 0 -1 114.57
    2 0 -1 112.82
    2 0 -1 108.48
    2 0 -1 116.81
    -2 0 1 117.05
    -2 0 1 112.76
    -2 0 1 112.82
    1 0 -1 63.49
    1 0 -1 63.23
    1 0 -1 67.42
    1 0 -1 64.89
    -1 0 -1 6.79
    -1 0 -1 8.03
    -1 0 -1 7.54
    -1 0 -1 8.2
    1 0 1 8.15
    1 0 1 8.25
    1 0 1 8.58
    1 0 1 7.43
    -2 0 -1 247.87
    -2 0 -1 247.3
    -2 0 -1 229.62
    -2 0 -1 245.14
    2 0 1 253.73
    2 0 1 256.5
    2 0 1 256.48
    2 0 1 271
    -3 0 -1 46.83
    -3 0 -1 47.37
    3 0 1 48.54
    3 0 1 47.09
    3 0 1 45.71
    3 0 1 51.86
    -4 0 -1 2.69
    -4 0 -1 2.67
    -4 0 -1 2.05
    4 0 1 2.69
    4 0 1 2.35
    4 0 1 2.31
    4 0 1 2.66
    -5 0 -1 5.98
    -5 0 -1 6.5
    -5 0 -1 5.86
    5 0 1 6.46
    5 0 1 6.73
    5 0 1 6.15
    5 0 1 6.84
    5 0 1 5.24
    -6 0 -1 29.73
    -6 0 -1 30.64
    6 0 1 28.67
    6 0 1 29.89
    6 0 1 28.04
    6 0 1 29.71
    6 0 1 29.91
    -7 0 -1 0.35
    -7 0 -1 0.44
    -7 0 -1 0.42
    7 0 1 0.4
    7 0 1 0.33
    7 0 1 0.7
    7 0 1 -0.59
    7 0 1 0.28
    -8 0 -1 3.27
    -8 0 -1 3.75
    -8 0 -1 3.03
    8 0 1 3.04
    8 0 1 3.6
    8 0 1 2.77
    8 0 1 3.94
    8 0 1 3.45
    9 -1 -1 4.73
    9 -1 -1 5.07
    9 -1 -1 3.81
    9 -1 -1 5.32
    -9 1 1 4.75
    8 -1 -1 14.24
    8 -1 -1 14.63
    8 -1 -1 15.45
    8 -1 -1 11.09
    -8 1 1 14.07
    7 -1 -1 -0.35
    7 -1 -1 0.25
    7 -1 -1 0.26
    -7 1 1 0.13
    6 -1 -1 1.31
    6 -1 -1 0.82
    6 -1 -1 1.09
    6 -1 -1 0.68
    6 -1 -1 1.43
    -6 1 1 1.31
    -6 1 1 1.29
    -6 1 1 1.06
    5 -1 -1 59.72
    5 -1 -1 60.35
    5 -1 -1 62.04
    5 -1 -1 60.15
    5 -1 -1 59.6
    -5 1 1 61.55
    -5 1 1 60.61
    -5 1 1 60.66
    4 -1 -1 81.13
    4 -1 -1 81.78
    4 -1 -1 78.67
    -4 1 1 78.97
    -4 1 1 83.88
    -4 1 1 79.64
    3 -1 -1 20.29
    3 -1 -1 19.23
    3 -1 -1 21.4
    -3 1 1 20.04
    -3 1 1 20.23
    -3 1 1 19.22
    -3 1 1 19.57
    2 -1 -1 0.9
    2 -1 -1 1.05
    2 -1 -1 0.96
    2 -1 -1 0.67
    2 -1 -1 1.08
    2 -1 -1 0.96
    2 -1 -1 1.02
    -2 1 1 0.76
    -2 1 1 1.05
    -2 1 1 1.13
    1 -1 -1 63.26
    1 -1 -1 74.18
    1 -1 -1 70.83
    1 -1 -1 70.36
    -1 1 1 69.76
    -1 1 1 68.66
    -1 1 1 61.54
    -1 1 1 73.37
    -1 1 1 62.96
    0 -1 -1 11.63
    0 -1 -1 12.29
    0 -1 -1 11.98
    0 -1 -1 11.38
    0 1 1 11.59
    0 1 1 12.22
    0 1 1 11.52
    0 1 1 12.02
    -1 -1 -1 12.76
    -1 -1 -1 13.08
    -1 -1 -1 12.16
    -1 -1 -1 12.08
    1 1 1 13.17
    1 1 1 11.74
    1 1 1 12.84
    1 1 1 13.01
    -2 -1 -1 18.97
    -2 -1 -1 17.69
    -2 -1 -1 16.65
    -2 -1 -1 16.58
    2 1 1 18.12
    2 1 1 17.22
    2 1 1 16.71
    2 1 1 16.86
    -3 -1 -1 -0.02
    -3 -1 -1 0.17
    -3 -1 -1 0.21
    3 1 1 -0.05
    3 1 1 0.04
    3 1 1 0.11
    3 1 1 0.5
    -4 -1 -1 51.09
    -4 -1 -1 52.79
    -4 -1 -1 52.2
    -4 -1 -1 51.11
    -4 -1 -1 53.7
    4 1 1 53.36
    4 1 1 54.31
    4 1 1 53.97
    4 1 1 51.49
    4 1 1 53.33
    -5 -1 -1 38.52
    -5 -1 -1 39.36
    -5 -1 -1 39.94
    5 1 1 39.87
    5 1 1 39.26
    5 1 1 36.65
    5 1 1 38.13
    5 1 1 39.18
    -6 -1 -1 2.73
    -6 -1 -1 2.26
    -6 -1 -1 2.59
    6 1 1 2.18
    6 1 1 2.16
    6 1 1 2.67
    6 1 1 2.28
    6 1 1 2.89
    -7 -1 -1 0.55
    -7 -1 -1 0.39
    -7 -1 -1 0.55
    7 1 1 1.32
    7 1 1 1.7
    7 1 1 0.63
    7 1 1 1.63
    7 1 1 0.63
    -8 -1 -1 16.73
    -8 -1 -1 13.5
    8 1 1 18.05
    8 1 1 13.13
    8 1 1 17.38
    8 1 1 10.72
    9 -2 -1 0.4
    9 -2 -1 0.63
    9 -2 -1 1.58
    9 -2 -1 1.47
    -9 2 1 0.08
    8 -2 -1 25.72
    8 -2 -1 23.2
    8 -2 -1 26.91
    8 -2 -1 25.88
    -8 2 1 25.59
    7 -2 -1 -0.03
    7 -2 -1 -0.15
    7 -2 -1 0.13
    7 -2 -1 -0.22
    -7 2 1 -0.2
    6 -2 -1 14.11
    6 -2 -1 15.32
    6 -2 -1 15.34
    6 -2 -1 13.85
    -6 2 1 14.47
    5 -2 -1 6.26
    5 -2 -1 5.53
    -5 2 1 5.01
    4 -2 -1 3.59
    4 -2 -1 4.46
    -4 2 1 3.05
    3 -2 -1 47.84
    3 -2 -1 48.42
    3 -2 -1 46.89
    3 -2 -1 50.04
    3 -2 -1 48.3
    -3 2 1 47.7
    -3 2 1 54.14
    -3 2 1 49.05
    -3 2 1 48.45
    -3 2 1 51.96
    2 -2 -1 90.66
    2 -2 -1 89.25
    2 -2 -1 83.32
    2 -2 -1 89.25
    2 -2 -1 85.31
    2 -2 -1 94.31
    2 -2 -1 85.78
    -2 2 1 90.15
    -2 2 1 88.82
    -2 2 1 87.97
    -2 2 1 92.78
    -2 2 1 100.61
    -2 2 1 90.83
    -2 2 1 89.6
    1 -2 -1 1.08
    1 -2 -1 1.33
    1 -2 -1 1.18
    1 -2 -1 1.31
    -1 2 1 0.95
    -1 2 1 1.33
    -1 2 1 0.92
    -1 2 1 1.27
    -1 2 1 1.35
    0 -2 -1 78.13
    0 -2 -1 81.98
    0 -2 -1 79.69
    0 -2 -1 82.46
    0 2 1 80.22
    0 2 1 78.56
    0 2 1 83.81
    0 2 1 81.81
    -1 -2 -1 175.17
    -1 -2 -1 182.12
    -1 -2 -1 177.32
    -1 -2 -1 167.22
    1 2 1 183.69
    1 2 1 179.18
    1 2 1 170.41
    1 2 1 181.6
    -2 -2 -1 74.83
    -2 -2 -1 77.88
    -2 -2 -1 72.8
    2 2 1 74.25
    2 2 1 73.85
    2 2 1 78.72
    2 2 1 73.72
    -3 -2 -1 16.76
    -3 -2 -1 16.05
    -3 -2 -1 15.96
    -3 -2 -1 16.19
    3 2 1 17.01
    3 2 1 15.85
    3 2 1 15.08
    3 2 1 16.81
    3 2 1 14.8
    -4 -2 -1 0.74
    -4 -2 -1 1.06
    -4 -2 -1 1.02
    -4 -2 -1 2.03
    4 2 1 1.23
    4 2 1 1.19
    4 2 1 1.43
    4 2 1 0.84
    4 2 1 1.52
    -5 -2 -1 22.08
    -5 -2 -1 23.97
    -5 -2 -1 23.05
    -5 -2 -1 22.43
    -5 -2 -1 22.75
    5 2 1 23.3
    5 2 1 23.98
    5 2 1 23.66
    5 2 1 22.51
    5 2 1 22.12
    -6 -2 -1 3.61
    -6 -2 -1 3.02
    6 2 1 3.54
    6 2 1 3.04
    6 2 1 2.37
    6 2 1 2.8
    6 2 1 3.36
    -7 -2 -1 4.78
    -7 -2 -1 7
    -7 -2 -1 5.24
    7 2 1 7.46
    7 2 1 6.08
    7 2 1 4.78
    7 2 1 4.1
    7 2 1 5.63
    9 -3 -1 13.2
    9 -3 -1 13.83
    9 -3 -1 13.45
    9 -3 -1 13.43
    -9 3 1 15.31
    8 -3 -1 2.61
    8 -3 -1 3.58
    8 -3 -1 2.8
    8 -3 -1 1.68
    -8 3 1 2.93
    7 -3 -1 1.52
    7 -3 -1 1.04
    7 -3 -1 1.81
    -7 3 1 1.18
    6 -3 -1 56.39
    6 -3 -1 54.1
    -6 3 1 52.99
    5 -3 -1 27.58
    5 -3 -1 26.73
    -5 3 1 26.34
    4 -3 -1 0.22
    4 -3 -1 0.63
    4 -3 -1 0.69
    4 -3 -1 0.57
    4 -3 -1 0.77
    -4 3 1 1.06
    -4 3 1 0.26
    -4 3 1 0.69
    -4 3 1 -0.02
    3 -3 -1 1.61
    3 -3 -1 1.16
    3 -3 -1 1.48
    3 -3 -1 1.01
    3 -3 -1 1.47
    -3 3 1 1.42
    -3 3 1 1.65
    -3 3 1 1.66
    -3 3 1 2.02
    2 -3 -1 28.4
    2 -3 -1 27.9
    2 -3 -1 27.4
    2 -3 -1 27.46
    -2 3 1 27.49
    -2 3 1 30.36
    -2 3 1 27.62
    -2 3 1 23.72
    -2 3 1 28.25
    -2 3 1 27.91
    1 -3 -1 22.72
    1 -3 -1 22.69
    1 -3 -1 22.88
    1 -3 -1 22.21
    -1 3 1 23.17
    -1 3 1 22.28
    -1 3 1 23.2
    -1 3 1 22.25
    0 -3 -1 87.2
    0 -3 -1 80.66
    0 -3 -1 84.82
    0 3 1 85.76
    0 3 1 83.4
    0 3 1 86.91
    0 3 1 87.98
    -1 -3 -1 0.71
    -1 -3 -1 0.95
    -1 -3 -1 0.63
    1 3 1 0.76
    1 3 1 0.96
    1 3 1 0.78
    1 3 1 0.71
    -2 -3 -1 2.69
    -2 -3 -1 3.53
    -2 -3 -1 2.65
    -2 -3 -1 2.63
    2 3 1 3.03
    2 3 1 3.16
    2 3 1 2.93
    2 3 1 2.67
    -3 -3 -1 66.66
    -3 -3 -1 65.81
    -3 -3 -1 62.47
    -3 -3 -1 62.86
    3 3 1 61.3
    3 3 1 62.42
    3 3 1 64.04
    3 3 1 64.49
    3 3 1 63.17
    -4 -3 -1 36.54
    -4 -3 -1 34.53
    -4 -3 -1 34.02
    -4 -3 -1 34.33
    4 3 1 34.34
    4 3 1 34.28
    4 3 1 33.43
    4 3 1 34.25
    4 3 1 35.52
    -5 -3 -1 2.99
    -5 -3 -1 3.56
    -5 -3 -1 3.81
    -5 -3 -1 2.66
    -5 -3 -1 3.66
    5 3 1 3.35
    5 3 1 4.32
    5 3 1 4.37
    5 3 1 3.5
    -6 -3 -1 1.03
    -6 -3 -1 0.44
    -6 -3 -1 1.51
    6 3 1 0.24
    6 3 1 1.84
    6 3 1 -0.05
    6 3 1 -0.09
    6 3 1 -0.15
    -7 -3 -1 13.34
    -7 -3 -1 14.46
    -7 -3 -1 13.33
    7 3 1 15.29
    7 3 1 13.45
    7 3 1 13.17
    7 3 1 11.18
    9 -4 -1 3.89
    9 -4 -1 1.62
    9 -4 -1 3.1
    9 -4 -1 2.08
    -9 4 1 2.23
    8 -4 -1 6.41
    8 -4 -1 2.32
    -8 4 1 2.72
    7 -4 -1 9.87
    7 -4 -1 9.77
    7 -4 -1 9.59
    7 -4 -1 10.91
    -7 4 1 10.09
    6 -4 -1 0.93
    6 -4 -1 0.1
    6 -4 -1 0.21
    6 -4 -1 -0.54
    -6 4 1 0.01
    5 -4 -1 0.18
    5 -4 -1 0.93
    5 -4 -1 0.89
    5 -4 -1 0.78
    5 -4 -1 0.79
    5 -4 -1 0.6
    -5 4 1 1.08
    -5 4 1 0.48
    -5 4 1 0.78
    -5 4 1 1.03
    4 -4 -1 48.6
    4 -4 -1 59.54
    4 -4 -1 58.06
    4 -4 -1 52.85
    4 -4 -1 58.04
    4 -4 -1 56.57
    -4 4 1 57.16
    -4 4 1 60.06
    -4 4 1 57.04
    3 -4 -1 53.62
    3 -4 -1 54.11
    3 -4 -1 53.98
    -3 4 1 53.45
    -3 4 1 47.13
    -3 4 1 52.92
    -3 4 1 52.98
    2 -4 -1 6.46
    2 -4 -1 6.82
    2 -4 -1 7.9
    -2 4 1 5.8
    -2 4 1 6.51
    -2 4 1 6.74
    -2 4 1 6.48
    -2 4 1 6.98
    1 -4 -1 8.43
    1 -4 -1 9.45
    1 -4 -1 8.15
    -1 4 1 8.68
    -1 4 1 8.04
    -1 4 1 9.21
    -1 4 1 9.17
    0 -4 -1 64.01
    0 -4 -1 66.06
    0 -4 -1 68.62
    0 4 1 68.01
    0 4 1 64.37
    0 4 1 65.78
    0 4 1 65.85
    -1 -4 -1 13.09
    -1 -4 -1 12.17
    -1 -4 -1 11.21
    -1 -4 -1 11.51
    1 4 1 11.3
    1 4 1 11.44
    1 4 1 11.87
    1 4 1 11.53
    1 4 1 12.31
    -2 -4 -1 16.84
    -2 -4 -1 16.26
    -2 -4 -1 15.83
    -2 -4 -1 18.56
    2 4 1 17.09
    2 4 1 17.55
    2 4 1 17.84
    2 4 1 17.12
    2 4 1 16.42
    -3 -4 -1 -0.14
    -3 -4 -1 0.04
    -3 -4 -1 0.02
    -3 -4 -1 -0.17
    3 4 1 0.16
    3 4 1 -0.11
    3 4 1 0.41
    3 4 1 0.15
    3 4 1 -0.22
    -4 -4 -1 14.15
    -4 -4 -1 14.87
    -4 -4 -1 13.09
    -4 -4 -1 13.84
    4 4 1 13.26
    4 4 1 13.73
    4 4 1 12.57
    4 4 1 11.54
    -5 -4 -1 17.64
    -5 -4 -1 14.93
    -5 -4 -1 17.07
    -5 -4 -1 17.62
    5 4 1 15.24
    5 4 1 16.1
    5 4 1 16.25
    5 4 1 16.84
    5 4 1 18.05
    -6 -4 -1 14.07
    -6 -4 -1 14.03
    -6 -4 -1 12.84
    -6 -4 -1 11.54
    -6 -4 -1 13.91
    6 4 1 15.35
    6 4 1 12.88
    6 4 1 10.8
    6 4 1 10.74
    6 4 1 13.08
    9 -5 -1 2.05
    9 -5 -1 -0.72
    -9 5 1 0.31
    8 -5 -1 2.21
    8 -5 -1 3.1
    8 -5 -1 1.39
    8 -5 -1 1.64
    -8 5 1 2.24
    7 -5 -1 33.9
    7 -5 -1 32.07
    7 -5 -1 33.61
    -7 5 1 34.74
    6 -5 -1 12.69
    6 -5 -1 12.27
    6 -5 -1 11.69
    6 -5 -1 12.97
    6 -5 -1 12.68
    6 -5 -1 10.34
    -6 5 1 10.7
    5 -5 -1 9.41
    5 -5 -1 9.27
    5 -5 -1 7.4
    5 -5 -1 9.93
    5 -5 -1 9.34
    -5 5 1 9.87
    -5 5 1 8.98
    -5 5 1 10.49
    4 -5 -1 0.6
    4 -5 -1 0.71
    4 -5 -1 0.74
    4 -5 -1 0.61
    -4 5 1 0.95
    -4 5 1 0.36
    -4 5 1 -0.02
    3 -5 -1 17.57
    3 -5 -1 16.63
    3 -5 -1 17.47
    3 -5 -1 18.04
    -3 5 1 15.3
    -3 5 1 19.07
    -3 5 1 18.71
    -3 5 1 17.56
    -3 5 1 17.98
    2 -5 -1 23.42
    2 -5 -1 23.63
    2 -5 -1 23.9
    2 -5 -1 23.73
    -2 5 1 23.25
    -2 5 1 23.37
    -2 5 1 23.3
    -2 5 1 21.69
    -2 5 1 23.75
    1 -5 -1 81.13
    1 -5 -1 79.32
    1 -5 -1 78.42
    1 -5 -1 81.5
    -1 5 1 82.86
    -1 5 1 84.34
    -1 5 1 81.59
    -1 5 1 77.7
    -1 5 1 80.72
    0 -5 -1 0.41
    0 -5 -1 0.16
    0 -5 -1 0.27
    0 -5 -1 0.54
    0 5 1 0.14
    0 5 1 0.06
    0 5 1 0.33
    0 5 1 -0.21
    0 5 1 0.11
    -1 -5 -1 0.96
    -1 -5 -1 0.97
    -1 -5 -1 0.75
    -1 -5 -1 0.43
    1 5 1 0.78
    1 5 1 0.84
    1 5 1 0.48
    1 5 1 0.62
    1 5 1 0.96
    -2 -5 -1 71.55
    -2 -5 -1 74.55
    -2 -5 -1 72.72
    -2 -5 -1 74.74
    2 5 1 74.28
    2 5 1 74.82
    2 5 1 71.86
    2 5 1 72.09
    2 5 1 70.14
    -3 -5 -1 19.54
    -3 -5 -1 23.01
    -3 -5 -1 21.46
    -3 -5 -1 22.83
    3 5 1 22.92
    3 5 1 21.09
    3 5 1 21.37
    3 5 1 20.99
    3 5 1 21.46
    -4 -5 -1 0.86
    -4 -5 -1 0.36
    -4 -5 -1 -0.07
    -4 -5 -1 0.71
    4 5 1 0.66
    4 5 1 0.36
    4 5 1 0.4
    4 5 1 0.46
    4 5 1 0.85
    -5 -5 -1 -0.42
    -5 -5 -1 1.47
    -5 -5 -1 1.08
    -5 -5 -1 0.45
    5 5 1 1.03
    5 5 1 1.24
    5 5 1 1.33
    5 5 1 -0.72
    5 5 1 0.46
    9 -6 -1 4.34
    9 -6 -1 4.97
    9 -6 -1 4.58
    9 -6 -1 1.84
    -9 6 1 2.97
    8 -6 -1 18.29
    8 -6 -1 14.61
    8 -6 -1 15.93
    8 -6 -1 12.25
    -8 6 1 17.68
    7 -6 -1 0.33
    7 -6 -1 -0.04
    7 -6 -1 -0.01
    7 -6 -1 0.12
    -7 6 1 -0.06
    6 -6 -1 0.15
    6 -6 -1 -0.17
    6 -6 -1 0.13
    6 -6 -1 -0.07
    6 -6 -1 -0.37
    6 -6 -1 -0.02
    -6 6 1 0.71
    -6 6 1 -0.14
    -6 6 1 -0.04
    5 -6 -1 39.78
    5 -6 -1 39.86
    5 -6 -1 41.09
    5 -6 -1 39.77
    -5 6 1 44.78
    -5 6 1 40.48
    -5 6 1 40.48
    4 -6 -1 14.56
    4 -6 -1 14.12
    4 -6 -1 14.74
    4 -6 -1 14.39
    -4 6 1 11.69
    -4 6 1 13.79
    -4 6 1 14.88
    -4 6 1 14.9
    -4 6 1 11.66
    3 -6 -1 0.44
    3 -6 -1 -0.31
    3 -6 -1 0.42
    3 -6 -1 0.25
    -3 6 1 0.73
    -3 6 1 0.11
    -3 6 1 0.31
    -3 6 1 -0.23
    -3 6 1 0.03
    2 -6 -1 17.87
    2 -6 -1 16.89
    2 -6 -1 15.78
    2 -6 -1 16.02
    -2 6 1 16.17
    -2 6 1 16.28
    -2 6 1 17.64
    -2 6 1 15.86
    1 -6 -1 56.77
    1 -6 -1 53.15
    1 -6 -1 54.13
    1 -6 -1 52.48
    -1 6 1 54.95
    -1 6 1 53.3
    -1 6 1 53.19
    -1 6 1 52.39
    -1 6 1 52.31
    0 -6 -1 3.74
    0 -6 -1 2.64
    0 -6 -1 3.3
    0 -6 -1 3.34
    0 6 1 3.79
    0 6 1 3.39
    0 6 1 3.3
    0 6 1 3.37
    0 6 1 3.39
    -1 -6 -1 10.87
    -1 -6 -1 12
    -1 -6 -1 12.07
    -1 -6 -1 10.92
    1 6 1 12.59
    1 6 1 10.46
    1 6 1 11.56
    1 6 1 11.25
    -2 -6 -1 0.53
    -2 -6 -1 0.62
    -2 -6 -1 0.24
    -2 -6 -1 0.99
    2 6 1 0.42
    2 6 1 0.57
    2 6 1 0.36
    2 6 1 0.64
    2 6 1 -0.3
    -3 -6 -1 0.1
    -3 -6 -1 1.44
    -3 -6 -1 0.09
    -3 -6 -1 0.38
    3 6 1 0.24
    3 6 1 0.99
    3 6 1 0.33
    3 6 1 0.57
    3 6 1 -0.36
    -4 -6 -1 5.48
    -4 -6 -1 2.45
    -4 -6 -1 4.55
    -4 -6 -1 4.28
    4 6 1 1.94
    4 6 1 5.37
    4 6 1 4.86
    4 6 1 4.26
    4 6 1 4.14
    -5 -6 -1 11.79
    -5 -6 -1 9.34
    -5 -6 -1 19.03
    -5 -6 -1 11.88
    5 6 1 11.9
    5 6 1 15.08
    5 6 1 15.34
    5 6 1 11.92
    5 6 1 11.97
    9 -7 -1 3.16
    9 -7 -1 2.68
    9 -7 -1 2.02
    -9 7 1 2.16
    8 -7 -1 18.48
    8 -7 -1 11.62
    8 -7 -1 16.04
    8 -7 -1 17.88
    -8 7 1 15.52
    7 -7 -1 0.33
    7 -7 -1 0.38
    7 -7 -1 0.24
    7 -7 -1 -0.06
    7 -7 -1 -0.36
    -7 7 1 -0.54
    -7 7 1 -1.07
    -7 7 1 0.21
    6 -7 -1 5.51
    6 -7 -1 3.5
    6 -7 -1 4.31
    6 -7 -1 4.64
    -6 7 1 5.63
    -6 7 1 3.92
    -6 7 1 3.67
    5 -7 -1 0.66
    5 -7 -1 -0.22
    5 -7 -1 0.38
    5 -7 -1 0.77
    -5 7 1 0.21
    -5 7 1 0.6
    -5 7 1 0.34
    4 -7 -1 2.6
    4 -7 -1 2.23
    4 -7 -1 3.02
    4 -7 -1 2.64
    -4 7 1 1.52
    -4 7 1 2.58
    -4 7 1 2.49
    -4 7 1 2.5
    -4 7 1 2.94
    3 -7 -1 34.87
    3 -7 -1 38.44
    3 -7 -1 35.08
    3 -7 -1 34.32
    -3 7 1 35.62
    -3 7 1 34.16
    -3 7 1 31.88
    -3 7 1 34.1
    -3 7 1 35.33
    2 -7 -1 44.35
    2 -7 -1 45.58
    2 -7 -1 45.55
    2 -7 -1 44
    -2 7 1 46.15
    -2 7 1 45
    -2 7 1 45.87
    -2 7 1 45.24
    1 -7 -1 28.41
    1 -7 -1 25.28
    1 -7 -1 27.7
    -1 7 1 26.5
    -1 7 1 26.21
    -1 7 1 27.05
    -1 7 1 26.82
    -1 7 1 25.28
    0 -7 -1 0.17
    0 -7 -1 0.07
    0 -7 -1 0.56
    0 -7 -1 0.57
    0 7 1 -0.18
    0 7 1 -0.24
    0 7 1 0.03
    0 7 1 0.21
    -1 -7 -1 39.6
    -1 -7 -1 42.82
    -1 -7 -1 38.97
    -1 -7 -1 41.23
    1 7 1 40.1
    1 7 1 38.98
    1 7 1 38.69
    1 7 1 40.76
    1 7 1 37.13
    -2 -7 -1 11.94
    -2 -7 -1 11.19
    -2 -7 -1 12.07
    -2 -7 -1 9.49
    2 7 1 11.18
    2 7 1 9.5
    2 7 1 10.92
    2 7 1 10.24
    2 7 1 9.78
    -3 -7 -1 4.75
    -3 -7 -1 3.02
    -3 -7 -1 4.11
    -3 -7 -1 3.45
    3 7 1 3.23
    3 7 1 2.46
    3 7 1 4.06
    3 7 1 3.1
    3 7 1 4.4
    -4 -7 -1 -1.53
    -4 -7 -1 0.71
    -4 -7 -1 -0.55
    -4 -7 -1 -0.67
    4 7 1 -0.75
    4 7 1 0.97
    4 7 1 -0.27
    4 7 1 -0.79
    9 -8 -1 11.36
    9 -8 -1 10.42
    8 -8 -1 2.78
    8 -8 -1 2.62
    7 -8 -1 0.29
    7 -8 -1 0.92
    7 -8 -1 0.33
    7 -8 -1 0.86
    -7 8 1 -0.34
    -7 8 1 -0.21
    -7 8 1 0.9
    6 -8 -1 24.06
    6 -8 -1 23.23
    6 -8 -1 23.4
    6 -8 -1 22.3
    -6 8 1 22.6
    -6 8 1 25.4
    -6 8 1 22.73
    5 -8 -1 12.46
    5 -8 -1 13.1
    5 -8 -1 12.75
    5 -8 -1 13.11
    -5 8 1 8.62
    -5 8 1 11.85
    -5 8 1 13.41
    -5 8 1 10.01
    -5 8 1 11.25
    4 -8 -1 0.83
    4 -8 -1 1.29
    4 -8 -1 2.26
    4 -8 -1 1.43
    -4 8 1 2.1
    -4 8 1 0.53
    -4 8 1 1.52
    -4 8 1 1.62
    -4 8 1 1.63
    3 -8 -1 1.15
    3 -8 -1 0.66
    3 -8 -1 1.33
    3 -8 -1 1.91
    -3 8 1 1.09
    -3 8 1 1.89
    -3 8 1 0.81
    -3 8 1 1.3
    -3 8 1 0.84
    2 -8 -1 19.2
    2 -8 -1 19.12
    2 -8 -1 20.85
    2 -8 -1 19.55
    -2 8 1 17.29
    -2 8 1 17.88
    -2 8 1 18.17
    -2 8 1 18.55
    1 -8 -1 28.64
    1 -8 -1 27.85
    1 -8 -1 26.46
    -1 8 1 25.6
    -1 8 1 26.2
    -1 8 1 26.98
    -1 8 1 27.84
    0 -8 -1 19.21
    0 -8 -1 17.33
    0 -8 -1 18.41
    0 -8 -1 19.93
    0 8 1 18.61
    0 8 1 21.14
    0 8 1 16.65
    0 8 1 19.52
    0 8 1 21.06
    -1 -8 -1 -0.57
    -1 -8 -1 -1.12
    -1 -8 -1 0.45
    -1 -8 -1 -0.61
    1 8 1 -0.1
    1 8 1 -0.44
    1 8 1 -0.49
    1 8 1 0.44
    1 8 1 0.1
    -2 -8 -1 6.04
    -2 -8 -1 4.44
    -2 -8 -1 7.44
    -2 -8 -1 5.07
    2 8 1 4.61
    2 8 1 4.34
    2 8 1 3.43
    2 8 1 4.96
    2 8 1 3.47
    -3 -8 -1 9.77
    -3 -8 -1 10.88
    -3 -8 -1 11.15
    3 8 1 9.86
    3 8 1 12.73
    3 8 1 10.16
    3 8 1 9.05
    3 8 1 8.24
    8 -9 -1 0.54
    8 -9 -1 1.09
    8 -9 -1 -0.12
    8 -9 -1 0.63
    -8 9 1 -0.5
    -8 9 1 0.32
    -8 9 1 0.3
    7 -9 -1 12.43
    7 -9 -1 10.21
    7 -9 -1 12.46
    -7 9 1 13.58
    -7 9 1 12.71
    -7 9 1 10.66
    6 -9 -1 0.33
    6 -9 -1 0.18
    6 -9 -1 -0.03
    6 -9 -1 -0.29
    -6 9 1 0.19
    -6 9 1 -0.29
    -6 9 1 0.12
    5 -9 -1 -0.28
    5 -9 -1 -0.43
    5 -9 -1 -0.6
    5 -9 -1 -0.74
    -5 9 1 -0.58
    -5 9 1 -0.79
    -5 9 1 -0.44
    -5 9 1 1.16
    -5 9 1 0.22
    4 -9 -1 19.23
    4 -9 -1 18.11
    4 -9 -1 18.48
    4 -9 -1 15.97
    -4 9 1 19.51
    -4 9 1 15.64
    -4 9 1 18.25
    -4 9 1 19.44
    -4 9 1 19.92
    3 -9 -1 14.39
    3 -9 -1 14.29
    3 -9 -1 12.82
    3 -9 -1 15.2
    -3 9 1 13.98
    -3 9 1 14.08
    -3 9 1 16.38
    2 -9 -1 1.28
    2 -9 -1 0.8
    2 -9 -1 0.46
    2 -9 -1 -0.21
    -2 9 1 0.92
    -2 9 1 -0.3
    -2 9 1 0.27
    1 -9 -1 0.92
    1 -9 -1 -0.09
    1 -9 -1 -0.23
    1 -9 -1 1.56
    -1 9 1 1.02
    -1 9 1 0.79
    -1 9 1 0.71
    -1 9 1 0.23
    0 -9 -1 24.2
    0 -9 -1 21.88
    0 -9 -1 23.97
    0 9 1 23.95
    0 9 1 23.53
    0 9 1 24.13
    -1 -9 -1 1.37
    -1 -9 -1 3.23
    -1 -9 -1 3.86
    -1 -9 -1 2.04
    1 9 1 1.85
    1 9 1 1.79
    1 9 1 0.49
    1 9 1 2.27
    7 -10 -1 13.37
    7 -10 -1 8.38
    7 -10 -1 10.81
    7 -10 -1 11.82
    -7 10 1 11.11
    -7 10 1 7.02
    -7 10 1 6.88
    6 -10 -1 2.09
    6 -10 -1 1.06
    6 -10 -1 3.01
    6 -10 -1 1.92
    -6 10 1 0.23
    -6 10 1 1.18
    -6 10 1 -1.6
    5 -10 -1 4.1
    5 -10 -1 3.94
    5 -10 -1 2.86
    5 -10 -1 3.78
    -5 10 1 3.15
    -5 10 1 2.88
    -5 10 1 3.65
    -5 10 1 3.63
    -5 10 1 4.92
    4 -10 -1 -0.18
    4 -10 -1 0.22
    4 -10 -1 0.08
    4 -10 -1 0.73
    -4 10 1 0.5
    -4 10 1 2.16
    3 -10 -1 2.12
    3 -10 -1 -1
    3 -10 -1 1.8
    -3 10 1 2.13
    -3 10 1 0.74
    -3 10 1 1.04
    -3 10 1 1.29
    2 -10 -1 3.99
    2 -10 -1 2.81
    2 -10 -1 2.6
    2 -10 -1 3.68
    -2 10 1 3.11
    -2 10 1 4.63
    -2 10 1 3.45
    -2 10 1 3.41
    1 -10 -1 14.52
    1 -10 -1 18.02
    1 -10 -1 16.19
    1 -10 -1 13.03
    -1 10 1 16.96
    -1 10 1 17.07
    -1 10 1 15.1
    -1 10 1 14.16
    0 -10 -1 0.49
    0 -10 -1 -0.81
    0 -10 -1 -0.36
    0 -10 -1 0.37
    0 10 1 -1.09
    0 10 1 -0.7
    0 10 1 -0.35
    0 10 1 -0.66
    6 -11 -1 0.23
    6 -11 -1 0.65
    6 -11 -1 -0.95
    6 -11 -1 0.52
    -6 11 1 -0.11
    -6 11 1 -1.22
    5 -11 -1 6.46
    5 -11 -1 8.33
    5 -11 -1 10.19
    -5 11 1 7.7
    -5 11 1 10.65
    -5 11 1 7.4
    -5 11 1 8.93
    -5 11 1 9.04
    4 -11 -1 6.37
    4 -11 -1 7.45
    4 -11 -1 7.21
    4 -11 -1 6.89
    -4 11 1 9.17
    -4 11 1 7.08
    -4 11 1 7.43
    -4 11 1 4.69
    -4 11 1 9.72
    3 -11 -1 -1.3
    3 -11 -1 -0.7
    3 -11 -1 -0.15
    3 -11 -1 2.12
    -3 11 1 0.25
    -3 11 1 0.74
    -3 11 1 1.04
    -3 11 1 1.52
    2 -11 -1 2.51
    -2 11 1 0.88
    0 11 -2 -1.02
    0 11 -2 -0.44
    0 11 -2 0.86
    0 11 -2 -0.6
    0 -11 2 -0.37
    0 -11 2 -1.23
    -1 11 -2 0.66
    -1 11 -2 -0.53
    -1 11 -2 -0.12
    -1 11 -2 0.23
    1 -11 2 0.23
    1 -11 2 -0.1
    1 -11 2 -0.38
    -2 11 -2 17
    -2 11 -2 16.62
    -2 11 -2 16.54
    -2 11 -2 15.14
    2 -11 2 15.09
    2 -11 2 13.93
    2 -11 2 12.1
    2 -11 2 17.46
    -3 11 -2 7.45
    -3 11 -2 8.67
    -3 11 -2 6.27
    -3 11 -2 7.42
    -3 11 -2 7.93
    3 -11 2 8.33
    3 -11 2 7.23
    3 -11 2 7.1
    3 -11 2 7.18
    -4 11 -2 1.23
    -4 11 -2 2.57
    -4 11 -2 1.16
    4 -11 2 -1.07
    4 -11 2 -0.22
    4 -11 2 1.87
    -5 11 -2 0.33
    -5 11 -2 0.29
    -5 11 -2 -0.18
    -5 11 -2 -1.19
    -5 11 -2 0.5
    5 -11 2 -0.4
    5 -11 2 -0.26
    5 -11 2 -0.31
    5 -11 2 -1.49
    -6 11 -2 6.18
    -6 11 -2 3.99
    -6 11 -2 2.57
    6 -11 2 4.47
    6 -11 2 5
    6 -11 2 2.61
    6 -11 2 3.81
    -7 11 -2 1.43
    -7 11 -2 0.7
    7 -11 2 1.23
    1 10 -2 6.66
    1 10 -2 7.41
    1 10 -2 11.05
    1 10 -2 10.29
    -1 -10 2 5.86
    -1 -10 2 8.45
    -1 -10 2 7.59
    -1 -10 2 8.95
    0 10 -2 4.89
    0 10 -2 5.5
    0 -10 2 4.78
    0 -10 2 4.48
    0 -10 2 4.41
    0 -10 2 5.02
    -1 10 -2 18.17
    -1 10 -2 18.68
    -1 10 -2 18.89
    -1 10 -2 21.07
    1 -10 2 20.67
    1 -10 2 19.83
    1 -10 2 18.77
    1 -10 2 20.07
    -2 10 -2 0.19
    -2 10 -2 0.67
    -2 10 -2 -0.26
    -2 10 -2 -0.11
    2 -10 2 -0.62
    2 -10 2 0.36
    2 -10 2 -1.04
    2 -10 2 0.49
    -3 10 -2 1.78
    -3 10 -2 0.83
    -3 10 -2 3.39
    -3 10 -2 1.96
    3 -10 2 0.74
    3 -10 2 2.31
    3 -10 2 1.67
    3 -10 2 1.22
    -4 10 -2 33.23
    -4 10 -2 34.65
    -4 10 -2 33.68
    -4 10 -2 32.12
    4 -10 2 34.3
    4 -10 2 35.96
    4 -10 2 31.6
    4 -10 2 32.66
    -5 10 -2 14.32
    -5 10 -2 14.82
    -5 10 -2 14.43
    -5 10 -2 15.64
    5 -10 2 13.09
    5 -10 2 12.87
    5 -10 2 13.22
    5 -10 2 15.16
    -6 10 -2 -0.4
    -6 10 -2 0.41
    -6 10 -2 -1.54
    6 -10 2 -0.47
    6 -10 2 0.18
    6 -10 2 -0.9
    6 -10 2 -0.33
    -7 10 -2 -0.6
    -7 10 -2 0.46
    -7 10 -2 0.06
    7 -10 2 0.23
    7 -10 2 0.15
    7 -10 2 -0.62
    7 -10 2 1.06
    -8 10 -2 8.71
    -8 10 -2 8.58
    8 -10 2 5.54
    8 -10 2 7.92
    8 -10 2 7.1
    8 -10 2 9.32
    3 9 -2 9.38
    3 9 -2 10.66
    -3 -9 2 9.3
    -3 -9 2 11
    -3 -9 2 9.07
    2 9 -2 4.71
    2 9 -2 5.82
    2 9 -2 8.59
    2 9 -2 6.42
    -2 -9 2 4.04
    -2 -9 2 6.96
    -2 -9 2 6.97
    1 9 -2 0.85
    1 9 -2 -0.06
    1 9 -2 -0.82
    1 9 -2 0.16
    -1 -9 2 0.52
    -1 -9 2 0.95
    -1 -9 2 0.5
    -1 -9 2 0.01
    0 9 -2 0.96
    0 9 -2 0.92
    0 9 -2 1.45
    0 9 -2 0.68
    0 -9 2 1.23
    0 -9 2 0.22
    0 -9 2 1.57
    0 -9 2 0.3
    -1 9 -2 27.07
    -1 9 -2 27.04
    -1 9 -2 27.33
    -1 9 -2 26.15
    1 -9 2 24.8
    1 -9 2 26.64
    1 -9 2 25.49
    1 -9 2 26.5
    -2 9 -2 1.38
    -2 9 -2 1.5
    -2 9 -2 1.84
    2 -9 2 1.75
    2 -9 2 0.93
    2 -9 2 2.5
    2 -9 2 1.87
    -3 9 -2 9.27
    -3 9 -2 12.54
    -3 9 -2 11.53
    -3 9 -2 13.23
    -3 9 -2 10.65
    3 -9 2 10.45
    3 -9 2 10.41
    3 -9 2 10.68
    3 -9 2 10.42
    -4 9 -2 2.93
    -4 9 -2 2.12
    -4 9 -2 2.42
    -4 9 -2 2.36
    -4 9 -2 1.4
    4 -9 2 2.52
    4 -9 2 0.97
    4 -9 2 2.04
    -5 9 -2 2.47
    -5 9 -2 2.4
    -5 9 -2 1.78
    -5 9 -2 2.3
    -5 9 -2 0.89
    5 -9 2 0.85
    5 -9 2 2.78
    5 -9 2 1.63
    5 -9 2 2.55
    -6 9 -2 8.89
    -6 9 -2 8.04
    -6 9 -2 7.37
    6 -9 2 7.99
    6 -9 2 8.8
    6 -9 2 8.16
    6 -9 2 10.99
    6 -9 2 7.85
    -7 9 -2 0.65
    -7 9 -2 0.72
    -7 9 -2 2.51
    7 -9 2 0.92
    7 -9 2 1.52
    7 -9 2 0.08
    7 -9 2 1.99
    7 -9 2 0.57
    -8 9 -2 0.54
    8 -9 2 2.5
    8 -9 2 1.66
    8 -9 2 0.79
    4 8 -2 4.98
    4 8 -2 2.48
    4 8 -2 3.34
    4 8 -2 3.36
    4 8 -2 5.7
    -4 -8 2 5.04
    -4 -8 2 4.02
    -4 -8 2 4.47
    -4 -8 2 2.58
    3 8 -2 0.47
    3 8 -2 0.67
    3 8 -2 0.45
    3 8 -2 0.63
    3 8 -2 0.61
    -3 -8 2 0.31
    -3 -8 2 0.52
    -3 -8 2 0.55
    -3 -8 2 1.08
    2 8 -2 4.19
    2 8 -2 3.01
    2 8 -2 2.84
    2 8 -2 1.04
    -2 -8 2 2.25
    -2 -8 2 2.7
    -2 -8 2 3.13
    -2 -8 2 3.51
    1 8 -2 13.5
    1 8 -2 13.69
    1 8 -2 14.45
    1 8 -2 13.91
    -1 -8 2 14.41
    -1 -8 2 13.78
    -1 -8 2 13.59
    -1 -8 2 13.81
    0 8 -2 36.59
    0 8 -2 37.9
    0 8 -2 33.93
    0 8 -2 36.68
    0 -8 2 34.96
    0 -8 2 36.16
    0 -8 2 33.36
    0 -8 2 38.65
    -1 8 -2 0.54
    -1 8 -2 0.37
    -1 8 -2 0.72
    -1 8 -2 0.83
    1 -8 2 0.35
    1 -8 2 0.73
    1 -8 2 0.82
    -2 8 -2 2.72
    -2 8 -2 3.82
    -2 8 -2 3.05
    -2 8 -2 3.23
    2 -8 2 2.79
    2 -8 2 3.63
    2 -8 2 2.86
    -3 8 -2 40.99
    -3 8 -2 40.85
    -3 8 -2 39.85
    3 -8 2 41.02
    3 -8 2 40.19
    3 -8 2 39.64
    3 -8 2 39.01
    -4 8 -2 18.53
    -4 8 -2 13.41
    -4 8 -2 18.15
    -4 8 -2 14.84
    4 -8 2 17.36
    4 -8 2 16.98
    4 -8 2 17.32
    4 -8 2 15.31
    -5 8 -2 0.26
    -5 8 -2 -0.17
    -5 8 -2 0.66
    5 -8 2 0.37
    5 -8 2 0.27
    5 -8 2 0.55
    5 -8 2 -0.03
    5 -8 2 0.98
    -6 8 -2 -0.61
    -6 8 -2 0.78
    -6 8 -2 -0.11
    -6 8 -2 -0.54
    6 -8 2 0.33
    6 -8 2 0.63
    6 -8 2 0.16
    6 -8 2 -0.22
    6 -8 2 0.03
    -7 8 -2 34.77
    -7 8 -2 35.6
    -7 8 -2 35.64
    7 -8 2 35.59
    7 -8 2 35.29
    7 -8 2 34.31
    7 -8 2 34.68
    7 -8 2 36.46
    -8 8 -2 -0.22
    8 -8 2 0.04
    8 -8 2 -0.2
    8 -8 2 0.07
    -9 8 -2 3.38
    9 -8 2 4.18
    9 -8 2 3.58
    9 -8 2 4.16
    5 7 -2 0.33
    5 7 -2 -0.3
    5 7 -2 0.03
    5 7 -2 -2.03
    5 7 -2 1.21
    -5 -7 2 0.24
    -5 -7 2 3.06
    -5 -7 2 1.84
    -5 -7 2 1.06
    4 7 -2 24.2
    4 7 -2 21.91
    4 7 -2 26.56
    4 7 -2 22.93
    -4 -7 2 25.39
    -4 -7 2 24.85
    -4 -7 2 22.74
    -4 -7 2 23.24
    3 7 -2 19.08
    3 7 -2 18.69
    3 7 -2 22.23
    -3 -7 2 19.67
    -3 -7 2 19.76
    -3 -7 2 19.55
    -3 -7 2 19.01
    2 7 -2 0.56
    2 7 -2 1.03
    2 7 -2 1.56
    2 7 -2 0.83
    2 7 -2 1.35
    -2 -7 2 1.89
    -2 -7 2 0.01
    -2 -7 2 0.69
    -2 -7 2 0.47
    1 7 -2 1.28
    1 7 -2 0.88
    1 7 -2 0.21
    -1 -7 2 0.92
    -1 -7 2 0.66
    -1 -7 2 0.79
    0 7 -2 18.2
    0 7 -2 19.25
    0 7 -2 19.94
    0 -7 2 18.03
    0 -7 2 18.64
    0 -7 2 19.03
    0 -7 2 17.99
    -1 7 -2 0.14
    -1 7 -2 1
    -1 7 -2 1.19
    1 -7 2 1.12
    1 -7 2 1.39
    1 -7 2 1.2
    1 -7 2 0.92
    -2 7 -2 54.68
    -2 7 -2 52.89
    -2 7 -2 54.1
    2 -7 2 51.91
    2 -7 2 50.93
    2 -7 2 50.59
    2 -7 2 51.84
    -3 7 -2 2.53
    -3 7 -2 2.21
    -3 7 -2 1.5
    -3 7 -2 2.98
    3 -7 2 2.35
    3 -7 2 3.04
    3 -7 2 2.72
    3 -7 2 3.25
    -4 7 -2 0.23
    -4 7 -2 0.35
    -4 7 -2 0.18
    -4 7 -2 -0.15
    4 -7 2 0.17
    4 -7 2 -0.05
    4 -7 2 -0.21
    4 -7 2 -0.17
    4 -7 2 0.11
    -5 7 -2 29.55
    -5 7 -2 37.75
    -5 7 -2 30.96
    -5 7 -2 31.69
    5 -7 2 30.14
    5 -7 2 31.84
    5 -7 2 30.68
    5 -7 2 29.66
    5 -7 2 31.43
    -6 7 -2 24.33
    -6 7 -2 22.14
    -6 7 -2 20.55
    -6 7 -2 22.4
    6 -7 2 21.88
    6 -7 2 22.21
    6 -7 2 22.17
    6 -7 2 22.49
    6 -7 2 22.81
    -7 7 -2 2.87
    7 -7 2 1.51
    7 -7 2 2.09
    7 -7 2 3.41
    -8 7 -2 2
    8 -7 2 1.48
    8 -7 2 1.99
    8 -7 2 1.45
    8 -7 2 1.71
    -9 7 -2 16.09
    9 -7 2 12.97
    9 -7 2 14.79
    9 -7 2 15.68
    9 -7 2 15.42
    6 6 -2 -0.7
    6 6 -2 -0.78
    6 6 -2 -0.63
    6 6 -2 0.22
    6 6 -2 0.85
    -6 -6 2 0.02
    -6 -6 2 -0.2
    -6 -6 2 -0.89
    -6 -6 2 0.44
    -6 -6 2 1.18
    5 6 -2 6.96
    5 6 -2 5.54
    5 6 -2 7.25
    5 6 -2 5.94
    5 6 -2 6.35
    -5 -6 2 4.99
    -5 -6 2 7.7
    -5 -6 2 6.79
    4 6 -2 4.95
    4 6 -2 2.83
    4 6 -2 3.24
    4 6 -2 1.91
    4 6 -2 3.03
    -4 -6 2 3.76
    -4 -6 2 3.1
    -4 -6 2 3.22
    3 6 -2 0.86
    3 6 -2 1.18
    3 6 -2 1.12
    3 6 -2 1.14
    3 6 -2 0.4
    -3 -6 2 1.4
    -3 -6 2 0.92
    -3 -6 2 1.45
    -3 -6 2 1.53
    2 6 -2 56.99
    2 6 -2 54.53
    2 6 -2 55.81
    2 6 -2 55.81
    2 6 -2 53.86
    -2 -6 2 55.43
    -2 -6 2 55.2
    -2 -6 2 56.08
    -2 -6 2 53.63
    1 6 -2 53.77
    1 6 -2 57.77
    1 6 -2 53.19
    -1 -6 2 54.26
    -1 -6 2 55.42
    -1 -6 2 55.35
    -1 -6 2 55.15
    0 6 -2 2.54
    0 6 -2 1.96
    0 6 -2 1.9
    0 -6 2 1.86
    0 -6 2 3.08
    0 -6 2 2.62
    0 -6 2 3.11
    -1 6 -2 0.7
    -1 6 -2 0.33
    -1 6 -2 0.77
    -1 6 -2 0.7
    1 -6 2 0.91
    1 -6 2 0.64
    1 -6 2 0.63
    1 -6 2 1.23
    1 -6 2 0.74
    -2 6 -2 76.55
    -2 6 -2 78.36
    -2 6 -2 82.67
    -2 6 -2 79.68
    2 -6 2 78.91
    2 -6 2 79.91
    2 -6 2 80.62
    2 -6 2 78.25
    2 -6 2 81.3
    -3 6 -2 21.01
    -3 6 -2 21.27
    -3 6 -2 20.06
    -3 6 -2 22.14
    -3 6 -2 17.81
    3 -6 2 20.24
    3 -6 2 21.34
    3 -6 2 20.91
    3 -6 2 22.19
    -4 6 -2 7.42
    -4 6 -2 6.72
    -4 6 -2 6.44
    4 -6 2 6.39
    4 -6 2 6.55
    4 -6 2 7.17
    4 -6 2 6.31
    -5 6 -2 1.14
    -5 6 -2 1.42
    -5 6 -2 1.08
    5 -6 2 1.01
    5 -6 2 1.17
    5 -6 2 1.27
    -6 6 -2 5.11
    -6 6 -2 4.4
    -6 6 -2 4.89
    6 -6 2 2.41
    6 -6 2 5.34
    6 -6 2 5.53
    6 -6 2 4.97
    6 -6 2 5.62
    6 -6 2 4.99
    -7 6 -2 4.52
    7 -6 2 4.24
    7 -6 2 3.57
    7 -6 2 4.65
    7 -6 2 4.03
    -8 6 -2 11.66
    8 -6 2 9.85
    8 -6 2 10.14
    8 -6 2 10.11
    8 -6 2 9.32
    -9 6 -2 1.65
    9 -6 2 2.09
    9 -6 2 1.3
    9 -6 2 1.11
    6 5 -2 0.27
    6 5 -2 -0.04
    6 5 -2 0.79
    6 5 -2 -0.24
    6 5 -2 -0.05
    -6 -5 2 -0.24
    -6 -5 2 -0.27
    -6 -5 2 0.28
    -6 -5 2 -0.51
    -6 -5 2 -0.71
    5 5 -2 23.89
    5 5 -2 22.11
    5 5 -2 22.11
    5 5 -2 21.7
    5 5 -2 21.38
    -5 -5 2 21.72
    -5 -5 2 23.67
    -5 -5 2 22.21
    -5 -5 2 21.22
    -5 -5 2 20.76
    4 5 -2 3.64
    4 5 -2 3.77
    4 5 -2 4.71
    4 5 -2 4.24
    4 5 -2 3.2
    -4 -5 2 3.66
    -4 -5 2 4.61
    -4 -5 2 3.78
    -4 -5 2 3.82
    -4 -5 2 5.01
    3 5 -2 15.43
    3 5 -2 15.9
    3 5 -2 15.7
    3 5 -2 16.92
    3 5 -2 15.1
    -3 -5 2 14.02
    -3 -5 2 15.8
    -3 -5 2 14.14
    -3 -5 2 15.22
    2 5 -2 2.22
    2 5 -2 2.13
    2 5 -2 2.27
    2 5 -2 1.99
    -2 -5 2 2.13
    -2 -5 2 2.21
    -2 -5 2 2.4
    -2 -5 2 2.14
    1 5 -2 39.05
    1 5 -2 40.67
    1 5 -2 37.99
    1 5 -2 39.38
    1 5 -2 37.74
    -1 -5 2 37.57
    -1 -5 2 38.73
    -1 -5 2 37.96
    -1 -5 2 39.38
    -1 -5 2 39.13
    0 5 -2 10.27
    0 5 -2 10.28
    0 5 -2 10.37
    0 5 -2 10.13
    0 -5 2 10.76
    0 -5 2 10.1
    0 -5 2 10.14
    0 -5 2 10.06
    0 -5 2 9.84
    -1 5 -2 22.03
    -1 5 -2 23.36
    -1 5 -2 20.31
    -1 5 -2 21.45
    1 -5 2 22.23
    1 -5 2 21.74
    1 -5 2 22
    1 -5 2 21.96
    1 -5 2 21.72
    -2 5 -2 13.22
    -2 5 -2 13.07
    -2 5 -2 13.53
    -2 5 -2 13.11
    2 -5 2 13.18
    2 -5 2 13.69
    2 -5 2 14.02
    2 -5 2 12.94
    -3 5 -2 1.86
    -3 5 -2 1.96
    -3 5 -2 1.91
    -3 5 -2 1.57
    -3 5 -2 2.1
    -3 5 -2 1.8
    3 -5 2 1.98
    3 -5 2 2.02
    3 -5 2 2.16
    3 -5 2 1.75
    -4 5 -2 39.05
    -4 5 -2 38.9
    -4 5 -2 42.94
    -4 5 -2 40.05
    4 -5 2 38.36
    4 -5 2 39.51
    4 -5 2 39.97
    4 -5 2 39.35
    -5 5 -2 49.95
    -5 5 -2 52.22
    5 -5 2 50.97
    5 -5 2 50.37
    5 -5 2 53
    5 -5 2 49.82
    5 -5 2 43.69
    -6 5 -2 0.37
    6 -5 2 -0.21
    6 -5 2 0.16
    6 -5 2 -0.19
    6 -5 2 -0.22
    -7 5 -2 0.81
    7 -5 2 0.35
    7 -5 2 0.57
    7 -5 2 0.64
    -8 5 -2 19.28
    8 -5 2 16.43
    8 -5 2 17.37
    8 -5 2 16.18
    -9 5 -2 0.47
    9 -5 2 1.65
    9 -5 2 1.53
    9 -5 2 -0.23
    7 4 -2 0.28
    7 4 -2 0.06
    7 4 -2 -0.78
    7 4 -2 0.45
    7 4 -2 -0.97
    -7 -4 2 -0.63
    -7 -4 2 0.54
    -7 -4 2 1.31
    6 4 -2 14.9
    6 4 -2 12.15
    6 4 -2 13.08
    6 4 -2 11.31
    6 4 -2 12.36
    -6 -4 2 13.67
    -6 -4 2 13.43
    -6 -4 2 11.9
    -6 -4 2 13.39
    -6 -4 2 12.24
    5 4 -2 -0.07
    5 4 -2 -0.3
    5 4 -2 -0.14
    5 4 -2 -0.12
    -5 -4 2 -0.29
    -5 -4 2 -0.05
    -5 -4 2 0.57
    -5 -4 2 0.83
    -5 -4 2 0.18
    4 4 -2 0.84
    4 4 -2 1.21
    4 4 -2 0.1
    4 4 -2 0.66
    4 4 -2 1.08
    -4 -4 2 0.76
    -4 -4 2 1.31
    -4 -4 2 1.1
    -4 -4 2 0.57
    -4 -4 2 0.69
    3 4 -2 60.85
    3 4 -2 61.55
    3 4 -2 59.04
    3 4 -2 60.29
    -3 -4 2 62.12
    -3 -4 2 58.94
    -3 -4 2 59.73
    -3 -4 2 61.72
    2 4 -2 46.08
    2 4 -2 46.51
    2 4 -2 45.6
    2 4 -2 46.88
    2 4 -2 45.89
    -2 -4 2 47.56
    -2 -4 2 47.07
    -2 -4 2 47.88
    -2 -4 2 46.23
    -2 -4 2 48.15
    1 4 -2 4.65
    1 4 -2 5.44
    1 4 -2 5.65
    1 4 -2 4.52
    1 4 -2 4.85
    -1 -4 2 4.47
    -1 -4 2 4.65
    -1 -4 2 4.57
    -1 -4 2 4.97
    -1 -4 2 4.76
    0 4 -2 0.2
    0 4 -2 0.1
    0 4 -2 0.12
    0 4 -2 -0.11
    0 -4 2 0.22
    0 -4 2 0.32
    0 -4 2 -0.06
    0 -4 2 -0.06
    0 -4 2 0.32
    -1 4 -2 186.58
    -1 4 -2 201.52
    -1 4 -2 196.67
    -1 4 -2 198.05
    1 -4 2 195.65
    1 -4 2 188.99
    1 -4 2 201.04
    1 -4 2 195.01
    1 -4 2 194.62
    -2 4 -2 12.37
    -2 4 -2 12.19
    -2 4 -2 12.14
    -2 4 -2 12.2
    -2 4 -2 12.74
    -2 4 -2 10.38
    2 -4 2 13.23
    2 -4 2 12.32
    2 -4 2 12.63
    2 -4 2 12.8
    -3 4 -2 24.09
    -3 4 -2 24.6
    -3 4 -2 23.18
    -3 4 -2 25.81
    3 -4 2 22.65
    3 -4 2 24.67
    3 -4 2 24.86
    3 -4 2 23.58
    -4 4 -2 2.37
    -4 4 -2 2.88
    4 -4 2 2.89
    4 -4 2 2.28
    4 -4 2 3.23
    4 -4 2 2.89
    4 -4 2 2.59
    -5 4 -2 0.29
    -5 4 -2 0.38
    5 -4 2 0.5
    5 -4 2 -0.05
    5 -4 2 0.58
    5 -4 2 0.39
    5 -4 2 0.9
    -6 4 -2 10.46
    6 -4 2 12.74
    6 -4 2 10.19
    6 -4 2 11.62
    6 -4 2 12.88
    -7 4 -2 27.24
    7 -4 2 27.03
    7 -4 2 26.29
    7 -4 2 23.59
    -8 4 -2 1.11
    8 -4 2 2.65
    8 -4 2 1.01
    8 -4 2 1.02
    8 -4 2 1.25
    -9 4 -2 1.08
    9 -4 2 3.24
    9 -4 2 0.21
    9 -4 2 -0.18
    9 -4 2 1.29
    7 3 -2 -1.06
    7 3 -2 0.51
    7 3 -2 -0.92
    7 3 -2 0.42
    -7 -3 2 -0.39
    -7 -3 2 0.73
    6 3 -2 9.95
    6 3 -2 9.28
    6 3 -2 8.76
    6 3 -2 8.84
    6 3 -2 10.6
    -6 -3 2 9.94
    -6 -3 2 9.13
    -6 -3 2 9.03
    5 3 -2 3.44
    5 3 -2 4.22
    5 3 -2 3.1
    5 3 -2 3.45
    -5 -3 2 3.59
    -5 -3 2 3.71
    -5 -3 2 3.81
    -5 -3 2 4.19
    -5 -3 2 3.94
    4 3 -2 25.67
    4 3 -2 25.24
    4 3 -2 25.34
    4 3 -2 25.59
    -4 -3 2 25.73
    -4 -3 2 23.65
    -4 -3 2 24.25
    -4 -3 2 25.12
    3 3 -2 0.32
    3 3 -2 0.04
    3 3 -2 0.28
    3 3 -2 0.49
    3 3 -2 -0.16
    -3 -3 2 -0.01
    -3 -3 2 0.74
    -3 -3 2 0.17
    -3 -3 2 0.23
    -3 -3 2 0.71
    -3 -3 2 0.36
    2 3 -2 6.87
    2 3 -2 6.8
    2 3 -2 6.95
    2 3 -2 6.47
    2 3 -2 7.05
    -2 -3 2 6.92
    -2 -3 2 7.17
    -2 -3 2 6.89
    -2 -3 2 5.92
    -2 -3 2 7.24
    1 3 -2 67.59
    1 3 -2 73.82
    1 3 -2 74.1
    1 3 -2 72.1
    1 3 -2 73.58
    -1 -3 2 72.03
    -1 -3 2 71.49
    -1 -3 2 71.05
    -1 -3 2 72.46
    -1 -3 2 67.66
    0 3 -2 142.05
    0 3 -2 142.55
    0 3 -2 150.33
    0 3 -2 147.49
    0 -3 2 141.28
    0 -3 2 149.4
    0 -3 2 142.75
    0 -3 2 152.89
    0 -3 2 152.37
    0 -3 2 145.59
    -1 3 -2 22.74
    -1 3 -2 21.91
    -1 3 -2 22.8
    -1 3 -2 21.91
    -1 3 -2 22.18
    1 -3 2 22.1
    1 -3 2 23.26
    1 -3 2 22.17
    1 -3 2 22.83
    1 -3 2 23.13
    -2 3 -2 1.58
    -2 3 -2 1.71
    -2 3 -2 1.69
    -2 3 -2 1.47
    -2 3 -2 1.62
    -2 3 -2 1.76
    2 -3 2 1.36
    2 -3 2 1.75
    2 -3 2 1.62
    2 -3 2 1.56
    2 -3 2 1.56
    -3 3 -2 47.38
    -3 3 -2 45.35
    3 -3 2 51.68
    3 -3 2 41.86
    3 -3 2 47.24
    3 -3 2 45.83
    3 -3 2 46.04
    -4 3 -2 104.95
    -4 3 -2 109.45
    -4 3 -2 97.57
    4 -3 2 94.68
    4 -3 2 108.81
    4 -3 2 109.33
    4 -3 2 99.41
    4 -3 2 91.91
    -5 3 -2 0.25
    -5 3 -2 0.61
    5 -3 2 0.46
    5 -3 2 0.09
    5 -3 2 0.37
    5 -3 2 0.28
    5 -3 2 -0.01
    -6 3 -2 3.33
    6 -3 2 2.62
    6 -3 2 3.09
    6 -3 2 2.56
    6 -3 2 3.41
    -7 3 -2 5.6
    7 -3 2 3.19
    7 -3 2 4.54
    7 -3 2 3.56
    7 -3 2 4.96
    -8 3 -2 0.4
    8 -3 2 -0.17
    8 -3 2 0.22
    8 -3 2 1.44
    8 -3 2 -0.51
    -9 3 -2 15.2
    9 -3 2 13.4
    9 -3 2 13.53
    9 -3 2 12.96
    9 -3 2 13.25
    8 2 -2 2.78
    8 2 -2 3.05
    8 2 -2 3.12
    8 2 -2 3.04
    8 2 -2 2.88
    -8 -2 2 3.68
    -8 -2 2 3.36
    -8 -2 2 2.17
    7 2 -2 16.1
    7 2 -2 15.02
    7 2 -2 15.03
    7 2 -2 16.21
    7 2 -2 15.63
    -7 -2 2 15.51
    -7 -2 2 15.21
    -7 -2 2 15.47
    6 2 -2 0.6
    6 2 -2 0.89
    6 2 -2 1.29
    6 2 -2 1.1
    6 2 -2 0.7
    -6 -2 2 1.39
    -6 -2 2 0.96
    -6 -2 2 1.25
    5 2 -2 2.42
    5 2 -2 2.31
    5 2 -2 2.3
    5 2 -2 2.04
    5 2 -2 2.38
    -5 -2 2 1.94
    -5 -2 2 2.34
    -5 -2 2 2.22
    -5 -2 2 1.67
    4 2 -2 53.51
    4 2 -2 55.41
    4 2 -2 50.61
    4 2 -2 55.34
    -4 -2 2 51.84
    -4 -2 2 54.68
    -4 -2 2 52.98
    -4 -2 2 54.41
    -4 -2 2 52.63
    3 2 -2 63.04
    3 2 -2 66.9
    3 2 -2 66.57
    3 2 -2 66.98
    3 2 -2 64.6
    -3 -2 2 64.28
    -3 -2 2 67.1
    -3 -2 2 66.44
    -3 -2 2 66.9
    -3 -2 2 67.6
    -3 -2 2 68.6
    2 2 -2 4
    2 2 -2 4.59
    2 2 -2 4.02
    2 2 -2 3.83
    2 2 -2 4.38
    -2 -2 2 4.38
    -2 -2 2 3.8
    -2 -2 2 4.32
    -2 -2 2 3.82
    -2 -2 2 4.27
    -2 -2 2 4.09
    1 2 -2 2.62
    1 2 -2 2.42
    1 2 -2 2.64
    1 2 -2 2.53
    1 2 -2 2.87
    -1 -2 2 3
    -1 -2 2 2.78
    -1 -2 2 3.08
    -1 -2 2 2.37
    -1 -2 2 2.45
    0 2 -2 143.12
    0 2 -2 145.71
    0 2 -2 139.68
    0 2 -2 138.12
    0 2 -2 142.27
    0 -2 2 143.5
    0 -2 2 142.77
    0 -2 2 141.66
    0 -2 2 135.42
    0 -2 2 144.29
    -1 2 -2 5.56
    -1 2 -2 5.44
    -1 2 -2 5.32
    -1 2 -2 5.46
    -1 2 -2 5.83
    1 -2 2 6.31
    1 -2 2 5.26
    1 -2 2 5.56
    1 -2 2 5.56
    -2 2 -2 91.15
    -2 2 -2 81.57
    -2 2 -2 83.63
    -2 2 -2 92.1
    -2 2 -2 83.77
    2 -2 2 90.55
    2 -2 2 75.52
    2 -2 2 84.86
    2 -2 2 83.15
    2 -2 2 86.96
    2 -2 2 82.46
    -3 2 -2 0.06
    -3 2 -2 0.79
    3 -2 2 0.42
    3 -2 2 0.61
    3 -2 2 0.44
    3 -2 2 0.62
    -4 2 -2 1.17
    -4 2 -2 1.97
    4 -2 2 2.01
    4 -2 2 2.28
    4 -2 2 2.32
    4 -2 2 1.79
    -5 2 -2 56.88
    -5 2 -2 63.79
    5 -2 2 61.72
    5 -2 2 62.42
    5 -2 2 58.43
    5 -2 2 57.16
    5 -2 2 65.88
    -6 2 -2 71.53
    -6 2 -2 72.74
    -6 2 -2 76.83
    6 -2 2 68.41
    6 -2 2 78.79
    6 -2 2 72.25
    6 -2 2 69.79
    6 -2 2 72.86
    -7 2 -2 2.78
    7 -2 2 3.71
    7 -2 2 2.22
    7 -2 2 2.13
    7 -2 2 3.41
    7 -2 2 3.41
    7 -2 2 3.46
    -8 2 -2 0.29
    8 -2 2 0.76
    8 -2 2 0.9
    8 -2 2 0.16
    -9 2 -2 4.61
    9 -2 2 3.08
    9 -2 2 3.98
    9 -2 2 3.92
    8 1 -2 0.12
    8 1 -2 -0.3
    8 1 -2 -0.22
    8 1 -2 -0.14
    8 1 -2 -0.23
    -8 -1 2 -0.12
    -8 -1 2 0.09
    -8 -1 2 -0.2
    7 1 -2 9.62
    7 1 -2 9.55
    7 1 -2 9.75
    7 1 -2 10.6
    7 1 -2 10.69
    -7 -1 2 9.57
    -7 -1 2 10.26
    6 1 -2 0.74
    6 1 -2 0.39
    6 1 -2 0.43
    6 1 -2 0.17
    6 1 -2 0.67
    -6 -1 2 0.17
    -6 -1 2 0.53
    -6 -1 2 -0.03
    5 1 -2 59.26
    5 1 -2 61.34
    5 1 -2 59.54
    5 1 -2 56.92
    -5 -1 2 57.76
    -5 -1 2 59.39
    -5 -1 2 58.62
    4 1 -2 1.12
    4 1 -2 1.27
    4 1 -2 1.07
    4 1 -2 1.22
    4 1 -2 0.73
    -4 -1 2 0.45
    -4 -1 2 0.96
    -4 -1 2 0.99
    -4 -1 2 0.9
    -4 -1 2 0.44
    3 1 -2 2.25
    3 1 -2 2.37
    3 1 -2 2.45
    3 1 -2 2.05
    3 1 -2 2.03
    -3 -1 2 2.23
    -3 -1 2 1.84
    -3 -1 2 2.35
    -3 -1 2 2.82
    -3 -1 2 2.45
    2 1 -2 134.1
    2 1 -2 125.72
    2 1 -2 127.73
    2 1 -2 128.2
    2 1 -2 130.84
    2 1 -2 126.5
    -2 -1 2 135.97
    -2 -1 2 134.02
    -2 -1 2 134.08
    -2 -1 2 137.57
    -2 -1 2 127.94
    -2 -1 2 131.09
    1 1 -2 256.31
    1 1 -2 252.44
    1 1 -2 247.09
    1 1 -2 258.65
    1 1 -2 260.45
    -1 -1 2 259.62
    -1 -1 2 244.98
    -1 -1 2 251.87
    -1 -1 2 243.15
    -1 -1 2 243.74
    0 1 -2 -0.01
    0 1 -2 -0.19
    0 1 -2 0.25
    0 1 -2 0.05
    0 -1 2 -0.1
    0 -1 2 0
    0 -1 2 0.22
    0 -1 2 -0.03
    -1 1 -2 1.15
    -1 1 -2 0.91
    -1 1 -2 1.15
    -1 1 -2 1.16
    1 -1 2 0.85
    1 -1 2 1.39
    1 -1 2 1.3
    1 -1 2 1.38
    -2 1 -2 98.86
    -2 1 -2 123.22
    -2 1 -2 117.91
    -2 1 -2 118.23
    -2 1 -2 115.76
    2 -1 2 113.51
    2 -1 2 120.32
    2 -1 2 124.55
    2 -1 2 104.03
    -3 1 -2 5.82
    -3 1 -2 6.47
    3 -1 2 4.41
    3 -1 2 6.34
    3 -1 2 6.84
    3 -1 2 4.58
    -4 1 -2 4.91
    -4 1 -2 3.53
    -4 1 -2 3.24
    4 -1 2 4.06
    4 -1 2 4.09
    4 -1 2 4.8
    4 -1 2 4.12
    -5 1 -2 0.19
    5 -1 2 0.06
    5 -1 2 0.38
    5 -1 2 0.02
    -6 1 -2 0.6
    -6 1 -2 0.29
    -6 1 -2 0.02
    6 -1 2 0.59
    6 -1 2 -0.32
    6 -1 2 0.02
    6 -1 2 0.01
    6 -1 2 0.55
    -7 1 -2 0.36
    -7 1 -2 0.27
    -7 1 -2 1.02
    7 -1 2 -0.12
    7 -1 2 -0.09
    7 -1 2 0.09
    7 -1 2 0.12
    7 -1 2 0.81
    -8 1 -2 11.43
    -8 1 -2 8.65
    -8 1 -2 8.04
    8 -1 2 10.29
    8 -1 2 10.75
    8 -1 2 8.87
    8 -1 2 7.72
    8 -1 2 8.77
    9 0 -2 6.86
    9 0 -2 5.53
    9 0 -2 5.86
    -9 0 2 6.12
    8 0 -2 19.13
    8 0 -2 16.34
    8 0 -2 18.37
    8 0 -2 16.57
    8 0 -2 18.79
    -8 0 2 19.39
    -8 0 2 18.64
    -8 0 2 19.02
    7 0 -2 0.11
    7 0 -2 -0.12
    7 0 -2 -0.07
    7 0 -2 0.01
    7 0 -2 0.07
    -7 0 2 -0.36
    -7 0 2 0.19
    -7 0 2 -0.12
    6 0 -2 1.12
    6 0 -2 0.92
    6 0 -2 1.82
    6 0 -2 1.04
    6 0 -2 0.98
    -6 0 2 1.14
    -6 0 2 0.92
    -6 0 2 1.09
    5 0 -2 18.45
    5 0 -2 17.93
    5 0 -2 18.87
    -5 0 2 18.41
    -5 0 2 19.05
    4 0 -2 25.06
    4 0 -2 23.59
    4 0 -2 24.67
    4 0 -2 23.91
    4 0 -2 23.91
    -4 0 2 23.04
    -4 0 2 23.66
    -4 0 2 24.34
    3 0 -2 9.93
    3 0 -2 10.94
    3 0 -2 10.63
    3 0 -2 10.72
    3 0 -2 10.35
    3 0 -2 11.02
    -3 0 2 10.37
    -3 0 2 11.1
    -3 0 2 10.13
    -3 0 2 11.53
    2 0 -2 105.87
    2 0 -2 108.71
    2 0 -2 106.76
    2 0 -2 106.07
    2 0 -2 103.1
    -2 0 2 108.27
    -2 0 2 111.17
    -2 0 2 106.93
    -2 0 2 99.85
    -2 0 2 112.11
    -2 0 2 101.44
    1 0 -2 4.58
    1 0 -2 4.95
    1 0 -2 5.04
    1 0 -2 4.78
    1 0 -2 4.19
    -1 0 2 5.2
    -1 0 2 3.59
    -1 0 2 4.65
    -1 0 2 4.87
    0 0 -2 2.62
    0 0 -2 3.28
    0 0 -2 3.08
    0 0 -2 3.13
    0 0 2 2.84
    0 0 2 3.64
    0 0 2 3.17
    0 0 2 3.19
    0 0 2 3.33
    -1 0 -2 82.55
    -1 0 -2 70.82
    -1 0 -2 82.83
    -1 0 -2 77.44
    1 0 2 65
    1 0 2 78.64
    1 0 2 79.12
    1 0 2 81.91
    -2 0 -2 37.88
    -2 0 -2 39.04
    -2 0 -2 37.68
    -2 0 -2 37.15
    2 0 2 38.33
    2 0 2 41.55
    2 0 2 39.75
    2 0 2 35.81
    -3 0 -2 1.59
    -3 0 -2 1.43
    -3 0 -2 1.51
    3 0 2 1.44
    3 0 2 1.63
    3 0 2 1.7
    3 0 2 1.83
    -4 0 -2 53.14
    -4 0 -2 52.81
    4 0 2 53.27
    4 0 2 54.91
    4 0 2 57.26
    4 0 2 56.31
    -5 0 -2 49.11
    -5 0 -2 51.84
    5 0 2 51.57
    5 0 2 50.65
    5 0 2 53.1
    5 0 2 49.15
    -6 0 -2 0.52
    -6 0 -2 0.44
    -6 0 -2 0.41
    6 0 2 0.13
    6 0 2 0.41
    6 0 2 0.3
    6 0 2 0.18
    6 0 2 0.37
    -7 0 -2 -0.2
    -7 0 -2 0.28
    7 0 2 0.24
    7 0 2 -0.9
    7 0 2 0.53
    7 0 2 -0.19
    7 0 2 0.33
    -8 0 -2 18.68
    -8 0 -2 15.3
    -8 0 -2 16.14
    8 0 2 15.49
    8 0 2 14.28
    8 0 2 17.99
    8 0 2 15.52
    9 -1 -2 -0.12
    9 -1 -2 0.24
    9 -1 -2 0.24
    -9 1 2 0.1
    8 -1 -2 1.97
    8 -1 -2 1.71
    8 -1 -2 2.43
    8 -1 -2 1.09
    -8 1 2 3.53
    7 -1 -2 2.47
    7 -1 -2 1.52
    7 -1 -2 1.28
    7 -1 -2 1.98
    7 -1 -2 1.79
    7 -1 -2 1.87
    -7 1 2 2.15
    6 -1 -2 29.39
    6 -1 -2 30.27
    6 -1 -2 30.88
    6 -1 -2 31.5
    6 -1 -2 30.18
    -6 1 2 29.4
    -6 1 2 29.26
    -6 1 2 29.19
    5 -1 -2 1.97
    5 -1 -2 2.15
    5 -1 -2 2.24
    5 -1 -2 2.3
    -5 1 2 1.96
    -5 1 2 2.22
    -5 1 2 2.18
    4 -1 -2 4.87
    4 -1 -2 5.44
    4 -1 -2 4.65
    4 -1 -2 5.03
    4 -1 -2 4.79
    4 -1 -2 3.7
    -4 1 2 4.63
    -4 1 2 4.94
    -4 1 2 5.33
    -4 1 2 4.89
    3 -1 -2 60.21
    3 -1 -2 68.69
    3 -1 -2 62.23
    3 -1 -2 62.8
    3 -1 -2 61.63
    -3 1 2 59.44
    -3 1 2 63.52
    2 -1 -2 989.23
    2 -1 -2 1000
    2 -1 -2 886.78
    2 -1 -2 982.63
    2 -1 -2 940.55
    -2 1 2 988.45
    -2 1 2 810.46
    -2 1 2 967.94
    -2 1 2 962.87
    -2 1 2 992.33
    -2 1 2 867.42
    1 -1 -2 -0.03
    1 -1 -2 0.5
    1 -1 -2 0.47
    1 -1 -2 0.11
    1 -1 -2 0.38
    -1 1 2 0.21
    -1 1 2 0.33
    -1 1 2 0.37
    -1 1 2 0.26
    -1 1 2 0.3
    0 -1 -2 2.34
    0 -1 -2 1.65
    0 -1 -2 2.25
    0 -1 -2 2.25
    0 1 2 2.46
    0 1 2 2.28
    0 1 2 2.56
    0 1 2 2.54
    -1 -1 -2 45.01
    -1 -1 -2 47.47
    -1 -1 -2 46.95
    -1 -1 -2 45.69
    1 1 2 45.53
    1 1 2 46.29
    1 1 2 47.39
    1 1 2 48.9
    -2 -1 -2 7.3
    -2 -1 -2 8.29
    -2 -1 -2 7.48
    -2 -1 -2 7.64
    2 1 2 7.84
    2 1 2 7.54
    2 1 2 7.11
    2 1 2 7.58
    -3 -1 -2 40.78
    -3 -1 -2 37.62
    -3 -1 -2 35.73
    -3 -1 -2 36.19
    3 1 2 37.15
    3 1 2 38.7
    3 1 2 39.9
    3 1 2 37.21
    -4 -1 -2 0.67
    -4 -1 -2 0.58
    -4 -1 -2 0.22
    -4 -1 -2 0.4
    4 1 2 0.41
    4 1 2 0.48
    4 1 2 1.07
    4 1 2 0.6
    -5 -1 -2 1.87
    -5 -1 -2 1.75
    -5 -1 -2 1.78
    5 1 2 1.52
    5 1 2 1.72
    5 1 2 1.44
    5 1 2 2.32
    5 1 2 1.9
    -6 -1 -2 16.43
    -6 -1 -2 16.77
    -6 -1 -2 16.31
    6 1 2 15.91
    6 1 2 15.23
    6 1 2 18.14
    6 1 2 15.36
    6 1 2 16.32
    -7 -1 -2 26.2
    -7 -1 -2 25.28
    -7 -1 -2 22.51
    7 1 2 26.5
    7 1 2 24.15
    7 1 2 23.98
    7 1 2 25.16
    9 -2 -2 14.19
    9 -2 -2 17
    9 -2 -2 11.96
    9 -2 -2 15.97
    -9 2 2 16.39
    8 -2 -2 0.23
    8 -2 -2 0.92
    8 -2 -2 1.18
    8 -2 -2 1.52
    -8 2 2 1.1
    7 -2 -2 0.22
    7 -2 -2 -0.19
    7 -2 -2 0.18
    7 -2 -2 0.13
    -7 2 2 -0.42
    6 -2 -2 36.06
    6 -2 -2 34.73
    6 -2 -2 36.57
    -6 2 2 35.71
    5 -2 -2 3.55
    5 -2 -2 3.91
    5 -2 -2 3.61
    5 -2 -2 4.44
    5 -2 -2 3.95
    5 -2 -2 3.89
    -5 2 2 3.87
    4 -2 -2 76.61
    4 -2 -2 76
    4 -2 -2 74.61
    4 -2 -2 77.31
    4 -2 -2 72.41
    4 -2 -2 73.56
    -4 2 2 75.38
    -4 2 2 75.92
    -4 2 2 74.27
    -4 2 2 76.59
    3 -2 -2 1.75
    3 -2 -2 0.91
    3 -2 -2 1.83
    3 -2 -2 1.53
    3 -2 -2 2.02
    3 -2 -2 2.3
    -3 2 2 1.98
    -3 2 2 2.99
    -3 2 2 1.37
    -3 2 2 2
    -3 2 2 1.55
    2 -2 -2 4.9
    2 -2 -2 3.38
    2 -2 -2 4.64
    2 -2 -2 4.31
    2 -2 -2 4.28
    2 -2 -2 4.67
    -2 2 2 4.4
    -2 2 2 4.46
    -2 2 2 4.43
    -2 2 2 3.78
    -2 2 2 4.03
    -2 2 2 3.97
    1 -2 -2 51.19
    1 -2 -2 49.93
    1 -2 -2 52.4
    1 -2 -2 52.32
    -1 2 2 51.88
    -1 2 2 48.53
    -1 2 2 50.56
    -1 2 2 46.1
    -1 2 2 51.08
    0 -2 -2 212.2
    0 -2 -2 209.62
    0 -2 -2 209.13
    0 -2 -2 213.29
    0 2 2 218.59
    0 2 2 212.2
    0 2 2 204.69
    0 2 2 200.69
    -1 -2 -2 4.03
    -1 -2 -2 4.46
    -1 -2 -2 3.84
    -1 -2 -2 3.83
    1 2 2 3.79
    1 2 2 3.77
    1 2 2 3.78
    1 2 2 3.74
    -2 -2 -2 1.17
    -2 -2 -2 1.11
    -2 -2 -2 1.02
    -2 -2 -2 0.78
    2 2 2 1.05
    2 2 2 0.83
    2 2 2 1.48
    2 2 2 1.5
    -3 -2 -2 37.92
    -3 -2 -2 40.13
    -3 -2 -2 41.16
    3 2 2 41.84
    3 2 2 40.04
    3 2 2 42.08
    3 2 2 39.97
    -4 -2 -2 20.42
    -4 -2 -2 22.06
    -4 -2 -2 20.25
    -4 -2 -2 20.14
    4 2 2 21.31
    4 2 2 21.03
    4 2 2 20.14
    4 2 2 18.14
    -5 -2 -2 1.68
    -5 -2 -2 0.71
    -5 -2 -2 2.25
    -5 -2 -2 1.35
    -5 -2 -2 1.13
    5 2 2 0.56
    5 2 2 0.81
    5 2 2 1.4
    5 2 2 1.06
    5 2 2 1.48
    -6 -2 -2 0.28
    -6 -2 -2 -0.09
    -6 -2 -2 0.63
    6 2 2 -0.25
    6 2 2 -0.7
    6 2 2 -0.32
    6 2 2 0.46
    6 2 2 0.22
    -7 -2 -2 5.42
    -7 -2 -2 3.91
    -7 -2 -2 5.35
    7 2 2 6.06
    7 2 2 6.15
    7 2 2 5.31
    7 2 2 4.67
    7 2 2 5.21
    9 -3 -2 1.75
    9 -3 -2 0.77
    9 -3 -2 3.19
    9 -3 -2 2
    -9 3 2 2.19
    8 -3 -2 8.82
    8 -3 -2 9.86
    8 -3 -2 7.93
    8 -3 -2 9.06
    -8 3 2 8.65
    7 -3 -2 26.74
    7 -3 -2 30.43
    7 -3 -2 29.4
    -7 3 2 30.74
    6 -3 -2 4.44
    6 -3 -2 5.53
    6 -3 -2 5.26
    6 -3 -2 4.48
    -6 3 2 5.15
    5 -3 -2 2.7
    5 -3 -2 3.29
    5 -3 -2 2.8
    5 -3 -2 2.42
    5 -3 -2 2.15
    -5 3 2 2.65
    -5 3 2 2.19
    -5 3 2 2.86
    4 -3 -2 72.83
    4 -3 -2 75.44
    4 -3 -2 78.72
    4 -3 -2 61.16
    -4 3 2 73.31
    -4 3 2 74.25
    -4 3 2 84.48
    -4 3 2 74.13
    3 -3 -2 69.29
    3 -3 -2 66.37
    3 -3 -2 71.33
    3 -3 -2 69.07
    3 -3 -2 70.94
    -3 3 2 66.61
    -3 3 2 74.23
    -3 3 2 70.48
    -3 3 2 70.2
    -3 3 2 74.79
    -3 3 2 78.18
    2 -3 -2 1.19
    2 -3 -2 1.32
    2 -3 -2 1.79
    2 -3 -2 1.65
    -2 3 2 1.74
    -2 3 2 1.62
    -2 3 2 1.27
    -2 3 2 2.06
    -2 3 2 1.59
    1 -3 -2 0.27
    1 -3 -2 0.29
    1 -3 -2 0.08
    1 -3 -2 -0.03
    -1 3 2 -0.04
    -1 3 2 0.04
    -1 3 2 0.04
    -1 3 2 -0.06
    0 -3 -2 18.01
    0 -3 -2 19.1
    0 -3 -2 19.88
    0 -3 -2 19.57
    0 3 2 19.26
    0 3 2 18.42
    0 3 2 18.88
    0 3 2 18.72
    -1 -3 -2 8.72
    -1 -3 -2 8.53
    -1 -3 -2 7.34
    -1 -3 -2 9.23
    1 3 2 8.48
    1 3 2 8.27
    1 3 2 8.46
    1 3 2 8.5
    -2 -3 -2 34.83
    -2 -3 -2 35.79
    -2 -3 -2 33.69
    2 3 2 34.56
    2 3 2 36.23
    2 3 2 36.42
    2 3 2 35.02
    -3 -3 -2 3.81
    -3 -3 -2 4.02
    -3 -3 -2 4.37
    3 3 2 5.43
    3 3 2 4.64
    3 3 2 3.92
    3 3 2 4.16
    -4 -3 -2 1.08
    -4 -3 -2 0.67
    -4 -3 -2 1.47
    -4 -3 -2 1.02
    4 3 2 0.85
    4 3 2 1.11
    4 3 2 0.42
    4 3 2 0.51
    -5 -3 -2 16.99
    -5 -3 -2 14.09
    -5 -3 -2 18.5
    -5 -3 -2 21.28
    -5 -3 -2 19.32
    5 3 2 18.06
    5 3 2 18.79
    5 3 2 15.71
    5 3 2 17.91
    5 3 2 17.91
    -6 -3 -2 21.1
    -6 -3 -2 20.41
    -6 -3 -2 16.92
    -6 -3 -2 18.25
    6 3 2 19.69
    6 3 2 22.33
    6 3 2 17.42
    6 3 2 19.61
    10 -4 -2 12.65
    10 -4 -2 9.95
    9 -4 -2 0.12
    9 -4 -2 0.78
    9 -4 -2 0.4
    9 -4 -2 1.68
    -9 4 2 -0.52
    8 -4 -2 1.73
    8 -4 -2 1.99
    8 -4 -2 0.57
    8 -4 -2 1.74
    -8 4 2 1.79
    7 -4 -2 5.11
    7 -4 -2 6.31
    7 -4 -2 6.05
    7 -4 -2 5.83
    -7 4 2 5.02
    6 -4 -2 0.19
    6 -4 -2 -0.2
    6 -4 -2 -0.56
    6 -4 -2 1.14
    -6 4 2 0.25
    5 -4 -2 36.13
    5 -4 -2 34.38
    5 -4 -2 35.9
    5 -4 -2 34.89
    -5 4 2 36.11
    -5 4 2 36.3
    -5 4 2 40.26
    4 -4 -2 13.96
    4 -4 -2 11.33
    4 -4 -2 14.72
    4 -4 -2 13.69
    4 -4 -2 13.53
    -4 4 2 13.77
    -4 4 2 13.28
    -4 4 2 13.43
    -4 4 2 14.1
    3 -4 -2 8.94
    3 -4 -2 10.66
    3 -4 -2 9.77
    3 -4 -2 9.07
    -3 4 2 9.81
    -3 4 2 7.79
    -3 4 2 7.1
    -3 4 2 9.25
    -3 4 2 8.91
    -3 4 2 9
    2 -4 -2 46.46
    2 -4 -2 45.69
    2 -4 -2 47.03
    2 -4 -2 45.66
    -2 4 2 45.57
    -2 4 2 47.88
    -2 4 2 45.18
    -2 4 2 44.28
    -2 4 2 46.71
    1 -4 -2 109.55
    1 -4 -2 115.93
    1 -4 -2 121.09
    1 -4 -2 118.08
    -1 4 2 114.1
    -1 4 2 114.84
    -1 4 2 115.33
    -1 4 2 119.13
    0 -4 -2 1.92
    0 -4 -2 2.02
    0 -4 -2 2.1
    0 -4 -2 1.8
    0 4 2 2
    0 4 2 2
    0 4 2 2.2
    0 4 2 1.57
    -1 -4 -2 1.64
    -1 -4 -2 0.61
    -1 -4 -2 1.09
    1 4 2 1.14
    1 4 2 1.2
    1 4 2 1.92
    1 4 2 1.51
    -2 -4 -2 24.4
    -2 -4 -2 27.09
    -2 -4 -2 26.09
    2 4 2 25.37
    2 4 2 22.81
    2 4 2 25.12
    2 4 2 25.31
    -3 -4 -2 7.17
    -3 -4 -2 7.76
    -3 -4 -2 8.89
    -3 -4 -2 7.92
    3 4 2 7.74
    3 4 2 7.25
    3 4 2 7.14
    3 4 2 7.7
    3 4 2 8.29
    -4 -4 -2 6.95
    -4 -4 -2 4.83
    -4 -4 -2 5.13
    -4 -4 -2 6.68
    4 4 2 7.81
    4 4 2 6.58
    4 4 2 7.15
    4 4 2 4.72
    4 4 2 6.93
    -5 -4 -2 0.36
    -5 -4 -2 0.82
    -5 -4 -2 1.35
    -5 -4 -2 -0.21
    5 4 2 0.33
    5 4 2 -0.57
    5 4 2 0.69
    5 4 2 -0.38
    5 4 2 -0.53
    -6 -4 -2 7.6
    -6 -4 -2 9.02
    -6 -4 -2 8.1
    -6 -4 -2 7.52
    -6 -4 -2 10.51
    6 4 2 7.79
    6 4 2 10.37
    6 4 2 10.16
    6 4 2 6.16
    6 4 2 10.18
    9 -5 -2 4.72
    9 -5 -2 7.52
    9 -5 -2 8.5
    9 -5 -2 7.11
    -9 5 2 7.08
    8 -5 -2 40.92
    8 -5 -2 42.22
    8 -5 -2 42.09
    8 -5 -2 41.32
    -8 5 2 43.78
    7 -5 -2 0.65
    7 -5 -2 0.96
    7 -5 -2 0.56
    7 -5 -2 0.23
    -7 5 2 0.25
    6 -5 -2 0.58
    6 -5 -2 1.47
    6 -5 -2 1.45
    6 -5 -2 1.21
    6 -5 -2 1.63
    6 -5 -2 1.23
    -6 5 2 1.97
    -6 5 2 1.57
    -6 5 2 1.3
    -6 5 2 0.74
    5 -5 -2 59.23
    5 -5 -2 55.87
    5 -5 -2 60.44
    5 -5 -2 58.64
    -5 5 2 56.85
    -5 5 2 63.59
    -5 5 2 59.58
    4 -5 -2 16.11
    4 -5 -2 16.49
    4 -5 -2 16.68
    -4 5 2 14.97
    -4 5 2 11.39
    -4 5 2 16.5
    -4 5 2 15.89
    -4 5 2 16
    3 -5 -2 2.73
    3 -5 -2 2.98
    3 -5 -2 2.66
    -3 5 2 2.66
    -3 5 2 2.71
    -3 5 2 1.82
    -3 5 2 2.71
    -3 5 2 2.44
    -3 5 2 2.12
    2 -5 -2 2.62
    2 -5 -2 2.52
    2 -5 -2 2.43
    -2 5 2 2.12
    -2 5 2 3.19
    -2 5 2 2.93
    -2 5 2 2.31
    -2 5 2 2.65
    1 -5 -2 14.73
    1 -5 -2 15.53
    1 -5 -2 14.33
    -1 5 2 14
    -1 5 2 14.03
    -1 5 2 14.1
    -1 5 2 14.65
    0 -5 -2 0.16
    0 -5 -2 0.07
    0 -5 -2 0.44
    0 5 2 0.08
    0 5 2 0.59
    0 5 2 0.15
    0 5 2 0.29
    -1 -5 -2 60.12
    -1 -5 -2 62.33
    -1 -5 -2 60.46
    1 5 2 61.49
    1 5 2 61.4
    1 5 2 58.57
    1 5 2 59.46
    -2 -5 -2 1.06
    -2 -5 -2 1.74
    -2 -5 -2 1.39
    -2 -5 -2 1.31
    2 5 2 0.66
    2 5 2 1.62
    2 5 2 2.05
    2 5 2 1.54
    -3 -5 -2 0.81
    -3 -5 -2 0.36
    -3 -5 -2 0.98
    -3 -5 -2 -0.66
    3 5 2 0.4
    3 5 2 0.76
    3 5 2 0.08
    3 5 2 1.16
    3 5 2 -0.17
    -4 -5 -2 19.22
    -4 -5 -2 18.9
    4 5 2 18.4
    4 5 2 19.39
    4 5 2 18.08
    4 5 2 18.89
    4 5 2 20.23
    -5 -5 -2 24.44
    -5 -5 -2 26.37
    -5 -5 -2 23.75
    5 5 2 24.77
    5 5 2 23.12
    5 5 2 24.41
    5 5 2 26.25
    9 -6 -2 0.51
    9 -6 -2 1.52
    9 -6 -2 -0.57
    -9 6 2 0.17
    8 -6 -2 -1.33
    8 -6 -2 1.54
    8 -6 -2 1.05
    8 -6 -2 0.45
    -8 6 2 0.44
    7 -6 -2 1.55
    7 -6 -2 2.19
    7 -6 -2 1.52
    7 -6 -2 1.81
    7 -6 -2 2.05
    7 -6 -2 0.45
    -7 6 2 1.37
    -7 6 2 1.94
    6 -6 -2 29.6
    6 -6 -2 23.64
    6 -6 -2 29.13
    6 -6 -2 28.87
    -6 6 2 28.02
    5 -6 -2 22.12
    5 -6 -2 22.13
    5 -6 -2 22.73
    5 -6 -2 22.72
    -5 6 2 20.48
    -5 6 2 21.15
    -5 6 2 23.18
    4 -6 -2 0.34
    4 -6 -2 0.46
    4 -6 -2 0.17
    4 -6 -2 -0.14
    -4 6 2 0.51
    -4 6 2 -0.54
    -4 6 2 -0.03
    -4 6 2 -0.27
    -4 6 2 0.47
    3 -6 -2 55.26
    3 -6 -2 55.72
    3 -6 -2 52.34
    -3 6 2 54.33
    -3 6 2 51.63
    -3 6 2 52.72
    -3 6 2 57.14
    -3 6 2 51.62
    2 -6 -2 52.37
    2 -6 -2 51.95
    2 -6 -2 52.69
    -2 6 2 45.81
    -2 6 2 48.8
    -2 6 2 52.77
    -2 6 2 52.74
    -2 6 2 50.32
    1 -6 -2 -0.35
    1 -6 -2 0.5
    1 -6 -2 0.28
    -1 6 2 0.13
    -1 6 2 0.52
    -1 6 2 0.08
    -1 6 2 0.02
    0 -6 -2 0.56
    0 -6 -2 -0.14
    0 -6 -2 0.67
    0 -6 -2 0.13
    0 6 2 -0.08
    0 6 2 0.06
    0 6 2 -0.32
    0 6 2 0.23
    0 6 2 0.21
    -1 -6 -2 16.03
    -1 -6 -2 16.53
    -1 -6 -2 16.35
    -1 -6 -2 17.32
    1 6 2 16.37
    1 6 2 15.94
    1 6 2 15.45
    1 6 2 16.73
    1 6 2 17.56
    -2 -6 -2 0.88
    -2 -6 -2 0.93
    -2 -6 -2 0.04
    -2 -6 -2 0.31
    2 6 2 0.39
    2 6 2 -0.45
    2 6 2 1.24
    2 6 2 0.1
    2 6 2 0.04
    -3 -6 -2 14.01
    -3 -6 -2 15.94
    -3 -6 -2 15.64
    -3 -6 -2 13.32
    3 6 2 15.61
    3 6 2 15.63
    3 6 2 15.61
    3 6 2 15.68
    3 6 2 14.21
    -4 -6 -2 -0.09
    -4 -6 -2 1.18
    -4 -6 -2 0.36
    -4 -6 -2 0.39
    4 6 2 -0.19
    4 6 2 -0.14
    4 6 2 0.23
    4 6 2 0.53
    4 6 2 0.62
    9 -7 -2 12.67
    9 -7 -2 12.46
    9 -7 -2 16.88
    8 -7 -2 0.48
    8 -7 -2 0.72
    8 -7 -2 1.06
    7 -7 -2 -0.09
    7 -7 -2 0.59
    7 -7 -2 0.52
    7 -7 -2 -0.25
    -7 7 2 0.01
    -7 7 2 -1.26
    -7 7 2 -0.32
    6 -7 -2 27.64
    6 -7 -2 26.79
    6 -7 -2 26.48
    6 -7 -2 25.7
    -6 7 2 26.76
    -6 7 2 25.87
    -6 7 2 24.71
    5 -7 -2 -0.95
    5 -7 -2 0.21
    5 -7 -2 0.07
    5 -7 -2 -0.07
    -5 7 2 0.12
    -5 7 2 0.03
    -5 7 2 -0.2
    -5 7 2 0.48
    -5 7 2 -1.21
    4 -7 -2 21.46
    4 -7 -2 20.03
    4 -7 -2 18.81
    4 -7 -2 20.06
    -4 7 2 20.71
    -4 7 2 19.23
    -4 7 2 21.54
    -4 7 2 22.33
    3 -7 -2 10.53
    3 -7 -2 10.09
    3 -7 -2 11.89
    3 -7 -2 10.81
    -3 7 2 11.34
    -3 7 2 11.11
    -3 7 2 11.22
    -3 7 2 10.68
    2 -7 -2 14.17
    2 -7 -2 13.54
    -2 7 2 15.38
    -2 7 2 14.1
    -2 7 2 11.91
    -2 7 2 12.57
    1 -7 -2 3.93
    1 -7 -2 3.29
    1 -7 -2 4.31
    1 -7 -2 4.53
    -1 7 2 4.29
    -1 7 2 4.36
    -1 7 2 3.48
    -1 7 2 4.07
    0 -7 -2 22.3
    0 -7 -2 23.87
    0 -7 -2 23.92
    0 -7 -2 20.4
    0 7 2 21.41
    0 7 2 21.47
    0 7 2 22.75
    0 7 2 18.57
    0 7 2 22.5
    -1 -7 -2 4.29
    -1 -7 -2 3.41
    -1 -7 -2 3.06
    -1 -7 -2 2.82
    1 7 2 3.5
    1 7 2 4.29
    1 7 2 4.01
    1 7 2 4.09
    1 7 2 3.11
    -2 -7 -2 -0.08
    -2 -7 -2 -0.05
    -2 -7 -2 0.85
    -2 -7 -2 -0.52
    2 7 2 -0.63
    2 7 2 -0.76
    2 7 2 0.01
    2 7 2 0.07
    2 7 2 0.16
    -3 -7 -2 8.8
    -3 -7 -2 6.92
    -3 -7 -2 8.02
    -3 -7 -2 11.76
    3 7 2 9.42
    3 7 2 6.72
    3 7 2 8.81
    3 7 2 9.21
    3 7 2 10.05
    9 -8 -2 1.72
    9 -8 -2 0.55
    8 -8 -2 3.91
    8 -8 -2 3.75
    8 -8 -2 4.38
    8 -8 -2 6.39
    -8 8 2 4.71
    -8 8 2 3.87
    7 -8 -2 18.94
    7 -8 -2 18.32
    7 -8 -2 19.51
    7 -8 -2 20.27
    -7 8 2 17.86
    -7 8 2 19.01
    6 -8 -2 2.84
    6 -8 -2 2.71
    6 -8 -2 3
    6 -8 -2 2.67
    -6 8 2 2.58
    -6 8 2 3.16
    5 -8 -2 -0.21
    5 -8 -2 0.26
    5 -8 -2 -1.18
    5 -8 -2 0.33
    -5 8 2 0.46
    -5 8 2 -1.15
    -5 8 2 0.15
    -5 8 2 -0.95
    -5 8 2 0.11
    4 -8 -2 14.72
    4 -8 -2 15.69
    4 -8 -2 13.93
    4 -8 -2 12.93
    -4 8 2 13.64
    -4 8 2 16.22
    -4 8 2 14.29
    -4 8 2 15.04
    -4 8 2 13.15
    3 -8 -2 13.54
    3 -8 -2 13.58
    3 -8 -2 14.04
    3 -8 -2 11.95
    -3 8 2 14.72
    -3 8 2 12.42
    -3 8 2 12.84
    -3 8 2 13.15
    -3 8 2 13.3
    2 -8 -2 0.81
    2 -8 -2 -0.1
    2 -8 -2 0
    2 -8 -2 1.07
    -2 8 2 0.33
    -2 8 2 1.65
    -2 8 2 0.41
    -2 8 2 0.86
    -2 8 2 1.02
    1 -8 -2 0.52
    1 -8 -2 0.11
    1 -8 -2 -0.72
    1 -8 -2 0.15
    -1 8 2 0.27
    -1 8 2 0.1
    -1 8 2 -0.33
    -1 8 2 0.15
    -1 8 2 -0.42
    0 -8 -2 18.37
    0 -8 -2 16.44
    0 -8 -2 19.52
    0 -8 -2 15.93
    0 8 2 18.67
    0 8 2 13.97
    0 8 2 16.05
    0 8 2 15.17
    0 8 2 17.31
    -1 -8 -2 -0.44
    -1 -8 -2 -0.78
    -1 -8 -2 -1.06
    -1 -8 -2 0.62
    1 8 2 0.02
    1 8 2 0.46
    1 8 2 -0.1
    1 8 2 -0.75
    -2 -8 -2 18.05
    -2 -8 -2 15.37
    -2 -8 -2 18.02
    -2 -8 -2 20.14
    2 8 2 17.03
    2 8 2 17.87
    2 8 2 16.73
    2 8 2 16.21
    2 8 2 13.28
    8 -9 -2 0.3
    8 -9 -2 -0.06
    8 -9 -2 0.66
    8 -9 -2 1.31
    -8 9 2 -0.16
    -8 9 2 0.03
    -8 9 2 0.48
    7 -9 -2 3.98
    7 -9 -2 3.7
    7 -9 -2 5.61
    7 -9 -2 4.97
    -7 9 2 4.09
    -7 9 2 3.73
    -7 9 2 3.06
    6 -9 -2 1.6
    6 -9 -2 2.44
    6 -9 -2 2.62
    6 -9 -2 1.33
    -6 9 2 1.04
    -6 9 2 -0.77
    -6 9 2 1.02
    5 -9 -2 15.12
    5 -9 -2 16.49
    5 -9 -2 14.47
    5 -9 -2 17.46
    -5 9 2 19.96
    -5 9 2 16.01
    -5 9 2 16.59
    -5 9 2 16.4
    -5 9 2 14.56
    4 -9 -2 1.92
    4 -9 -2 1.39
    4 -9 -2 2.4
    4 -9 -2 2.43
    -4 9 2 3.28
    -4 9 2 2.75
    -4 9 2 2.85
    -4 9 2 2.87
    -4 9 2 4.38
    3 -9 -2 1.17
    3 -9 -2 1.25
    3 -9 -2 0.58
    3 -9 -2 2.52
    -3 9 2 1.2
    -3 9 2 1.12
    -3 9 2 1.49
    -3 9 2 1.13
    -3 9 2 1.92
    2 -9 -2 9.27
    2 -9 -2 8.47
    2 -9 -2 9.42
    2 -9 -2 6.9
    -2 9 2 10.33
    -2 9 2 7.86
    -2 9 2 10.37
    -2 9 2 8.12
    -2 9 2 7.2
    1 -9 -2 32.16
    1 -9 -2 32.74
    1 -9 -2 34.26
    -1 9 2 32.04
    -1 9 2 33.17
    -1 9 2 31.58
    -1 9 2 30.84
    0 -9 -2 1.49
    0 -9 -2 1.87
    0 -9 -2 4.45
    0 9 2 2.12
    0 9 2 1.52
    0 9 2 1.62
    0 9 2 1.34
    0 9 2 2.95
    -1 -9 -2 0.02
    -1 -9 -2 -0.32
    -1 -9 -2 -0.37
    -1 -9 -2 -0.12
    1 9 2 0.52
    1 9 2 -0.32
    1 9 2 -1.27
    1 9 2 -0.47
    7 -10 -2 1.83
    7 -10 -2 1.79
    7 -10 -2 0.17
    7 -10 -2 0.54
    -7 10 2 1.69
    -7 10 2 0.78
    -7 10 2 -1.75
    6 -10 -2 -1.02
    6 -10 -2 0.73
    6 -10 -2 -0.2
    6 -10 -2 -0.17
    -6 10 2 0.33
    -6 10 2 -0.11
    5 -10 -2 10.49
    5 -10 -2 9.43
    5 -10 -2 9.91
    5 -10 -2 10.5
    -5 10 2 10.13
    -5 10 2 10.41
    -5 10 2 9.61
    -5 10 2 8.2
    -5 10 2 9.9
    4 -10 -2 7.46
    4 -10 -2 5.79
    4 -10 -2 7.63
    -4 10 2 9.25
    -4 10 2 9.67
    -4 10 2 7.06
    -4 10 2 8.12
    -4 10 2 8.32
    3 -10 -2 4.07
    3 -10 -2 4.13
    3 -10 -2 2.72
    3 -10 -2 2.11
    -3 10 2 5.6
    -3 10 2 3.81
    -3 10 2 2.9
    -3 10 2 1.54
    -3 10 2 4.16
    2 -10 -2 1.8
    2 -10 -2 2.67
    2 -10 -2 1.75
    2 -10 -2 2.11
    -2 10 2 3.15
    -2 10 2 2.31
    -2 10 2 0.47
    -2 10 2 2.92
    -2 10 2 2.05
    1 -10 -2 1.2
    1 -10 -2 1.83
    1 -10 -2 3.37
    1 -10 -2 1.3
    -1 10 2 1.81
    -1 10 2 1.07
    -1 10 2 1.9
    -1 10 2 -0.26
    4 -11 -2 0
    -4 11 2 1.48
    -3 12 -3 0.37
    -3 12 -3 1.42
    -3 12 -3 -1.35
    3 -12 3 -0.55
    3 -12 3 -0.37
    -4 12 -3 7.11
    -4 12 -3 7.73
    -4 12 -3 6.26
    -4 12 -3 6.48
    4 -12 3 4.19
    4 -12 3 8.02
    4 -12 3 4.22
    4 -12 3 3.78
    0 11 -3 -0.94
    0 11 -3 -2.14
    0 11 -3 -0.6
    0 11 -3 0.1
    0 -11 3 0.05
    0 -11 3 0.75
    0 -11 3 1.5
    0 -11 3 -1.97
    -1 11 -3 16.4
    -1 11 -3 15.23
    -1 11 -3 11.76
    -1 11 -3 14.13
    1 -11 3 16.13
    1 -11 3 13.43
    1 -11 3 19.13
    1 -11 3 12.13
    -2 11 -3 -0.49
    -2 11 -3 -0.5
    -2 11 -3 1.36
    -2 11 -3 0.64
    2 -11 3 0.62
    2 -11 3 1.41
    2 -11 3 1.19
    2 -11 3 0.74
    -3 11 -3 0.17
    -3 11 -3 0.24
    -3 11 -3 0.59
    -3 11 -3 -2.03
    -3 11 -3 2.39
    3 -11 3 0.12
    3 -11 3 0.12
    3 -11 3 -0.39
    3 -11 3 -0.43
    -4 11 -3 13.12
    -4 11 -3 13.01
    -4 11 -3 12.42
    -4 11 -3 11.46
    -4 11 -3 14.47
    4 -11 3 12.66
    4 -11 3 8.88
    4 -11 3 14.37
    4 -11 3 13.13
    -5 11 -3 6.33
    -5 11 -3 9.44
    -5 11 -3 7.43
    -5 11 -3 5.93
    -5 11 -3 6.44
    5 -11 3 8
    5 -11 3 4.28
    5 -11 3 5.91
    5 -11 3 6.31
    -6 11 -3 0.98
    -6 11 -3 2.6
    -6 11 -3 0.71
    6 -11 3 1.05
    6 -11 3 0.55
    6 -11 3 1.29
    6 -11 3 2.28
    2 10 -3 11.32
    2 10 -3 9.59
    2 10 -3 9.82
    -2 -10 3 7.85
    -2 -10 3 11.14
    -2 -10 3 11.2
    -2 -10 3 8.49
    1 10 -3 1.59
    1 10 -3 0.17
    1 10 -3 1.57
    1 10 -3 2.52
    -1 -10 3 1.99
    -1 -10 3 1.3
    -1 -10 3 0.17
    -1 -10 3 1.75
    0 10 -3 -0.27
    0 10 -3 -0.23
    0 10 -3 0.08
    0 10 -3 -0.68
    0 -10 3 0.4
    0 -10 3 -0.54
    0 -10 3 -1.04
    0 -10 3 -0.83
    -1 10 -3 4.45
    -1 10 -3 5.62
    -1 10 -3 4.4
    -1 10 -3 4.56
    1 -10 3 5.98
    1 -10 3 5.51
    1 -10 3 6.12
    1 -10 3 5.38
    -2 10 -3 0.51
    -2 10 -3 1.77
    -2 10 -3 1.8
    -2 10 -3 1.77
    2 -10 3 1.52
    2 -10 3 2.77
    2 -10 3 1.44
    2 -10 3 2.29
    -3 10 -3 13.2
    -3 10 -3 11.91
    -3 10 -3 11.14
    -3 10 -3 10.53
    -3 10 -3 8.38
    3 -10 3 12.51
    3 -10 3 12.33
    3 -10 3 11.92
    3 -10 3 12.41
    -4 10 -3 2.27
    -4 10 -3 1.81
    -4 10 -3 3.61
    -4 10 -3 2.2
    -4 10 -3 1.52
    4 -10 3 1.71
    4 -10 3 1.62
    4 -10 3 2.96
    4 -10 3 1.86
    -5 10 -3 0.94
    -5 10 -3 0.73
    -5 10 -3 0.37
    -5 10 -3 1.71
    -5 10 -3 0.56
    5 -10 3 1.04
    5 -10 3 0.85
    5 -10 3 0.71
    5 -10 3 0
    -6 10 -3 10.43
    -6 10 -3 11.64
    -6 10 -3 10.15
    6 -10 3 14.11
    6 -10 3 12.28
    6 -10 3 9.75
    6 -10 3 11.34
    -7 10 -3 11.74
    -7 10 -3 12.83
    7 -10 3 16.2
    7 -10 3 11.71
    7 -10 3 13.7
    7 -10 3 14.81
    7 -10 3 13.86
    3 9 -3 3.3
    3 9 -3 3.12
    3 9 -3 2.68
    -3 -9 3 4.72
    -3 -9 3 1.4
    -3 -9 3 2.4
    -3 -9 3 1.71
    2 9 -3 1.22
    2 9 -3 0
    2 9 -3 -1.48
    2 9 -3 1.52
    -2 -9 3 -0.89
    -2 -9 3 1.2
    -2 -9 3 -0.94
    -2 -9 3 0.5
    1 9 -3 5.66
    1 9 -3 8.24
    1 9 -3 7.56
    1 9 -3 5.94
    -1 -9 3 4.62
    -1 -9 3 6.43
    -1 -9 3 6.9
    -1 -9 3 4.43
    0 9 -3 24.54
    0 9 -3 24
    0 9 -3 24.72
    0 9 -3 27.57
    0 -9 3 24.99
    0 -9 3 26.44
    0 -9 3 25
    0 -9 3 22.4
    -1 9 -3 -0.05
    -1 9 -3 -0.11
    -1 9 -3 0.52
    1 -9 3 1.17
    1 -9 3 -1.08
    1 -9 3 -0.34
    -2 9 -3 1.32
    -2 9 -3 1.06
    -2 9 -3 1.56
    2 -9 3 1.39
    2 -9 3 1.34
    2 -9 3 1.53
    2 -9 3 1.1
    -3 9 -3 30.81
    -3 9 -3 29.91
    -3 9 -3 30.18
    3 -9 3 30.05
    3 -9 3 29.43
    3 -9 3 28.04
    3 -9 3 31.07
    -4 9 -3 11.99
    -4 9 -3 10.69
    -4 9 -3 11.21
    -4 9 -3 11.79
    4 -9 3 11.74
    4 -9 3 9.84
    4 -9 3 9.38
    -5 9 -3 1.4
    -5 9 -3 0.64
    -5 9 -3 0.75
    5 -9 3 0.63
    5 -9 3 1.3
    5 -9 3 0.92
    5 -9 3 0.96
    5 -9 3 1.63
    -6 9 -3 6.55
    -6 9 -3 6.4
    -6 9 -3 7.13
    6 -9 3 6.7
    6 -9 3 6.2
    6 -9 3 6.46
    6 -9 3 6.76
    6 -9 3 6.91
    -7 9 -3 1.53
    -7 9 -3 2
    -7 9 -3 1.78
    -7 9 -3 1.66
    7 -9 3 1.81
    7 -9 3 1.97
    7 -9 3 2.31
    7 -9 3 2.68
    7 -9 3 2.19
    -8 9 -3 5.5
    8 -9 3 5.21
    8 -9 3 7.16
    8 -9 3 5.45
    4 8 -3 13.81
    4 8 -3 9.5
    4 8 -3 12.84
    4 8 -3 11.75
    -4 -8 3 11.8
    -4 -8 3 12.34
    -4 -8 3 12.09
    -4 -8 3 14.59
    -4 -8 3 11.82
    3 8 -3 9.47
    3 8 -3 8.32
    3 8 -3 8.41
    -3 -8 3 9.43
    -3 -8 3 8.98
    -3 -8 3 9.82
    2 8 -3 4.52
    2 8 -3 7.04
    2 8 -3 6.1
    2 8 -3 5.6
    -2 -8 3 6.27
    -2 -8 3 6.63
    -2 -8 3 6.11
    -2 -8 3 5.36
    1 8 -3 1.92
    1 8 -3 2.12
    1 8 -3 2.22
    -1 -8 3 1.64
    -1 -8 3 1.81
    -1 -8 3 1.72
    -1 -8 3 0.77
    0 8 -3 6.02
    0 8 -3 5.33
    0 8 -3 5.18
    0 -8 3 4.8
    0 -8 3 5.36
    0 -8 3 5.22
    0 -8 3 5.02
    -1 8 -3 5.32
    -1 8 -3 4.86
    -1 8 -3 5.58
    1 -8 3 6.68
    1 -8 3 5.68
    -2 8 -3 49.44
    -2 8 -3 49.45
    2 -8 3 46.96
    2 -8 3 48.53
    2 -8 3 49.1
    2 -8 3 48.03
    -3 8 -3 2.55
    -3 8 -3 3.76
    -3 8 -3 2.96
    3 -8 3 3.32
    3 -8 3 3.76
    3 -8 3 3.52
    3 -8 3 4.76
    3 -8 3 3.05
    -4 8 -3 2.36
    -4 8 -3 1.61
    -4 8 -3 1.65
    4 -8 3 1.98
    4 -8 3 1.88
    4 -8 3 1.92
    4 -8 3 1.6
    -5 8 -3 63.67
    -5 8 -3 53.61
    -5 8 -3 65.77
    5 -8 3 67.48
    5 -8 3 63.08
    5 -8 3 63.75
    5 -8 3 63.57
    -6 8 -3 16.58
    -6 8 -3 17.8
    -6 8 -3 17.88
    -6 8 -3 16.75
    6 -8 3 16.34
    6 -8 3 17.46
    6 -8 3 17.98
    6 -8 3 16.74
    6 -8 3 16.79
    -7 8 -3 0.3
    -7 8 -3 -0.59
    -7 8 -3 -0.34
    7 -8 3 -0.45
    7 -8 3 -0.6
    7 -8 3 0.16
    7 -8 3 -0.18
    7 -8 3 -0.35
    -8 8 -3 0.54
    8 -8 3 1.48
    8 -8 3 0.24
    8 -8 3 0.51
    5 7 -3 18.07
    5 7 -3 18.6
    5 7 -3 17.37
    5 7 -3 20.02
    5 7 -3 19.17
    -5 -7 3 21.29
    -5 -7 3 17.7
    -5 -7 3 17.37
    -5 -7 3 18
    -5 -7 3 16.39
    4 7 -3 2
    4 7 -3 3.08
    4 7 -3 3.16
    4 7 -3 2.04
    4 7 -3 1.67
    -4 -7 3 2.84
    -4 -7 3 1.72
    -4 -7 3 1.52
    3 7 -3 2.55
    3 7 -3 2.07
    3 7 -3 1.82
    3 7 -3 2.1
    3 7 -3 1.99
    -3 -7 3 1.96
    -3 -7 3 2.59
    -3 -7 3 2.92
    -3 -7 3 3.35
    2 7 -3 30.74
    2 7 -3 30.36
    2 7 -3 30.31
    -2 -7 3 29.32
    -2 -7 3 28.14
    -2 -7 3 28.69
    -2 -7 3 29.58
    1 7 -3 18.47
    1 7 -3 20.02
    -1 -7 3 19.3
    -1 -7 3 17.57
    -1 -7 3 22.29
    -1 -7 3 20.24
    0 7 -3 0.92
    0 7 -3 0.2
    0 7 -3 1.07
    0 7 -3 0.95
    0 -7 3 0.23
    0 -7 3 0.76
    0 -7 3 0.5
    0 -7 3 0.6
    0 -7 3 1.32
    -1 7 -3 0.12
    -1 7 -3 0.79
    -1 7 -3 0.01
    -1 7 -3 0.72
    1 -7 3 0.48
    1 -7 3 0.58
    1 -7 3 0.41
    1 -7 3 0.26
    1 -7 3 0.16
    -2 7 -3 8.65
    -2 7 -3 8.53
    -2 7 -3 6.76
    -2 7 -3 8.22
    2 -7 3 8.95
    2 -7 3 7.72
    2 -7 3 7.74
    2 -7 3 8.26
    2 -7 3 8.5
    -3 7 -3 2.15
    -3 7 -3 2.07
    -3 7 -3 1.72
    -3 7 -3 1.7
    -3 7 -3 1.69
    3 -7 3 1.88
    3 -7 3 1.6
    3 -7 3 1.81
    3 -7 3 2.42
    -4 7 -3 23.72
    -4 7 -3 26.58
    -4 7 -3 24.4
    -4 7 -3 26.54
    -4 7 -3 26.51
    -4 7 -3 28.17
    4 -7 3 24.14
    4 -7 3 26.03
    4 -7 3 25.58
    4 -7 3 25.26
    -5 7 -3 23.72
    -5 7 -3 23.29
    -5 7 -3 22.19
    5 -7 3 22.45
    5 -7 3 21.58
    5 -7 3 23.27
    5 -7 3 22.93
    -6 7 -3 -0.23
    -6 7 -3 0.31
    6 -7 3 0.1
    6 -7 3 -0.35
    6 -7 3 0.79
    6 -7 3 0.12
    6 -7 3 -0.25
    -7 7 -3 3.7
    7 -7 3 3.23
    7 -7 3 3.01
    7 -7 3 3.38
    7 -7 3 2.79
    7 -7 3 2.09
    -8 7 -3 16.25
    8 -7 3 15.96
    8 -7 3 14.69
    8 -7 3 15.45
    -9 7 -3 0.58
    9 -7 3 1.68
    9 -7 3 1.18
    6 6 -3 2.57
    6 6 -3 3.14
    6 6 -3 1.12
    6 6 -3 0.37
    6 6 -3 1.68
    -6 -6 3 2.42
    -6 -6 3 2.37
    -6 -6 3 1.24
    -6 -6 3 0.23
    -6 -6 3 1.91
    5 6 -3 6.69
    5 6 -3 5.97
    5 6 -3 7.36
    5 6 -3 7.62
    5 6 -3 7.83
    -5 -6 3 6.73
    -5 -6 3 8.35
    -5 -6 3 4.85
    -5 -6 3 8.7
    -5 -6 3 5.39
    4 6 -3 0.17
    4 6 -3 0.48
    4 6 -3 0.2
    4 6 -3 -0.39
    4 6 -3 0.36
    -4 -6 3 -0.13
    -4 -6 3 -0.41
    -4 -6 3 0.47
    -4 -6 3 -0.35
    -4 -6 3 0.19
    3 6 -3 0.63
    3 6 -3 0.51
    3 6 -3 0.28
    3 6 -3 0.76
    -3 -6 3 1.53
    -3 -6 3 0.48
    -3 -6 3 -0.56
    -3 -6 3 0.41
    2 6 -3 11.26
    2 6 -3 11.73
    2 6 -3 11.93
    -2 -6 3 11.54
    -2 -6 3 12.08
    -2 -6 3 12.15
    -2 -6 3 11.52
    1 6 -3 6.59
    1 6 -3 7.05
    1 6 -3 7.09
    1 6 -3 7.21
    -1 -6 3 6.93
    -1 -6 3 6.74
    -1 -6 3 6.6
    -1 -6 3 6.65
    -1 -6 3 5.97
    0 6 -3 14.06
    0 6 -3 14.55
    0 6 -3 14.55
    0 6 -3 14.84
    0 -6 3 14.42
    0 -6 3 14.22
    0 -6 3 15.6
    0 -6 3 16.14
    0 -6 3 14.84
    -1 6 -3 91.43
    -1 6 -3 90.54
    -1 6 -3 81.86
    -1 6 -3 92.22
    1 -6 3 92.08
    1 -6 3 92.09
    1 -6 3 89.52
    1 -6 3 90.69
    1 -6 3 87.87
    -2 6 -3 6.17
    -2 6 -3 5.12
    -2 6 -3 5.29
    -2 6 -3 5.33
    2 -6 3 5.6
    2 -6 3 4.94
    2 -6 3 5.92
    2 -6 3 5.42
    -3 6 -3 0.25
    -3 6 -3 0.38
    -3 6 -3 0.47
    -3 6 -3 0.73
    -3 6 -3 0.78
    -3 6 -3 1.01
    3 -6 3 0.71
    3 -6 3 0.5
    3 -6 3 0.88
    3 -6 3 0.81
    -4 6 -3 54.12
    -4 6 -3 51.09
    -4 6 -3 57.21
    -4 6 -3 53.56
    4 -6 3 55.31
    4 -6 3 52.62
    4 -6 3 52.94
    4 -6 3 54.15
    -5 6 -3 38.68
    -5 6 -3 40.24
    -5 6 -3 38.52
    5 -6 3 40.02
    5 -6 3 38.11
    5 -6 3 39.32
    5 -6 3 38.42
    -6 6 -3 2.38
    -6 6 -3 3.11
    6 -6 3 2.76
    6 -6 3 1.98
    6 -6 3 2.64
    6 -6 3 2.61
    -7 6 -3 0.62
    7 -6 3 -0.2
    7 -6 3 -0.57
    7 -6 3 -0.29
    -8 6 -3 3.91
    8 -6 3 2.87
    8 -6 3 4.14
    8 -6 3 2.43
    -9 6 -3 1.31
    9 -6 3 0.6
    9 -6 3 -2.46
    9 -6 3 -1.01
    9 -6 3 -0.22
    6 5 -3 17.07
    6 5 -3 17.05
    6 5 -3 20.81
    6 5 -3 17.35
    6 5 -3 17.86
    -6 -5 3 18.35
    -6 -5 3 16.61
    5 5 -3 5.49
    5 5 -3 5.61
    5 5 -3 4.95
    5 5 -3 4.67
    5 5 -3 6.52
    -5 -5 3 6.19
    -5 -5 3 5.08
    -5 -5 3 5.09
    -5 -5 3 5.27
    -5 -5 3 5.38
    4 5 -3 6.68
    4 5 -3 8.62
    4 5 -3 8.15
    -4 -5 3 6.55
    -4 -5 3 8.74
    -4 -5 3 7.57
    -4 -5 3 7.26
    -4 -5 3 7.44
    3 5 -3 79.58
    3 5 -3 77.38
    3 5 -3 79.71
    3 5 -3 79.47
    -3 -5 3 83.06
    -3 -5 3 78.63
    -3 -5 3 79.23
    -3 -5 3 78.08
    2 5 -3 47.83
    2 5 -3 49.93
    2 5 -3 46.26
    2 5 -3 49.39
    2 5 -3 50.12
    -2 -5 3 47.57
    -2 -5 3 47.46
    -2 -5 3 48.63
    -2 -5 3 45.71
    -2 -5 3 45.83
    1 5 -3 0.23
    1 5 -3 0.07
    1 5 -3 -0.2
    1 5 -3 -0.18
    -1 -5 3 0.43
    -1 -5 3 0.26
    -1 -5 3 -0.08
    -1 -5 3 0.32
    -1 -5 3 0.38
    0 5 -3 16.67
    0 5 -3 16.36
    0 5 -3 17.34
    0 5 -3 17.06
    0 -5 3 18.2
    0 -5 3 18.41
    0 -5 3 16.49
    0 -5 3 16.95
    0 -5 3 17.23
    0 -5 3 16.72
    -1 5 -3 31.71
    -1 5 -3 30.59
    -1 5 -3 32.84
    -1 5 -3 30.92
    1 -5 3 32.92
    1 -5 3 32.36
    1 -5 3 30.68
    1 -5 3 33.1
    1 -5 3 30.66
    -2 5 -3 17.39
    -2 5 -3 17.32
    -2 5 -3 18.09
    -2 5 -3 17.49
    -2 5 -3 17.47
    2 -5 3 17.39
    2 -5 3 17.26
    2 -5 3 18.43
    2 -5 3 18.23
    -3 5 -3 76.3
    -3 5 -3 74.19
    -3 5 -3 74.29
    -3 5 -3 76.09
    -3 5 -3 80.59
    -3 5 -3 72.43
    3 -5 3 69.98
    3 -5 3 75.89
    3 -5 3 76.23
    3 -5 3 74.36
    -4 5 -3 16.53
    -4 5 -3 16.59
    -4 5 -3 16.43
    -4 5 -3 18.03
    4 -5 3 16.2
    4 -5 3 17.66
    4 -5 3 17.06
    4 -5 3 17.05
    -5 5 -3 0.75
    -5 5 -3 0.67
    -5 5 -3 0.81
    5 -5 3 0.24
    5 -5 3 0.22
    5 -5 3 0.56
    5 -5 3 0.86
    5 -5 3 0.53
    -6 5 -3 23.96
    -6 5 -3 24.54
    6 -5 3 23.28
    6 -5 3 22.32
    6 -5 3 22.66
    6 -5 3 24.58
    6 -5 3 23.62
    -7 5 -3 29.72
    7 -5 3 30.35
    7 -5 3 29.66
    7 -5 3 31.3
    -8 5 -3 1.54
    8 -5 3 1.35
    8 -5 3 0.76
    8 -5 3 1.97
    8 -5 3 0.62
    -9 5 -3 0.73
    9 -5 3 -1.33
    9 -5 3 0.88
    9 -5 3 1.09
    9 -5 3 -0.37
    7 4 -3 0.09
    7 4 -3 0.52
    7 4 -3 -0.18
    7 4 -3 -1.47
    7 4 -3 -0.06
    -7 -4 3 1.09
    -7 -4 3 0.78
    6 4 -3 7.29
    6 4 -3 6.72
    6 4 -3 6.48
    6 4 -3 7.24
    6 4 -3 6.45
    -6 -4 3 7.4
    -6 -4 3 5.11
    -6 -4 3 8.76
    -6 -4 3 6.63
    5 4 -3 0.66
    5 4 -3 -0.22
    5 4 -3 0.22
    5 4 -3 -0.36
    -5 -4 3 0.33
    -5 -4 3 -0.05
    -5 -4 3 0.29
    -5 -4 3 0.45
    -5 -4 3 0.01
    4 4 -3 25.62
    4 4 -3 26.17
    4 4 -3 25.75
    4 4 -3 27.08
    -4 -4 3 25.93
    -4 -4 3 25.29
    -4 -4 3 24.23
    -4 -4 3 25.66
    -4 -4 3 25.86
    3 4 -3 15.63
    3 4 -3 15.47
    3 4 -3 16.41
    3 4 -3 17.09
    3 4 -3 14.96
    -3 -4 3 16.48
    -3 -4 3 14.66
    -3 -4 3 15.21
    -3 -4 3 16.79
    -3 -4 3 15.43
    -3 -4 3 16.06
    2 4 -3 0.57
    2 4 -3 1.02
    2 4 -3 0.92
    2 4 -3 0.32
    2 4 -3 0.67
    -2 -4 3 1.46
    -2 -4 3 0.95
    -2 -4 3 1.14
    -2 -4 3 0.89
    -2 -4 3 0.55
    1 4 -3 91.5
    1 4 -3 88.97
    1 4 -3 87.85
    1 4 -3 89.78
    -1 -4 3 90.52
    -1 -4 3 90.57
    -1 -4 3 92.42
    -1 -4 3 91.54
    -1 -4 3 88.54
    0 4 -3 38.47
    0 4 -3 37.81
    0 4 -3 39.99
    0 4 -3 37.99
    0 -4 3 40.48
    0 -4 3 39.46
    0 -4 3 39.22
    0 -4 3 37.99
    0 -4 3 36.67
    0 -4 3 39.25
    -1 4 -3 2.42
    -1 4 -3 2.38
    -1 4 -3 2.55
    -1 4 -3 2.73
    -1 4 -3 2.33
    1 -4 3 2.59
    1 -4 3 3.03
    1 -4 3 2.77
    1 -4 3 2.7
    1 -4 3 2.72
    -2 4 -3 0.99
    -2 4 -3 0.59
    -2 4 -3 1.42
    -2 4 -3 1.1
    -2 4 -3 1.06
    -2 4 -3 1.05
    2 -4 3 1.4
    2 -4 3 1.02
    2 -4 3 0.73
    2 -4 3 0.72
    -3 4 -3 38.22
    -3 4 -3 42.21
    -3 4 -3 43.64
    -3 4 -3 42.26
    -3 4 -3 44.8
    -3 4 -3 45.22
    3 -4 3 46.12
    3 -4 3 45.32
    3 -4 3 44.06
    3 -4 3 42.67
    -4 4 -3 24.96
    -4 4 -3 23.35
    4 -4 3 21.42
    4 -4 3 23.94
    4 -4 3 24.19
    4 -4 3 26.67
    4 -4 3 24.58
    -5 4 -3 9.1
    -5 4 -3 7.24
    -5 4 -3 8.69
    5 -4 3 9.36
    5 -4 3 9.15
    5 -4 3 7.28
    5 -4 3 9.71
    5 -4 3 8.3
    -6 4 -3 5.22
    -6 4 -3 5.63
    6 -4 3 4.21
    6 -4 3 5.42
    6 -4 3 6.17
    6 -4 3 5.42
    -7 4 -3 1.29
    7 -4 3 0.77
    7 -4 3 0.01
    7 -4 3 0.59
    7 -4 3 1.98
    -8 4 -3 3.31
    8 -4 3 2.55
    8 -4 3 2.93
    8 -4 3 1.24
    8 -4 3 2.67
    -9 4 -3 10
    9 -4 3 7.43
    9 -4 3 10.27
    9 -4 3 11.17
    9 -4 3 12.06
    8 3 -3 7.91
    8 3 -3 7.61
    8 3 -3 4.94
    8 3 -3 8.69
    8 3 -3 7.22
    -8 -3 3 6.56
    -8 -3 3 7.11
    -8 -3 3 6.55
    7 3 -3 19.56
    7 3 -3 21.64
    7 3 -3 20.71
    7 3 -3 20.36
    7 3 -3 20.36
    -7 -3 3 19.35
    -7 -3 3 20.02
    -7 -3 3 20.5
    6 3 -3 2.56
    6 3 -3 1.09
    6 3 -3 1.87
    6 3 -3 1.68
    6 3 -3 1.09
    -6 -3 3 1.11
    -6 -3 3 1.82
    -6 -3 3 1.1
    -6 -3 3 1.4
    -6 -3 3 1.31
    5 3 -3 -0.3
    5 3 -3 -0.03
    5 3 -3 0.1
    -5 -3 3 0.49
    -5 -3 3 -0.17
    -5 -3 3 0.33
    -5 -3 3 -0.5
    -5 -3 3 -0.23
    4 3 -3 16.42
    4 3 -3 15.57
    4 3 -3 17.68
    4 3 -3 16.91
    4 3 -3 16.29
    -4 -3 3 16.32
    -4 -3 3 17.11
    -4 -3 3 16.91
    -4 -3 3 17.14
    -4 -3 3 16.52
    -4 -3 3 16.43
    3 3 -3 24.61
    3 3 -3 25.89
    3 3 -3 24.57
    3 3 -3 24.61
    3 3 -3 24.89
    -3 -3 3 24.08
    -3 -3 3 24.2
    -3 -3 3 24.53
    -3 -3 3 25.99
    -3 -3 3 24.19
    -3 -3 3 24.29
    2 3 -3 11.2
    2 3 -3 11.12
    2 3 -3 11.19
    2 3 -3 11.17
    2 3 -3 11.08
    -2 -3 3 11.11
    -2 -3 3 11.36
    -2 -3 3 10.49
    -2 -3 3 10.99
    -2 -3 3 11.38
    -2 -3 3 11.2
    1 3 -3 20.77
    1 3 -3 21.13
    1 3 -3 22.67
    1 3 -3 22.54
    -1 -3 3 22.83
    -1 -3 3 22.88
    -1 -3 3 21.53
    -1 -3 3 23.34
    -1 -3 3 22.11
    0 3 -3 7.42
    0 3 -3 7.83
    0 3 -3 6.88
    0 3 -3 7.41
    0 -3 3 7.17
    0 -3 3 7.29
    0 -3 3 7.33
    0 -3 3 7.61
    0 -3 3 7.35
    -1 3 -3 25.96
    -1 3 -3 26.38
    -1 3 -3 25.27
    -1 3 -3 24.98
    -1 3 -3 24.84
    1 -3 3 26.8
    1 -3 3 25.87
    1 -3 3 26.1
    1 -3 3 25.74
    1 -3 3 25.72
    -2 3 -3 248.14
    -2 3 -3 244.1
    -2 3 -3 253.52
    -2 3 -3 259.62
    -2 3 -3 242.97
    2 -3 3 265.52
    2 -3 3 255.19
    2 -3 3 250.99
    2 -3 3 245.26
    -3 3 -3 37.28
    -3 3 -3 38.53
    -3 3 -3 38
    3 -3 3 36.86
    3 -3 3 38.12
    3 -3 3 39.16
    3 -3 3 37.42
    3 -3 3 38.29
    -4 3 -3 -0.14
    -4 3 -3 -0.78
    4 -3 3 -0.56
    4 -3 3 0.09
    4 -3 3 0.01
    4 -3 3 -0.45
    4 -3 3 0.02
    -5 3 -3 21.35
    -5 3 -3 22.6
    -5 3 -3 21.41
    5 -3 3 22.83
    5 -3 3 18.76
    5 -3 3 22.43
    5 -3 3 20.97
    -6 3 -3 35.84
    -6 3 -3 36.03
    6 -3 3 35.78
    6 -3 3 31.94
    6 -3 3 35.9
    6 -3 3 37.83
    6 -3 3 36.53
    -7 3 -3 0.96
    7 -3 3 1.21
    7 -3 3 0.94
    7 -3 3 -0.66
    7 -3 3 0.7
    -8 3 -3 1.14
    8 -3 3 1.59
    8 -3 3 1.79
    8 -3 3 -1.01
    8 2 -3 1.65
    8 2 -3 2.48
    8 2 -3 3.03
    8 2 -3 2.49
    8 2 -3 3.34
    -8 -2 3 2.22
    -8 -2 3 3.02
    -8 -2 3 2.85
    7 2 -3 3.38
    7 2 -3 3.59
    7 2 -3 3.64
    7 2 -3 3.67
    7 2 -3 4.07
    -7 -2 3 3.48
    -7 -2 3 3.43
    -7 -2 3 3.91
    6 2 -3 1.59
    6 2 -3 0.96
    6 2 -3 1.37
    6 2 -3 1.24
    -6 -2 3 1.55
    -6 -2 3 1.02
    -6 -2 3 0.63
    5 2 -3 59.54
    5 2 -3 58.95
    5 2 -3 63.51
    5 2 -3 61.7
    5 2 -3 63.51
    -5 -2 3 59.43
    -5 -2 3 60.32
    -5 -2 3 59.9
    -5 -2 3 61.12
    -5 -2 3 61.91
    4 2 -3 9.77
    4 2 -3 9.56
    4 2 -3 9.99
    4 2 -3 9.62
    4 2 -3 10.65
    -4 -2 3 9.1
    -4 -2 3 9.59
    -4 -2 3 10.23
    -4 -2 3 10.06
    -4 -2 3 10.23
    -4 -2 3 10.18
    3 2 -3 0.07
    3 2 -3 0.11
    3 2 -3 0.16
    3 2 -3 0.33
    3 2 -3 0.23
    -3 -2 3 0.24
    -3 -2 3 0.35
    -3 -2 3 0.22
    -3 -2 3 0.07
    -3 -2 3 0.11
    -3 -2 3 0.13
    2 2 -3 67.69
    2 2 -3 68.08
    2 2 -3 69.75
    2 2 -3 70.3
    2 2 -3 67.75
    -2 -2 3 71.62
    -2 -2 3 68.5
    -2 -2 3 70.62
    -2 -2 3 68.9
    -2 -2 3 68.66
    -2 -2 3 72.25
    1 2 -3 76.75
    1 2 -3 75
    1 2 -3 79.07
    1 2 -3 78.28
    -1 -2 3 73.71
    -1 -2 3 80.38
    -1 -2 3 82.42
    -1 -2 3 78.14
    0 2 -3 0.04
    0 2 -3 0.08
    0 2 -3 0.07
    0 2 -3 -0.07
    0 2 -3 -0.16
    0 -2 3 -0.08
    0 -2 3 -0.21
    0 -2 3 -0.1
    0 -2 3 0.06
    -1 2 -3 14.85
    -1 2 -3 14.74
    -1 2 -3 14.69
    -1 2 -3 14.87
    -1 2 -3 14.08
    -1 2 -3 15.03
    1 -2 3 14.54
    1 -2 3 16.09
    1 -2 3 15.24
    1 -2 3 14.2
    -2 2 -3 17.89
    -2 2 -3 17.99
    -2 2 -3 16.51
    -2 2 -3 18.91
    -2 2 -3 17.29
    2 -2 3 17.16
    2 -2 3 17.95
    2 -2 3 16.87
    2 -2 3 16.32
    2 -2 3 19.12
    -3 2 -3 -0.25
    -3 2 -3 0.35
    -3 2 -3 0.32
    -3 2 -3 -0.14
    -3 2 -3 0.59
    3 -2 3 0.35
    3 -2 3 0.44
    3 -2 3 0.3
    3 -2 3 0.3
    -4 2 -3 28.43
    -4 2 -3 30.63
    -4 2 -3 27.37
    4 -2 3 28.89
    4 -2 3 30.33
    4 -2 3 27.54
    4 -2 3 29.46
    -5 2 -3 6.77
    -5 2 -3 7.53
    5 -2 3 7.22
    5 -2 3 6.39
    5 -2 3 6.98
    -6 2 -3 8.6
    -6 2 -3 8.61
    6 -2 3 9.09
    6 -2 3 7.36
    6 -2 3 8.4
    6 -2 3 7.13
    6 -2 3 9.38
    -7 2 -3 12.18
    -7 2 -3 10.6
    -7 2 -3 11.87
    7 -2 3 11.8
    7 -2 3 11.91
    7 -2 3 11.41
    7 -2 3 11.08
    7 -2 3 10.38
    7 -2 3 9.22
    -8 2 -3 20.37
    8 -2 3 16.75
    8 -2 3 18.27
    8 -2 3 17.55
    8 -2 3 17.66
    8 -2 3 15.36
    8 -2 3 16.64
    9 1 -3 12.57
    9 1 -3 12.32
    -9 -1 3 11.92
    -9 -1 3 13.24
    -9 -1 3 13.91
    8 1 -3 13.75
    8 1 -3 13.26
    8 1 -3 14.23
    8 1 -3 16.12
    8 1 -3 14.13
    -8 -1 3 12.62
    -8 -1 3 14.59
    -8 -1 3 12.41
    7 1 -3 -0.15
    7 1 -3 -0.11
    7 1 -3 0.12
    7 1 -3 0
    7 1 -3 0
    -7 -1 3 0.24
    -7 -1 3 -0.51
    6 1 -3 0.22
    6 1 -3 0.01
    6 1 -3 -0.37
    6 1 -3 -0.17
    -6 -1 3 0.19
    -6 -1 3 0.51
    -6 -1 3 -0.06
    5 1 -3 10.57
    5 1 -3 10.71
    5 1 -3 11.07
    5 1 -3 11.06
    5 1 -3 10.5
    -5 -1 3 10.35
    -5 -1 3 10.11
    -5 -1 3 10.63
    -5 -1 3 10.68
    4 1 -3 13.18
    4 1 -3 14.13
    4 1 -3 14.13
    4 1 -3 13.29
    4 1 -3 13.06
    -4 -1 3 14.69
    -4 -1 3 13.57
    -4 -1 3 13.45
    -4 -1 3 13.33
    -4 -1 3 13.86
    3 1 -3 32.39
    3 1 -3 32.26
    3 1 -3 35.41
    3 1 -3 33.92
    3 1 -3 31.58
    3 1 -3 34.81
    -3 -1 3 34.73
    -3 -1 3 32.53
    -3 -1 3 37.1
    -3 -1 3 33.57
    -3 -1 3 34.82
    -3 -1 3 33.03
    2 1 -3 25.12
    2 1 -3 26.07
    2 1 -3 24.63
    2 1 -3 24.98
    2 1 -3 26.46
    -2 -1 3 27.29
    -2 -1 3 24.97
    -2 -1 3 25.95
    -2 -1 3 26.48
    -2 -1 3 25.91
    1 1 -3 13.94
    1 1 -3 13.62
    1 1 -3 12.67
    1 1 -3 12.07
    -1 -1 3 13.67
    -1 -1 3 12.67
    -1 -1 3 14.08
    0 1 -3 99.93
    0 1 -3 98.88
    0 1 -3 99.04
    0 1 -3 102.42
    0 1 -3 107.31
    0 -1 3 107.33
    0 -1 3 98.56
    0 -1 3 101.03
    -1 1 -3 234.45
    -1 1 -3 216.63
    -1 1 -3 223.54
    -1 1 -3 258.92
    1 -1 3 220.23
    1 -1 3 259.24
    1 -1 3 249.3
    1 -1 3 231.51
    -2 1 -3 15.08
    -2 1 -3 18.98
    -2 1 -3 17.94
    -2 1 -3 16.33
    2 -1 3 16.03
    2 -1 3 17.58
    2 -1 3 14.99
    2 -1 3 15.56
    -3 1 -3 3.66
    -3 1 -3 4.02
    -3 1 -3 3.63
    -3 1 -3 4.18
    -3 1 -3 4.59
    3 -1 3 3.69
    3 -1 3 3.87
    3 -1 3 3.83
    3 -1 3 4.18
    -4 1 -3 66.47
    -4 1 -3 67.91
    -4 1 -3 63.73
    4 -1 3 65.77
    4 -1 3 65.01
    4 -1 3 67.48
    4 -1 3 62.07
    -5 1 -3 28.49
    -5 1 -3 27.52
    -5 1 -3 29.63
    5 -1 3 28.82
    5 -1 3 27.95
    5 -1 3 30.34
    5 -1 3 25.37
    6 -1 3 7.4
    6 -1 3 9.16
    6 -1 3 8.75
    6 -1 3 7.93
    -7 1 -3 1.02
    -7 1 -3 1.49
    7 -1 3 1.72
    7 -1 3 1.61
    7 -1 3 2.02
    7 -1 3 1.85
    -8 1 -3 0.38
    -8 1 -3 0.91
    -8 1 -3 2.05
    8 -1 3 0.5
    8 -1 3 0.48
    8 -1 3 1.05
    8 -1 3 1.04
    9 0 -3 4.35
    9 0 -3 1.51
    9 0 -3 2.32
    9 0 -3 2.65
    -9 0 3 4.58
    8 0 -3 0.77
    8 0 -3 1.04
    8 0 -3 0.59
    8 0 -3 1.22
    8 0 -3 1.81
    -8 0 3 0.67
    -8 0 3 0.98
    7 0 -3 1.08
    7 0 -3 1.16
    7 0 -3 1.35
    7 0 -3 1.4
    7 0 -3 2.26
    -7 0 3 0.87
    -7 0 3 1.32
    -7 0 3 1.4
    6 0 -3 86.77
    6 0 -3 85.48
    6 0 -3 89.79
    -6 0 3 86.21
    -6 0 3 87.59
    5 0 -3 15.47
    5 0 -3 15.19
    5 0 -3 16.49
    5 0 -3 16.72
    5 0 -3 16.82
    -5 0 3 17.3
    -5 0 3 16.01
    -5 0 3 16.11
    4 0 -3 6.19
    4 0 -3 6.37
    4 0 -3 6.12
    4 0 -3 6.7
    4 0 -3 6.14
    -4 0 3 6.25
    -4 0 3 5.98
    -4 0 3 6.54
    -4 0 3 5.93
    3 0 -3 30.27
    3 0 -3 31.17
    3 0 -3 30.77
    3 0 -3 29.88
    3 0 -3 30.92
    -3 0 3 30.72
    -3 0 3 27.76
    -3 0 3 30.61
    -3 0 3 31.25
    -3 0 3 32.84
    -3 0 3 31.19
    2 0 -3 50.51
    2 0 -3 52.85
    2 0 -3 56.88
    2 0 -3 53.81
    2 0 -3 56.39
    2 0 -3 54.52
    -2 0 3 45.45
    -2 0 3 53.13
    -2 0 3 58.27
    -2 0 3 55.33
    -2 0 3 53.74
    1 0 -3 33.35
    1 0 -3 34.46
    1 0 -3 31.27
    1 0 -3 32.05
    1 0 -3 35.21
    -1 0 3 31.83
    -1 0 3 36.33
    -1 0 3 34.44
    -1 0 3 37.77
    -1 0 3 32.33
    0 0 -3 1.14
    0 0 -3 1.56
    0 0 -3 0.93
    0 0 -3 0.95
    0 0 3 1.53
    0 0 3 1.51
    0 0 3 1.13
    0 0 3 1.46
    0 0 3 1.62
    -1 0 -3 8.77
    -1 0 -3 9.23
    -1 0 -3 6.98
    -1 0 -3 8.59
    1 0 3 7.43
    1 0 3 9.04
    1 0 3 7.83
    1 0 3 7.65
    -2 0 -3 1.38
    -2 0 -3 1.17
    -2 0 -3 0.87
    -2 0 -3 1.85
    2 0 3 1.42
    2 0 3 1.48
    2 0 3 1.81
    2 0 3 0.96
    -3 0 -3 61.7
    -3 0 -3 62.18
    -3 0 -3 56.53
    3 0 3 61.02
    3 0 3 62.22
    3 0 3 65.15
    3 0 3 60.16
    -4 0 -3 41.54
    -4 0 -3 39.47
    -4 0 -3 38.52
    -4 0 -3 39.92
    -4 0 -3 39.39
    4 0 3 39.69
    4 0 3 40.06
    4 0 3 41.07
    4 0 3 39.06
    -5 0 -3 -0.17
    -5 0 -3 -0.34
    5 0 3 0.61
    5 0 3 0.47
    5 0 3 0.51
    5 0 3 -0.17
    -6 0 -3 22.39
    -6 0 -3 24.7
    -6 0 -3 22.17
    6 0 3 26.41
    6 0 3 27.5
    6 0 3 24.51
    6 0 3 26.13
    -7 0 -3 20.96
    -7 0 -3 17.7
    -7 0 -3 21.98
    7 0 3 22.87
    7 0 3 20.43
    7 0 3 22.63
    7 0 3 19.59
    -8 0 -3 1.99
    -8 0 -3 1.71
    8 0 3 0.31
    8 0 3 1.28
    8 0 3 1.27
    9 -1 -3 9.5
    9 -1 -3 10.47
    9 -1 -3 10.11
    9 -1 -3 11.67
    -9 1 3 11.04
    8 -1 -3 1.38
    8 -1 -3 0.45
    8 -1 -3 0.74
    8 -1 -3 -0.66
    7 -1 -3 1.27
    7 -1 -3 -0.08
    7 -1 -3 0.08
    7 -1 -3 0.9
    7 -1 -3 0.67
    7 -1 -3 0.45
    -7 1 3 0.75
    -7 1 3 0.27
    -7 1 3 0.62
    6 -1 -3 4.13
    6 -1 -3 3.51
    6 -1 -3 3.64
    6 -1 -3 3.55
    6 -1 -3 3.48
    6 -1 -3 3.9
    -6 1 3 3.25
    -6 1 3 2.64
    -6 1 3 2.95
    5 -1 -3 5.74
    5 -1 -3 5.83
    5 -1 -3 4.42
    5 -1 -3 5.23
    5 -1 -3 5.46
    -5 1 3 5.32
    -5 1 3 5.45
    -5 1 3 4.58
    4 -1 -3 126.62
    4 -1 -3 112.95
    4 -1 -3 137.86
    4 -1 -3 134.81
    4 -1 -3 128.69
    4 -1 -3 132.74
    -4 1 3 127.33
    -4 1 3 135.09
    -4 1 3 134.4
    -4 1 3 121.57
    3 -1 -3 14.6
    3 -1 -3 12.11
    3 -1 -3 15.45
    3 -1 -3 15.32
    3 -1 -3 16.41
    -3 1 3 15.94
    -3 1 3 17
    -3 1 3 15.37
    -3 1 3 12.25
    -3 1 3 15.41
    2 -1 -3 0.19
    2 -1 -3 -0.29
    2 -1 -3 0.19
    2 -1 -3 0.2
    2 -1 -3 -0.14
    -2 1 3 -0.05
    -2 1 3 0.63
    -2 1 3 -0.08
    -2 1 3 -0.26
    -2 1 3 0.27
    1 -1 -3 13.46
    1 -1 -3 13.13
    1 -1 -3 12.87
    1 -1 -3 15.04
    1 -1 -3 12.73
    -1 1 3 13.09
    -1 1 3 15.58
    -1 1 3 12.57
    -1 1 3 13.64
    -1 1 3 13.05
    0 -1 -3 224.21
    0 -1 -3 211.52
    0 -1 -3 214.54
    0 -1 -3 212.71
    0 1 3 227.38
    0 1 3 221.77
    0 1 3 210.19
    0 1 3 210.18
    -1 -1 -3 7.78
    -1 -1 -3 6.8
    -1 -1 -3 7.86
    -1 -1 -3 5.99
    1 1 3 7.56
    1 1 3 7.18
    1 1 3 7.27
    1 1 3 7.44
    -2 -1 -3 5.07
    -2 -1 -3 4.62
    -2 -1 -3 4.07
    -2 -1 -3 4.89
    2 1 3 5.41
    2 1 3 4.28
    2 1 3 4.98
    2 1 3 4.64
    -3 -1 -3 29.81
    -3 -1 -3 29.02
    -3 -1 -3 29.63
    -3 -1 -3 28.06
    3 1 3 28.05
    3 1 3 29.61
    3 1 3 27.96
    3 1 3 29.46
    -4 -1 -3 21.92
    -4 -1 -3 22.14
    -4 -1 -3 21.85
    4 1 3 23.64
    4 1 3 21.96
    4 1 3 23.62
    4 1 3 22.52
    -5 -1 -3 6.01
    -5 -1 -3 7.04
    -5 -1 -3 6.41
    5 1 3 7.54
    5 1 3 7.24
    5 1 3 7.1
    -6 -1 -3 4.83
    -6 -1 -3 4.51
    -6 -1 -3 4.05
    6 1 3 5.6
    6 1 3 3.36
    6 1 3 3.94
    6 1 3 4.03
    -7 -1 -3 2.16
    -7 -1 -3 1.91
    -7 -1 -3 2.72
    7 1 3 1.87
    7 1 3 2.16
    7 1 3 2.03
    7 1 3 4.48
    7 1 3 1.69
    9 -2 -3 0.2
    9 -2 -3 2.36
    9 -2 -3 -0.22
    -9 2 3 -0.19
    8 -2 -3 9.31
    8 -2 -3 10.01
    8 -2 -3 8.01
    8 -2 -3 8.2
    7 -2 -3 27.22
    7 -2 -3 30.51
    7 -2 -3 27.6
    -7 2 3 26.96
    6 -2 -3 8.22
    6 -2 -3 6.12
    6 -2 -3 7.7
    6 -2 -3 8.29
    6 -2 -3 7.21
    6 -2 -3 8.74
    -6 2 3 8.02
    -6 2 3 7.64
    -6 2 3 7.71
    -6 2 3 8.02
    5 -2 -3 5.08
    5 -2 -3 5.68
    5 -2 -3 5.55
    5 -2 -3 5.35
    5 -2 -3 5.73
    5 -2 -3 5
    -5 2 3 6.15
    -5 2 3 5.87
    -5 2 3 6.23
    -5 2 3 5.33
    4 -2 -3 4.09
    4 -2 -3 2.96
    4 -2 -3 3.44
    4 -2 -3 3.41
    4 -2 -3 3.4
    4 -2 -3 3.44
    -4 2 3 3.24
    -4 2 3 3.26
    -4 2 3 3.07
    -4 2 3 3.29
    3 -2 -3 11.2
    3 -2 -3 9.88
    3 -2 -3 11.88
    3 -2 -3 12.33
    3 -2 -3 9.17
    -3 2 3 11.08
    -3 2 3 11.16
    -3 2 3 8.9
    -3 2 3 11.19
    -3 2 3 10.68
    -3 2 3 11.89
    2 -2 -3 10.42
    2 -2 -3 7.58
    2 -2 -3 10.6
    2 -2 -3 9.76
    2 -2 -3 7.97
    -2 2 3 9.77
    -2 2 3 9.24
    -2 2 3 10.6
    -2 2 3 9.51
    -2 2 3 7.75
    1 -2 -3 2.25
    1 -2 -3 2.11
    1 -2 -3 2.36
    1 -2 -3 2.19
    -1 2 3 3.08
    -1 2 3 2.92
    -1 2 3 3.18
    -1 2 3 2.6
    -1 2 3 2.75
    0 -2 -3 29.24
    0 -2 -3 29.87
    0 -2 -3 30.04
    0 -2 -3 30.63
    0 2 3 29.51
    0 2 3 30.62
    0 2 3 28.79
    0 2 3 30.03
    -1 -2 -3 19.4
    -1 -2 -3 19.51
    -1 -2 -3 19.04
    -1 -2 -3 19.27
    1 2 3 20.33
    1 2 3 18.28
    1 2 3 19.03
    1 2 3 19.86
    -2 -2 -3 116.81
    -2 -2 -3 117.49
    -2 -2 -3 112.54
    -2 -2 -3 115.62
    2 2 3 120.86
    2 2 3 115.03
    2 2 3 114.62
    2 2 3 118.13
    -3 -2 -3 17.29
    -3 -2 -3 17.29
    -3 -2 -3 15.15
    -3 -2 -3 16.36
    3 2 3 15.06
    3 2 3 15.38
    3 2 3 17.83
    3 2 3 16.94
    -4 -2 -3 0.7
    -4 -2 -3 0.32
    -4 -2 -3 0.82
    4 2 3 -0.14
    4 2 3 0.47
    4 2 3 0.91
    4 2 3 0.12
    -5 -2 -3 7.63
    -5 -2 -3 7.29
    -5 -2 -3 9.7
    -5 -2 -3 7.56
    5 2 3 8.84
    5 2 3 9.32
    5 2 3 8.73
    5 2 3 6.69
    5 2 3 8.73
    -6 -2 -3 17.63
    -6 -2 -3 19.13
    -6 -2 -3 16.84
    6 2 3 16.14
    6 2 3 19.27
    6 2 3 16.98
    6 2 3 18.92
    6 2 3 19.33
    -7 -2 -3 0.78
    -7 -2 -3 0.76
    -7 -2 -3 -1.16
    7 2 3 2.44
    7 2 3 0.99
    7 2 3 0.11
    7 2 3 -0.1
    7 2 3 0.18
    9 -3 -3 2.32
    9 -3 -3 3.47
    9 -3 -3 1.27
    9 -3 -3 1.57
    -9 3 3 1.01
    8 -3 -3 3.77
    8 -3 -3 2.21
    8 -3 -3 4.48
    8 -3 -3 4.98
    -8 3 3 4.19
    7 -3 -3 6.12
    7 -3 -3 3.19
    7 -3 -3 4.98
    7 -3 -3 4.54
    -7 3 3 4.51
    6 -3 -3 2.1
    6 -3 -3 1.63
    6 -3 -3 1.85
    6 -3 -3 1.54
    6 -3 -3 1.98
    6 -3 -3 1.68
    -6 3 3 1.73
    -6 3 3 1.7
    -6 3 3 1.26
    5 -3 -3 62.78
    5 -3 -3 58.93
    5 -3 -3 56
    5 -3 -3 57.53
    5 -3 -3 57.82
    5 -3 -3 53.08
    -5 3 3 54.66
    -5 3 3 55.72
    -5 3 3 58.16
    4 -3 -3 17.83
    4 -3 -3 22.35
    4 -3 -3 21.73
    4 -3 -3 21.2
    4 -3 -3 18.05
    -4 3 3 22.69
    -4 3 3 21.86
    -4 3 3 18.22
    -4 3 3 21.53
    3 -3 -3 0.5
    3 -3 -3 0.53
    3 -3 -3 0.25
    3 -3 -3 0.56
    3 -3 -3 0.18
    -3 3 3 0.56
    -3 3 3 -0.05
    -3 3 3 0.36
    -3 3 3 0.35
    -3 3 3 0.33
    -3 3 3 0.49
    2 -3 -3 91.45
    2 -3 -3 90.51
    2 -3 -3 91.49
    2 -3 -3 90.38
    -2 3 3 92.03
    -2 3 3 90.78
    -2 3 3 88.7
    -2 3 3 93.54
    -2 3 3 77.6
    1 -3 -3 110.64
    1 -3 -3 114.96
    1 -3 -3 119.81
    1 -3 -3 116.72
    -1 3 3 106.33
    -1 3 3 108.08
    -1 3 3 114.62
    -1 3 3 112.9
    -1 3 3 113.75
    0 -3 -3 7.25
    0 -3 -3 6.87
    0 -3 -3 7.85
    0 -3 -3 7.47
    0 3 3 7.16
    0 3 3 7.48
    0 3 3 7.83
    0 3 3 7.28
    -1 -3 -3 13.1
    -1 -3 -3 11.65
    -1 -3 -3 11.8
    -1 -3 -3 11.83
    1 3 3 11.79
    1 3 3 12.13
    1 3 3 12.24
    1 3 3 12.6
    -2 -3 -3 13.63
    -2 -3 -3 12.53
    -2 -3 -3 13.98
    -2 -3 -3 11.66
    2 3 3 12.88
    2 3 3 12.78
    2 3 3 12.68
    2 3 3 12.65
    -3 -3 -3 11.13
    -3 -3 -3 10.86
    -3 -3 -3 10.48
    3 3 3 10.54
    3 3 3 10.08
    3 3 3 9.49
    3 3 3 11.98
    -4 -3 -3 24.56
    -4 -3 -3 22.48
    -4 -3 -3 24.47
    4 3 3 23.03
    4 3 3 19.05
    4 3 3 23.73
    4 3 3 25.08
    -5 -3 -3 4.14
    -5 -3 -3 2.64
    -5 -3 -3 4.48
    -5 -3 -3 4.12
    5 3 3 4.26
    5 3 3 2.8
    5 3 3 2.05
    5 3 3 5.17
    5 3 3 4.43
    -6 -3 -3 0.63
    -6 -3 -3 -0.84
    -6 -3 -3 0.1
    -6 -3 -3 -0.73
    6 3 3 0.09
    6 3 3 0.3
    6 3 3 1.21
    6 3 3 0.6
    6 3 3 0.96
    10 -4 -3 3.44
    10 -4 -3 1.87
    9 -4 -3 4.29
    9 -4 -3 5.79
    9 -4 -3 3.58
    -9 4 3 3.53
    8 -4 -3 23.37
    8 -4 -3 20.83
    8 -4 -3 21.49
    -8 4 3 22.87
    7 -4 -3 0.04
    7 -4 -3 0.14
    7 -4 -3 0.16
    7 -4 -3 -0.36
    -7 4 3 -0.09
    6 -4 -3 1.33
    6 -4 -3 0.08
    6 -4 -3 1.38
    6 -4 -3 1.94
    6 -4 -3 0.84
    -6 4 3 1.19
    -6 4 3 1.24
    5 -4 -3 8.24
    5 -4 -3 8.47
    5 -4 -3 5.85
    5 -4 -3 8.7
    5 -4 -3 6.05
    -5 4 3 8.28
    -5 4 3 6.18
    -5 4 3 8.82
    -5 4 3 10.1
    4 -4 -3 1.68
    4 -4 -3 1.55
    4 -4 -3 1.97
    4 -4 -3 1.52
    4 -4 -3 1.89
    -4 4 3 1.94
    -4 4 3 1.78
    -4 4 3 1.75
    -4 4 3 2.39
    -4 4 3 1.66
    -4 4 3 2.48
    3 -4 -3 47.37
    3 -4 -3 49.25
    3 -4 -3 51.07
    3 -4 -3 51.18
    -3 4 3 48.05
    -3 4 3 51.14
    -3 4 3 48.29
    -3 4 3 47.09
    -3 4 3 46.89
    -3 4 3 46.86
    2 -4 -3 34.23
    2 -4 -3 35.9
    2 -4 -3 33.66
    2 -4 -3 32.28
    -2 4 3 33.01
    -2 4 3 34.31
    -2 4 3 34.64
    -2 4 3 34.88
    -2 4 3 34.88
    1 -4 -3 5.4
    1 -4 -3 5.22
    1 -4 -3 5.7
    1 -4 -3 5.17
    -1 4 3 4.77
    -1 4 3 4.66
    -1 4 3 4.38
    -1 4 3 4.55
    0 -4 -3 31.46
    0 -4 -3 31.58
    0 -4 -3 29.1
    0 -4 -3 31.31
    0 4 3 32.85
    0 4 3 30.48
    0 4 3 29.03
    0 4 3 30.74
    -1 -4 -3 91.71
    -1 -4 -3 92.23
    -1 -4 -3 90.71
    -1 -4 -3 91.36
    1 4 3 93.32
    1 4 3 92.66
    1 4 3 90.53
    1 4 3 91.16
    -2 -4 -3 8.5
    -2 -4 -3 7.6
    -2 -4 -3 6.89
    2 4 3 7.88
    2 4 3 8
    2 4 3 7.5
    2 4 3 6.67
    -3 -4 -3 1.81
    -3 -4 -3 1.75
    -3 -4 -3 1.45
    3 4 3 2.36
    3 4 3 2.49
    3 4 3 1.72
    3 4 3 1.16
    -4 -4 -3 8.03
    -4 -4 -3 5.87
    -4 -4 -3 7.47
    -4 -4 -3 6.49
    4 4 3 7.1
    4 4 3 7.11
    4 4 3 8.95
    4 4 3 8.51
    4 4 3 7.02
    -5 -4 -3 11.24
    -5 -4 -3 11.04
    -5 -4 -3 9.32
    -5 -4 -3 8.28
    5 4 3 11.88
    5 4 3 10.27
    5 4 3 11.79
    5 4 3 10.21
    5 4 3 11.02
    9 -5 -3 1.91
    9 -5 -3 0.51
    9 -5 -3 3.31
    -9 5 3 0.71
    8 -5 -3 -0.29
    8 -5 -3 1.72
    8 -5 -3 0.22
    8 -5 -3 0.29
    -8 5 3 0.18
    7 -5 -3 4.08
    7 -5 -3 4.31
    7 -5 -3 2.9
    7 -5 -3 4.59
    7 -5 -3 4.89
    -7 5 3 3.73
    -7 5 3 3.65
    6 -5 -3 36
    6 -5 -3 44.12
    6 -5 -3 44.09
    -6 5 3 43
    -6 5 3 45.12
    5 -5 -3 7.6
    5 -5 -3 7.54
    5 -5 -3 6.61
    5 -5 -3 8.52
    -5 5 3 6.35
    -5 5 3 6.83
    -5 5 3 7.69
    -5 5 3 8.46
    4 -5 -3 1.8
    4 -5 -3 1.38
    4 -5 -3 1.35
    4 -5 -3 1.16
    -4 5 3 1.69
    -4 5 3 0.51
    -4 5 3 2.32
    -4 5 3 1.2
    -4 5 3 1.6
    -4 5 3 0.67
    3 -5 -3 28.96
    3 -5 -3 29.23
    3 -5 -3 26.83
    3 -5 -3 26.4
    -3 5 3 26.89
    -3 5 3 26.96
    -3 5 3 25.94
    -3 5 3 26.13
    -3 5 3 31.04
    -3 5 3 26.91
    2 -5 -3 27.52
    2 -5 -3 27.39
    2 -5 -3 25.58
    2 -5 -3 27.42
    -2 5 3 26.38
    -2 5 3 27.97
    -2 5 3 24.53
    -2 5 3 27.97
    -2 5 3 27.31
    1 -5 -3 2.47
    1 -5 -3 2.51
    1 -5 -3 1.85
    1 -5 -3 1.6
    -1 5 3 2.53
    -1 5 3 3.06
    -1 5 3 2.55
    -1 5 3 2.9
    0 -5 -3 8.65
    0 -5 -3 8.08
    0 -5 -3 6.95
    0 -5 -3 6.75
    0 5 3 7.84
    0 5 3 7.98
    0 5 3 7.95
    0 5 3 6.56
    -1 -5 -3 2.89
    -1 -5 -3 3.41
    -1 -5 -3 2.94
    1 5 3 3.37
    1 5 3 2.96
    1 5 3 3.84
    -2 -5 -3 2.06
    -2 -5 -3 2.74
    2 5 3 2.96
    2 5 3 2.81
    2 5 3 2.68
    2 5 3 3.18
    -3 -5 -3 42.57
    -3 -5 -3 38.74
    -3 -5 -3 39.7
    -3 -5 -3 38.03
    3 5 3 40.1
    3 5 3 39.14
    3 5 3 41.02
    3 5 3 39.47
    3 5 3 40.87
    -4 -5 -3 9.58
    -4 -5 -3 12.43
    -4 -5 -3 11.41
    -4 -5 -3 9.46
    4 5 3 9.84
    4 5 3 9.55
    4 5 3 10.06
    4 5 3 9.75
    -5 -5 -3 1.56
    -5 -5 -3 0.39
    -5 -5 -3 -1.04
    -5 -5 -3 1.41
    5 5 3 -0.59
    5 5 3 0.78
    5 5 3 -0.52
    5 5 3 -1.49
    9 -6 -3 7.16
    9 -6 -3 6.95
    9 -6 -3 6.29
    8 -6 -3 -0.06
    8 -6 -3 0.26
    8 -6 -3 -0.78
    7 -6 -3 3.92
    7 -6 -3 5.13
    7 -6 -3 5.04
    7 -6 -3 4.52
    7 -6 -3 4.05
    -7 6 3 4.74
    -7 6 3 5.06
    6 -6 -3 0.12
    6 -6 -3 0.36
    6 -6 -3 0.76
    6 -6 -3 0.16
    6 -6 -3 0.31
    -6 6 3 0.79
    -6 6 3 1.2
    -6 6 3 0.44
    5 -6 -3 -0.12
    5 -6 -3 -0.06
    5 -6 -3 0.28
    -5 6 3 -0.05
    -5 6 3 0.25
    -5 6 3 -0.54
    -5 6 3 -0.12
    -5 6 3 -0.28
    4 -6 -3 33.86
    4 -6 -3 35.49
    4 -6 -3 38.26
    -4 6 3 34.11
    -4 6 3 35.87
    -4 6 3 35.36
    -4 6 3 35.09
    -4 6 3 33.38
    -4 6 3 39.31
    3 -6 -3 26.2
    3 -6 -3 27.35
    3 -6 -3 25.83
    -3 6 3 24.66
    -3 6 3 22.91
    -3 6 3 24.6
    -3 6 3 25.32
    -3 6 3 25.06
    -3 6 3 25.87
    2 -6 -3 -0.39
    2 -6 -3 -0.89
    2 -6 -3 0.16
    -2 6 3 -0.15
    -2 6 3 -0.6
    -2 6 3 0.6
    -2 6 3 -0.15
    -2 6 3 -0.28
    1 -6 -3 11.51
    1 -6 -3 9.68
    1 -6 -3 8.71
    -1 6 3 9.09
    -1 6 3 10.2
    -1 6 3 8.42
    -1 6 3 10.45
    0 -6 -3 68.63
    0 -6 -3 70.16
    0 -6 -3 73.37
    0 6 3 69.06
    0 6 3 72.83
    0 6 3 71.34
    0 6 3 65.97
    -1 -6 -3 2.33
    -1 -6 -3 1.46
    -1 -6 -3 1.78
    1 6 3 1.81
    1 6 3 2.76
    1 6 3 2.26
    1 6 3 1.9
    1 6 3 2.47
    -2 -6 -3 3.52
    -2 -6 -3 2.81
    -2 -6 -3 1.47
    -2 -6 -3 3.55
    2 6 3 3.23
    2 6 3 2.57
    2 6 3 3.79
    2 6 3 2.5
    2 6 3 3.38
    -3 -6 -3 5.62
    -3 -6 -3 4.74
    -3 -6 -3 6.49
    -3 -6 -3 5.65
    3 6 3 6.31
    3 6 3 5.45
    3 6 3 5.66
    3 6 3 6.68
    3 6 3 5.11
    -4 -6 -3 3.36
    -4 -6 -3 4.15
    -4 -6 -3 3.99
    -4 -6 -3 4.43
    4 6 3 5.82
    4 6 3 2.28
    4 6 3 2.97
    4 6 3 4.39
    4 6 3 1.35
    9 -7 -3 -1.33
    9 -7 -3 0.02
    9 -7 -3 -0.34
    8 -7 -3 1.13
    8 -7 -3 1.95
    8 -7 -3 3.55
    8 -7 -3 2.81
    8 -7 -3 3.18
    -8 7 3 2.06
    -8 7 3 2.22
    7 -7 -3 21.03
    7 -7 -3 20.6
    -7 7 3 22.17
    6 -7 -3 1.06
    6 -7 -3 1.37
    6 -7 -3 0.79
    6 -7 -3 1.13
    -6 7 3 1.19
    -6 7 3 0.29
    -6 7 3 1.55
    5 -7 -3 0
    5 -7 -3 0.42
    5 -7 -3 -0.49
    5 -7 -3 0.08
    -5 7 3 -0.49
    -5 7 3 0.57
    -5 7 3 0.17
    -5 7 3 -0.1
    -5 7 3 0.25
    4 -7 -3 22.64
    4 -7 -3 22.91
    4 -7 -3 21.37
    -4 7 3 22.07
    -4 7 3 20.54
    -4 7 3 20.59
    -4 7 3 20.92
    -4 7 3 21.73
    3 -7 -3 16.12
    3 -7 -3 18.19
    3 -7 -3 20.82
    -3 7 3 24.28
    -3 7 3 20.87
    -3 7 3 20.66
    -3 7 3 23.66
    -3 7 3 20.75
    2 -7 -3 23.09
    2 -7 -3 22.13
    2 -7 -3 22.32
    -2 7 3 19.54
    -2 7 3 22.19
    -2 7 3 20.74
    -2 7 3 18.62
    -2 7 3 19.82
    1 -7 -3 5.16
    1 -7 -3 7.88
    1 -7 -3 5.82
    -1 7 3 4.42
    -1 7 3 6.67
    -1 7 3 5.13
    -1 7 3 5.9
    -1 7 3 4.56
    0 -7 -3 3.46
    0 -7 -3 3.73
    0 -7 -3 4.66
    0 -7 -3 4.83
    0 7 3 3.38
    0 7 3 4.96
    0 7 3 4.95
    0 7 3 4.7
    0 7 3 4.13
    -1 -7 -3 1.41
    -1 -7 -3 1.35
    -1 -7 -3 0.59
    -1 -7 -3 0.98
    1 7 3 2.02
    1 7 3 1.18
    1 7 3 2.63
    1 7 3 1.53
    1 7 3 1.1
    -2 -7 -3 17.03
    -2 -7 -3 15.07
    -2 -7 -3 14.56
    -2 -7 -3 13.43
    2 7 3 13.69
    2 7 3 16.51
    2 7 3 16.19
    2 7 3 17.35
    -3 -7 -3 4.1
    -3 -7 -3 2.8
    -3 -7 -3 4.76
    -3 -7 -3 4.2
    3 7 3 4.88
    3 7 3 5.37
    3 7 3 5.62
    3 7 3 4.11
    3 7 3 3.45
    9 -8 -3 2.63
    9 -8 -3 0.36
    8 -8 -3 0.37
    8 -8 -3 -0.16
    8 -8 -3 2.2
    8 -8 -3 1.85
    -8 8 3 0.6
    -8 8 3 1.52
    7 -8 -3 0.54
    7 -8 -3 1.06
    7 -8 -3 0.27
    -7 8 3 -0.26
    -7 8 3 -0.61
    -7 8 3 -0.37
    6 -8 -3 0.22
    6 -8 -3 -0.15
    6 -8 -3 -1.04
    -6 8 3 0.59
    -6 8 3 -0.59
    -6 8 3 0.95
    5 -8 -3 33.74
    5 -8 -3 34.43
    5 -8 -3 35.85
    5 -8 -3 34.88
    -5 8 3 34.96
    -5 8 3 35.52
    -5 8 3 33.24
    -5 8 3 35.16
    -5 8 3 35.49
    4 -8 -3 12.31
    4 -8 -3 10.03
    4 -8 -3 10.74
    4 -8 -3 11.47
    -4 8 3 11.98
    -4 8 3 12.06
    -4 8 3 11.71
    -4 8 3 13.31
    -4 8 3 12.43
    3 -8 -3 11.34
    3 -8 -3 13.77
    3 -8 -3 13.77
    3 -8 -3 14.51
    -3 8 3 13.58
    -3 8 3 15.6
    -3 8 3 15.52
    -3 8 3 12.43
    -3 8 3 11.94
    2 -8 -3 6.62
    2 -8 -3 6.11
    2 -8 -3 7.72
    2 -8 -3 5.93
    -2 8 3 5.89
    -2 8 3 6.43
    -2 8 3 5.41
    -2 8 3 5.84
    1 -8 -3 24.97
    1 -8 -3 29.93
    1 -8 -3 27.47
    1 -8 -3 27.74
    -1 8 3 24.81
    -1 8 3 22.36
    -1 8 3 25.1
    -1 8 3 28.93
    -1 8 3 26.77
    0 -8 -3 0.75
    0 -8 -3 -0.35
    0 -8 -3 0.7
    0 -8 -3 2.28
    0 8 3 -0.23
    0 8 3 -0.29
    0 8 3 -0.57
    0 8 3 0.35
    0 8 3 1.25
    -1 -8 -3 3.68
    -1 -8 -3 3.32
    -1 -8 -3 3.46
    -1 -8 -3 3.28
    1 8 3 3.01
    1 8 3 1.11
    1 8 3 5.05
    1 8 3 4.04
    1 8 3 2.88
    -2 -8 -3 1.25
    -2 -8 -3 2.43
    -2 -8 -3 1.34
    2 8 3 0.85
    2 8 3 1.02
    2 8 3 2.5
    2 8 3 3.11
    8 -9 -3 8.49
    8 -9 -3 9.05
    8 -9 -3 9.58
    -8 9 3 6.95
    -8 9 3 7.78
    7 -9 -3 0
    7 -9 -3 2.09
    7 -9 -3 0.71
    7 -9 -3 0.88
    -7 9 3 0.88
    -7 9 3 1.41
    -7 9 3 -1.62
    6 -9 -3 -0.14
    6 -9 -3 0.61
    6 -9 -3 1
    6 -9 -3 0.59
    -6 9 3 0.87
    -6 9 3 1.06
    -6 9 3 1.01
    5 -9 -3 0.1
    5 -9 -3 -0.44
    5 -9 -3 0.1
    5 -9 -3 1.17
    -5 9 3 -0.65
    -5 9 3 -0.97
    -5 9 3 0.78
    -5 9 3 0.95
    -5 9 3 0.34
    4 -9 -3 2.95
    4 -9 -3 3.67
    4 -9 -3 4.02
    4 -9 -3 1.24
    -4 9 3 1.68
    -4 9 3 2.28
    -4 9 3 2.87
    3 -9 -3 37.5
    3 -9 -3 35.96
    3 -9 -3 35.9
    3 -9 -3 35.34
    -3 9 3 36.6
    -3 9 3 36.28
    -3 9 3 35.19
    -3 9 3 35.08
    -3 9 3 35.76
    2 -9 -3 8.34
    2 -9 -3 6.46
    2 -9 -3 9.64
    2 -9 -3 5.71
    -2 9 3 9.25
    -2 9 3 9.74
    -2 9 3 7.03
    -2 9 3 6.2
    -2 9 3 6.72
    1 -9 -3 1.3
    1 -9 -3 0.7
    1 -9 -3 -0.66
    1 -9 -3 1.27
    -1 9 3 0.95
    -1 9 3 0.58
    -1 9 3 0.56
    -1 9 3 1.17
    -1 9 3 0.75
    0 -9 -3 -1.23
    0 -9 -3 0.82
    0 -9 -3 -0.31
    0 -9 -3 0.11
    0 9 3 -1.25
    0 9 3 -0.89
    0 9 3 0.07
    0 9 3 0.39
    0 9 3 0.94
    7 -10 -3 1.89
    7 -10 -3 2.23
    -7 10 3 4.22
    -7 10 3 1.26
    -7 10 3 -0.53
    6 -10 -3 14.6
    6 -10 -3 14.43
    6 -10 -3 17.12
    6 -10 -3 14.58
    -6 10 3 14.71
    -6 10 3 14.35
    -6 10 3 10.83
    -6 10 3 11.61
    -6 10 3 12.02
    5 -10 -3 2.67
    5 -10 -3 1.29
    5 -10 -3 1.11
    5 -10 -3 2.07
    -5 10 3 3.75
    -5 10 3 2.93
    -5 10 3 0.03
    -5 10 3 0.61
    -5 10 3 2.25
    4 -10 -3 -0.71
    4 -10 -3 0.94
    4 -10 -3 -0.03
    4 -10 -3 0.06
    -4 10 3 1.63
    -4 10 3 1.92
    -4 10 3 1.04
    -4 10 3 -0.84
    -4 10 3 0.24
    3 -10 -3 3.94
    3 -10 -3 4.23
    3 -10 -3 3.82
    -3 10 3 2.88
    -3 10 3 2.78
    -3 10 3 4.23
    -3 10 3 3.02
    2 -10 -3 14.87
    2 -10 -3 11.78
    2 -10 -3 8.74
    -2 10 3 9.8
    -2 10 3 9.3
    -2 10 3 9.8
    -2 10 3 8.8
    -2 10 3 9.57
    -3 12 -4 0.54
    -3 12 -4 0.26
    -3 12 -4 -0.32
    -3 12 -4 3.11
    3 -12 4 -1.85
    3 -12 4 -2.05
    3 -12 4 -0.33
    -4 12 -4 3.92
    -4 12 -4 7.13
    -4 12 -4 5.18
    -4 12 -4 6.34
    4 -12 4 4.23
    4 -12 4 6.07
    4 -12 4 3.35
    4 -12 4 3.34
    0 11 -4 3.28
    0 11 -4 3.61
    0 11 -4 3.14
    0 11 -4 2.05
    0 -11 4 2.2
    0 -11 4 1.02
    0 -11 4 2.43
    0 -11 4 2.79
    -1 11 -4 0.83
    -1 11 -4 -0.56
    -1 11 -4 -0.1
    -1 11 -4 -0.77
    1 -11 4 -0.83
    1 -11 4 -0.17
    1 -11 4 -0.86
    -2 11 -4 1.62
    -2 11 -4 1.52
    -2 11 -4 1.97
    -2 11 -4 0.18
    2 -11 4 0.44
    2 -11 4 0.73
    2 -11 4 0.93
    2 -11 4 0.74
    -3 11 -4 19.64
    -3 11 -4 19.54
    -3 11 -4 17.23
    -3 11 -4 18.41
    3 -11 4 18.65
    3 -11 4 17.2
    3 -11 4 16.85
    3 -11 4 15.24
    -4 11 -4 5.16
    -4 11 -4 3.37
    -4 11 -4 5.09
    -4 11 -4 5.63
    -4 11 -4 4.15
    4 -11 4 3.38
    4 -11 4 3.47
    4 -11 4 4.17
    4 -11 4 4.4
    -5 11 -4 -0.17
    -5 11 -4 -0.12
    -5 11 -4 0.46
    -5 11 -4 0.83
    -5 11 -4 0.63
    5 -11 4 0.7
    5 -11 4 0.54
    5 -11 4 1.62
    5 -11 4 -0.23
    -6 11 -4 4.97
    -6 11 -4 6
    -6 11 -4 6.15
    6 -11 4 3.92
    6 -11 4 4.81
    6 -11 4 6.59
    6 -11 4 6.4
    2 10 -4 -0.31
    2 10 -4 -0.62
    2 10 -4 -1.34
    2 10 -4 -1.6
    -2 -10 4 -1.41
    -2 -10 4 -2.08
    -2 -10 4 -0.81
    -2 -10 4 -1.6
    1 10 -4 5.15
    1 10 -4 7.2
    1 10 -4 4.49
    -1 -10 4 5.61
    -1 -10 4 5.95
    -1 -10 4 4.38
    -1 -10 4 4.21
    0 10 -4 19.12
    0 10 -4 15.44
    0 10 -4 16.92
    0 10 -4 17.85
    0 -10 4 15.82
    0 -10 4 14.69
    0 -10 4 14.67
    -1 10 -4 0.43
    -1 10 -4 0.47
    -1 10 -4 0.39
    1 -10 4 -0.3
    1 -10 4 -0.17
    1 -10 4 -0.05
    1 -10 4 -1.15
    -2 10 -4 2.37
    -2 10 -4 3.06
    -2 10 -4 1.85
    2 -10 4 2.66
    2 -10 4 1.58
    2 -10 4 1.94
    -3 10 -4 4.12
    -3 10 -4 2.97
    -3 10 -4 3.05
    -3 10 -4 2.67
    3 -10 4 1.69
    3 -10 4 2.35
    3 -10 4 3.03
    3 -10 4 1.33
    -4 10 -4 1.16
    -4 10 -4 0.2
    -4 10 -4 0.49
    -4 10 -4 0.47
    4 -10 4 0.24
    4 -10 4 0.52
    4 -10 4 1.7
    4 -10 4 -0.2
    -5 10 -4 11.46
    -5 10 -4 12.38
    -5 10 -4 10.83
    -5 10 -4 9.14
    5 -10 4 13.64
    5 -10 4 11.35
    5 -10 4 13.05
    5 -10 4 9.86
    5 -10 4 11.4
    -6 10 -4 8.16
    -6 10 -4 6.19
    -6 10 -4 7.48
    6 -10 4 5.27
    6 -10 4 6.75
    6 -10 4 7.73
    6 -10 4 5.66
    6 -10 4 6.37
    -7 10 -4 0.4
    -7 10 -4 0.72
    7 -10 4 -0.16
    7 -10 4 0.87
    7 -10 4 0.43
    7 -10 4 -0.19
    7 -10 4 -0.06
    3 9 -4 2.06
    3 9 -4 2.01
    3 9 -4 -0.01
    3 9 -4 -0.47
    -3 -9 4 3.14
    -3 -9 4 0.24
    -3 -9 4 0.52
    -3 -9 4 1.27
    2 9 -4 18.74
    2 9 -4 18.24
    2 9 -4 17.03
    2 9 -4 16.71
    -2 -9 4 14.86
    -2 -9 4 20.38
    -2 -9 4 15.78
    1 9 -4 11.74
    1 9 -4 10.82
    1 9 -4 10.83
    -1 -9 4 11.37
    -1 -9 4 11.42
    -1 -9 4 9.44
    -1 -9 4 11.95
    0 9 -4 0.67
    0 9 -4 -0.14
    0 9 -4 0.36
    0 -9 4 -0.21
    0 -9 4 0.4
    0 -9 4 1.3
    0 -9 4 0.73
    -1 9 -4 11.14
    -1 9 -4 12.39
    -1 9 -4 9.94
    1 -9 4 12.66
    1 -9 4 9.85
    1 -9 4 10.65
    1 -9 4 11.46
    -2 9 -4 56.24
    -2 9 -4 58.39
    -2 9 -4 56.98
    2 -9 4 58.54
    2 -9 4 57.96
    2 -9 4 58.68
    2 -9 4 56.14
    2 -9 4 57.75
    -3 9 -4 7.09
    -3 9 -4 6.93
    -3 9 -4 5.93
    -3 9 -4 8.26
    3 -9 4 7.2
    3 -9 4 8.05
    3 -9 4 7.67
    3 -9 4 9.1
    3 -9 4 6.69
    -4 9 -4 -0.24
    -4 9 -4 0.16
    -4 9 -4 -0.22
    -4 9 -4 0.31
    4 -9 4 0.02
    4 -9 4 0.16
    4 -9 4 -0.43
    -5 9 -4 2.74
    -5 9 -4 2.39
    5 -9 4 2.96
    5 -9 4 3.31
    5 -9 4 2.53
    -6 9 -4 7.69
    -6 9 -4 10.99
    -6 9 -4 9.61
    6 -9 4 7.76
    6 -9 4 7.96
    6 -9 4 7.87
    6 -9 4 8.46
    -7 9 -4 4.64
    -7 9 -4 4
    -7 9 -4 4.18
    7 -9 4 3.83
    7 -9 4 4.91
    7 -9 4 3.18
    7 -9 4 2.78
    7 -9 4 4.06
    -8 9 -4 4.73
    8 -9 4 4.42
    8 -9 4 6.29
    8 -9 4 5.54
    8 -9 4 4.79
    4 8 -4 0.25
    4 8 -4 0.16
    4 8 -4 1.23
    4 8 -4 0.46
    -4 -8 4 -1.37
    -4 -8 4 -0.59
    -4 -8 4 -0.76
    -4 -8 4 0.51
    -4 -8 4 -0.18
    3 8 -4 0.37
    3 8 -4 0.5
    3 8 -4 0.93
    3 8 -4 0.88
    -3 -8 4 0.66
    -3 -8 4 0.27
    -3 -8 4 0.49
    -3 -8 4 -1.08
    2 8 -4 8.74
    2 8 -4 6.63
    2 8 -4 8.58
    -2 -8 4 7.69
    -2 -8 4 7.43
    -2 -8 4 7.77
    -2 -8 4 9.49
    1 8 -4 20.29
    1 8 -4 20.51
    1 8 -4 19.39
    -1 -8 4 19.36
    -1 -8 4 19.5
    -1 -8 4 18.21
    -1 -8 4 20.58
    0 8 -4 4.25
    0 8 -4 2.94
    0 8 -4 2.65
    0 8 -4 3.4
    0 -8 4 2.98
    0 -8 4 2.78
    0 -8 4 3.38
    0 -8 4 2.12
    0 -8 4 3.76
    -1 8 -4 14.71
    -1 8 -4 15.59
    -1 8 -4 15.04
    -1 8 -4 13.98
    1 -8 4 12.18
    1 -8 4 15.01
    1 -8 4 14.33
    1 -8 4 14.95
    -2 8 -4 -0.45
    -2 8 -4 -0.42
    -2 8 -4 0.2
    -2 8 -4 0.17
    2 -8 4 -0.19
    2 -8 4 0.33
    2 -8 4 -0.17
    2 -8 4 -0.77
    -3 8 -4 0.06
    -3 8 -4 0.11
    -3 8 -4 0
    -3 8 -4 -0.35
    -3 8 -4 -0.24
    3 -8 4 -0.51
    3 -8 4 -0.32
    3 -8 4 -0.34
    -4 8 -4 39.89
    -4 8 -4 39.68
    -4 8 -4 38.57
    -4 8 -4 41.54
    -4 8 -4 35.51
    4 -8 4 39.5
    4 -8 4 40.27
    4 -8 4 38.24
    -5 8 -4 0.4
    -5 8 -4 -0.01
    -5 8 -4 0.61
    -5 8 -4 0.58
    5 -8 4 0.14
    5 -8 4 0.14
    5 -8 4 0.11
    5 -8 4 0.78
    -6 8 -4 0.99
    -6 8 -4 -0.32
    -6 8 -4 -0.36
    6 -8 4 -0.11
    6 -8 4 0.31
    6 -8 4 0.01
    -7 8 -4 6.53
    -7 8 -4 6.85
    -7 8 -4 6.13
    7 -8 4 5.8
    7 -8 4 6.89
    7 -8 4 5.63
    7 -8 4 6.38
    7 -8 4 6.33
    -8 8 -4 13.06
    8 -8 4 13.35
    8 -8 4 13.94
    8 -8 4 15.25
    5 7 -4 1.88
    5 7 -4 0.4
    5 7 -4 0.99
    5 7 -4 1.45
    -5 -7 4 1.98
    -5 -7 4 2.31
    -5 -7 4 2.64
    -5 -7 4 0.45
    -5 -7 4 2.32
    4 7 -4 -0.17
    4 7 -4 -0.52
    4 7 -4 -0.41
    4 7 -4 0.36
    -4 -7 4 -0.7
    -4 -7 4 -0.22
    -4 -7 4 0.31
    -4 -7 4 0.3
    3 7 -4 29.56
    3 7 -4 32.23
    3 7 -4 33.58
    -3 -7 4 31.56
    -3 -7 4 33.42
    -3 -7 4 29.68
    -3 -7 4 31.64
    2 7 -4 17.88
    2 7 -4 16.02
    2 7 -4 17.04
    2 7 -4 16.42
    -2 -7 4 16.32
    -2 -7 4 15.5
    -2 -7 4 16.11
    -2 -7 4 15.98
    -2 -7 4 15.37
    1 7 -4 0.22
    1 7 -4 1.7
    1 7 -4 1.01
    -1 -7 4 1.28
    -1 -7 4 0.97
    -1 -7 4 0.85
    -1 -7 4 0.6
    0 7 -4 22.14
    0 7 -4 21.36
    0 7 -4 22.18
    0 7 -4 21.45
    0 -7 4 22.04
    0 -7 4 19.86
    0 -7 4 21.19
    0 -7 4 21.95
    0 -7 4 23.99
    -1 7 -4 59.75
    -1 7 -4 62.15
    -1 7 -4 61.53
    -1 7 -4 64.33
    1 -7 4 63.13
    1 -7 4 64.04
    1 -7 4 66.74
    1 -7 4 60.34
    1 -7 4 62.98
    -2 7 -4 0.57
    -2 7 -4 1.07
    -2 7 -4 0.31
    -2 7 -4 0.1
    2 -7 4 0.45
    2 -7 4 0.18
    2 -7 4 0.48
    2 -7 4 0.87
    -3 7 -4 0.29
    -3 7 -4 -0.4
    -3 7 -4 -0.47
    -3 7 -4 0
    -3 7 -4 0.28
    -3 7 -4 -0.69
    3 -7 4 -0.35
    3 -7 4 0.12
    3 -7 4 -0.11
    3 -7 4 -0.3
    -4 7 -4 3.63
    -4 7 -4 2.72
    -4 7 -4 2.49
    -4 7 -4 3.82
    -4 7 -4 2.86
    -4 7 -4 2.85
    4 -7 4 3.56
    4 -7 4 3.25
    4 -7 4 3.22
    4 -7 4 2.88
    -5 7 -4 26.09
    -5 7 -4 28.41
    -5 7 -4 25.59
    -5 7 -4 25.79
    5 -7 4 27.01
    5 -7 4 24.92
    5 -7 4 28.34
    5 -7 4 26.96
    -6 7 -4 9.27
    6 -7 4 8.84
    6 -7 4 7.95
    6 -7 4 7.44
    -7 7 -4 4.59
    -7 7 -4 4.56
    7 -7 4 5.01
    7 -7 4 5.73
    7 -7 4 4.25
    7 -7 4 4.52
    -8 7 -4 2.11
    8 -7 4 1.98
    8 -7 4 3.26
    8 -7 4 1.11
    6 6 -4 20.03
    6 6 -4 14.79
    6 6 -4 15.42
    6 6 -4 13.08
    6 6 -4 19.65
    -6 -6 4 13.79
    -6 -6 4 20.26
    -6 -6 4 17.52
    -6 -6 4 17.35
    5 6 -4 3.9
    5 6 -4 3.78
    5 6 -4 2.6
    5 6 -4 4.46
    5 6 -4 4.75
    -5 -6 4 3.92
    -5 -6 4 1.85
    -5 -6 4 3.7
    -5 -6 4 4.2
    -5 -6 4 3.23
    4 6 -4 1.53
    4 6 -4 1.29
    4 6 -4 1.35
    4 6 -4 1.23
    -4 -6 4 1.92
    -4 -6 4 1.66
    -4 -6 4 1.14
    -4 -6 4 0.85
    -4 -6 4 2.14
    3 6 -4 11.16
    3 6 -4 10.46
    3 6 -4 11.21
    3 6 -4 11.67
    -3 -6 4 11.44
    -3 -6 4 12.15
    -3 -6 4 11.2
    -3 -6 4 9.42
    -3 -6 4 11.61
    -3 -6 4 10.68
    2 6 -4 4.56
    2 6 -4 4.38
    2 6 -4 4.47
    2 6 -4 3.44
    -2 -6 4 4.2
    -2 -6 4 4.23
    -2 -6 4 3.37
    -2 -6 4 3.78
    -2 -6 4 4.57
    1 6 -4 8.73
    1 6 -4 9.82
    1 6 -4 9.06
    1 6 -4 8.55
    -1 -6 4 8.29
    -1 -6 4 8.76
    -1 -6 4 10.24
    -1 -6 4 10.09
    -1 -6 4 9.28
    -1 -6 4 10.27
    0 6 -4 37.62
    0 6 -4 39.5
    0 6 -4 39.29
    0 6 -4 37.06
    0 -6 4 40.61
    0 -6 4 36.11
    0 -6 4 39.59
    0 -6 4 39.85
    0 -6 4 39.16
    0 -6 4 38.5
    -1 6 -4 0.59
    -1 6 -4 0.31
    -1 6 -4 0.15
    -1 6 -4 -0.01
    1 -6 4 0.11
    1 -6 4 -0.09
    1 -6 4 0.04
    1 -6 4 0.13
    -2 6 -4 4.46
    -2 6 -4 3.92
    -2 6 -4 4.58
    -2 6 -4 3.58
    -2 6 -4 4.39
    2 -6 4 4.9
    2 -6 4 4.89
    2 -6 4 4.41
    2 -6 4 4.72
    -3 6 -4 68.69
    -3 6 -4 71.76
    -3 6 -4 70.64
    -3 6 -4 71.71
    -3 6 -4 69.88
    -3 6 -4 67.73
    3 -6 4 71.46
    3 -6 4 72.28
    3 -6 4 68.77
    3 -6 4 71.87
    -4 6 -4 12.24
    -4 6 -4 13.08
    -4 6 -4 11.16
    -4 6 -4 12.42
    -4 6 -4 12.41
    4 -6 4 13.37
    4 -6 4 14.04
    4 -6 4 12.27
    4 -6 4 12.84
    -5 6 -4 0.37
    -5 6 -4 0.65
    -5 6 -4 0.25
    5 -6 4 0.44
    5 -6 4 0.44
    5 -6 4 0.63
    5 -6 4 0.53
    -6 6 -4 8.23
    -6 6 -4 9.99
    -6 6 -4 10.56
    6 -6 4 8.32
    6 -6 4 9.93
    6 -6 4 10.2
    6 -6 4 9.69
    -7 6 -4 31.31
    7 -6 4 31.64
    7 -6 4 30.98
    7 -6 4 30.09
    7 -6 4 31.16
    -8 6 -4 3
    8 -6 4 0.23
    8 -6 4 2.55
    8 -6 4 2.23
    7 5 -4 3.5
    7 5 -4 0.99
    7 5 -4 3.96
    7 5 -4 1.75
    7 5 -4 0.51
    -7 -5 4 0.68
    -7 -5 4 3.67
    -7 -5 4 1.85
    6 5 -4 1.34
    6 5 -4 0.7
    6 5 -4 -0.78
    6 5 -4 -0.79
    6 5 -4 -0.55
    -6 -5 4 0.85
    -6 -5 4 1.17
    -6 -5 4 -0.22
    -6 -5 4 -0.76
    -6 -5 4 0.61
    5 5 -4 11.53
    5 5 -4 12.12
    5 5 -4 12.3
    5 5 -4 11.93
    -5 -5 4 11.01
    -5 -5 4 10
    -5 -5 4 11.96
    -5 -5 4 12.33
    -5 -5 4 10.43
    4 5 -4 59.41
    4 5 -4 67.37
    4 5 -4 61.3
    4 5 -4 63.01
    -4 -5 4 63.9
    -4 -5 4 67.63
    -4 -5 4 61.45
    -4 -5 4 61.1
    -4 -5 4 63.81
    -4 -5 4 66.18
    3 5 -4 16.9
    3 5 -4 17.64
    3 5 -4 17.89
    3 5 -4 17.77
    -3 -5 4 16.67
    -3 -5 4 17.55
    -3 -5 4 17.31
    -3 -5 4 17.28
    -3 -5 4 16.92
    -3 -5 4 17.48
    2 5 -4 5.37
    2 5 -4 5.93
    2 5 -4 4.92
    2 5 -4 5.03
    -2 -5 4 5.32
    -2 -5 4 5.44
    -2 -5 4 4.79
    -2 -5 4 5.7
    -2 -5 4 5.12
    1 5 -4 11.78
    1 5 -4 11.57
    1 5 -4 13.29
    1 5 -4 11.95
    -1 -5 4 13.02
    -1 -5 4 12.23
    -1 -5 4 12.21
    -1 -5 4 12.64
    -1 -5 4 10.27
    -1 -5 4 11.49
    0 5 -4 82.82
    0 5 -4 77.31
    0 5 -4 85.11
    0 5 -4 76.8
    0 -5 4 82.75
    0 -5 4 84.11
    0 -5 4 82.71
    0 -5 4 77.39
    0 -5 4 80.01
    -1 5 -4 1.52
    -1 5 -4 1.99
    -1 5 -4 1.35
    -1 5 -4 1.77
    -1 5 -4 1.68
    1 -5 4 1.57
    1 -5 4 1.73
    1 -5 4 2.12
    1 -5 4 1.69
    1 -5 4 2.21
    -2 5 -4 19.83
    -2 5 -4 20.7
    -2 5 -4 20.62
    -2 5 -4 20.29
    -2 5 -4 21.12
    2 -5 4 21.77
    2 -5 4 20.19
    2 -5 4 20.65
    2 -5 4 20.68
    -3 5 -4 10.58
    -3 5 -4 9.99
    -3 5 -4 10.3
    -3 5 -4 9.98
    -3 5 -4 10.91
    -3 5 -4 10.02
    3 -5 4 10.26
    3 -5 4 10.66
    3 -5 4 10.09
    3 -5 4 10.6
    -4 5 -4 -0.74
    -4 5 -4 -0.31
    -4 5 -4 -0.07
    4 -5 4 0.07
    4 -5 4 -0.06
    4 -5 4 -0.33
    4 -5 4 0.17
    -5 5 -4 32.35
    -5 5 -4 36.88
    5 -5 4 30.8
    5 -5 4 36.82
    5 -5 4 36.68
    5 -5 4 39.5
    -6 5 -4 13.25
    -6 5 -4 12.49
    -6 5 -4 11.27
    6 -5 4 11.3
    6 -5 4 10.84
    6 -5 4 9.79
    6 -5 4 13.35
    6 -5 4 8.89
    -7 5 -4 1.2
    7 -5 4 0.65
    7 -5 4 1.13
    7 -5 4 1
    7 -5 4 -0.34
    -8 5 -4 3.92
    8 -5 4 2.52
    8 -5 4 4.78
    8 -5 4 1.81
    8 -5 4 3.48
    7 4 -4 8.76
    7 4 -4 8.16
    7 4 -4 13.33
    7 4 -4 10.61
    7 4 -4 14.82
    -7 -4 4 11.75
    -7 -4 4 11.63
    6 4 -4 0.69
    6 4 -4 -0.61
    6 4 -4 0.73
    6 4 -4 -0.43
    -6 -4 4 0.1
    -6 -4 4 0.49
    -6 -4 4 -0.36
    -6 -4 4 0.74
    5 4 -4 8.41
    5 4 -4 11.29
    5 4 -4 9.37
    5 4 -4 11.56
    -5 -4 4 9.02
    -5 -4 4 8.3
    -5 -4 4 9.93
    -5 -4 4 10.61
    -5 -4 4 10.14
    4 4 -4 0
    4 4 -4 0.48
    4 4 -4 -0.06
    4 4 -4 0.72
    4 4 -4 0.78
    -4 -4 4 0.79
    -4 -4 4 -0.28
    -4 -4 4 0.08
    -4 -4 4 -0.63
    -4 -4 4 0.23
    -4 -4 4 0.34
    3 4 -4 10.37
    3 4 -4 8.9
    3 4 -4 8.17
    3 4 -4 8.8
    3 4 -4 9.32
    -3 -4 4 9.98
    -3 -4 4 9.53
    -3 -4 4 8.92
    -3 -4 4 7.23
    -3 -4 4 8.73
    -3 -4 4 8.27
    2 4 -4 54.13
    2 4 -4 52.26
    2 4 -4 54.24
    2 4 -4 51.51
    -2 -4 4 55.04
    -2 -4 4 56
    -2 -4 4 49.95
    -2 -4 4 53.87
    -2 -4 4 51.76
    1 4 -4 12.44
    1 4 -4 12.58
    1 4 -4 12.28
    1 4 -4 12.8
    -1 -4 4 13.28
    -1 -4 4 13.26
    -1 -4 4 12.22
    -1 -4 4 12.92
    -1 -4 4 12.67
    0 4 -4 0.54
    0 4 -4 0.01
    0 4 -4 0.45
    0 4 -4 -0.1
    0 -4 4 0.28
    0 -4 4 0.35
    0 -4 4 0.09
    0 -4 4 0.33
    0 -4 4 0.02
    -1 4 -4 22.25
    -1 4 -4 23.99
    -1 4 -4 23.6
    -1 4 -4 23.37
    -1 4 -4 23.35
    1 -4 4 23.65
    1 -4 4 22.91
    1 -4 4 23.23
    1 -4 4 24.04
    1 -4 4 23.24
    -2 4 -4 71.66
    -2 4 -4 68.96
    -2 4 -4 67.91
    -2 4 -4 72.38
    -2 4 -4 69.37
    -2 4 -4 74.91
    2 -4 4 71.39
    2 -4 4 70.77
    2 -4 4 69.3
    2 -4 4 69.74
    -3 4 -4 22.1
    -3 4 -4 23.66
    -3 4 -4 24.25
    -3 4 -4 23.72
    -3 4 -4 23.75
    3 -4 4 26.27
    3 -4 4 24.11
    3 -4 4 23.44
    3 -4 4 23.56
    -4 4 -4 2.41
    -4 4 -4 3.32
    -4 4 -4 3.17
    4 -4 4 2.86
    4 -4 4 3.06
    4 -4 4 3.08
    4 -4 4 2.95
    -5 4 -4 5.89
    -5 4 -4 8.91
    5 -4 4 8.84
    5 -4 4 6.72
    5 -4 4 7.63
    5 -4 4 8.9
    -6 4 -4 18.34
    -6 4 -4 18.21
    -6 4 -4 20.67
    6 -4 4 18.46
    6 -4 4 19.05
    6 -4 4 19.72
    6 -4 4 20.01
    6 -4 4 20.27
    -7 4 -4 4.81
    7 -4 4 4.56
    7 -4 4 4.46
    7 -4 4 4.38
    7 -4 4 4.71
    7 -4 4 4.58
    -8 4 -4 7.71
    8 -4 4 5.6
    8 -4 4 6.32
    8 -4 4 6.96
    8 -4 4 6.49
    8 3 -4 4.08
    8 3 -4 7.91
    8 3 -4 5.57
    8 3 -4 4.52
    8 3 -4 5.7
    -8 -3 4 3.67
    7 3 -4 0.41
    7 3 -4 0.16
    7 3 -4 0.22
    7 3 -4 -0.08
    7 3 -4 -0.48
    -7 -3 4 0.52
    -7 -3 4 0.18
    -7 -3 4 -0.04
    6 3 -4 7.26
    6 3 -4 7.34
    6 3 -4 8.95
    6 3 -4 7.93
    -6 -3 4 5.88
    -6 -3 4 8.31
    -6 -3 4 8.26
    -6 -3 4 8.06
    -6 -3 4 7.68
    5 3 -4 58.26
    5 3 -4 57.21
    5 3 -4 60.37
    5 3 -4 57.37
    -5 -3 4 55.81
    -5 -3 4 57.93
    -5 -3 4 57.42
    -5 -3 4 58.44
    4 3 -4 7.28
    4 3 -4 7.59
    4 3 -4 7.53
    4 3 -4 8.42
    4 3 -4 6.8
    -4 -3 4 8.41
    -4 -3 4 7.9
    -4 -3 4 7.92
    -4 -3 4 6.99
    -4 -3 4 7.4
    -4 -3 4 7.14
    3 3 -4 -0.18
    3 3 -4 -0.08
    3 3 -4 0.44
    3 3 -4 -0.26
    3 3 -4 -0.03
    -3 -3 4 -0.07
    -3 -3 4 0.13
    -3 -3 4 -0.14
    -3 -3 4 -0.38
    -3 -3 4 -0.1
    -3 -3 4 0.05
    2 3 -4 13.33
    2 3 -4 12.73
    2 3 -4 11.49
    2 3 -4 13.32
    -2 -3 4 12.85
    -2 -3 4 12.33
    -2 -3 4 11.93
    -2 -3 4 13.11
    -2 -3 4 13.54
    1 3 -4 137.45
    1 3 -4 136.88
    1 3 -4 139.4
    1 3 -4 129.77
    -1 -3 4 140.46
    -1 -3 4 137.69
    -1 -3 4 138.76
    -1 -3 4 129.8
    0 3 -4 6.89
    0 3 -4 7.61
    0 3 -4 7.29
    0 3 -4 7.31
    0 3 -4 7.74
    0 -3 4 6.66
    0 -3 4 6.98
    0 -3 4 7.19
    0 -3 4 7.61
    -1 3 -4 32.49
    -1 3 -4 34.68
    -1 3 -4 34.16
    -1 3 -4 32.82
    -1 3 -4 35.02
    1 -3 4 34.89
    1 -3 4 35.06
    1 -3 4 32.87
    1 -3 4 34.2
    -2 3 -4 19.06
    -2 3 -4 19.54
    -2 3 -4 16.36
    -2 3 -4 19.47
    -2 3 -4 20.21
    2 -3 4 21.18
    2 -3 4 20.39
    2 -3 4 18.78
    2 -3 4 19.19
    -3 3 -4 5.24
    -3 3 -4 5.39
    -3 3 -4 5.47
    -3 3 -4 4.42
    -3 3 -4 5.09
    3 -3 4 4.29
    3 -3 4 5.3
    3 -3 4 4.35
    3 -3 4 4.65
    3 -3 4 4
    -4 3 -4 58.1
    -4 3 -4 53.43
    -4 3 -4 56.89
    4 -3 4 54.28
    4 -3 4 60.55
    4 -3 4 57.83
    4 -3 4 57.78
    -5 3 -4 21.96
    -5 3 -4 22.3
    5 -3 4 21.01
    5 -3 4 21.06
    5 -3 4 19.74
    5 -3 4 22.52
    5 -3 4 21.44
    -6 3 -4 0.24
    -6 3 -4 0.24
    6 -3 4 0.52
    6 -3 4 -0.06
    6 -3 4 -0.37
    6 -3 4 -0.05
    6 -3 4 -0.21
    -7 3 -4 7.76
    -7 3 -4 6.97
    7 -3 4 5.4
    7 -3 4 6.81
    7 -3 4 8.03
    7 -3 4 6.89
    7 -3 4 8.23
    -8 3 -4 22.77
    8 -3 4 16.68
    8 -3 4 19.57
    8 -3 4 19.6
    8 -3 4 12.99
    8 2 -4 3.79
    8 2 -4 2.27
    8 2 -4 2.74
    8 2 -4 2.67
    8 2 -4 1.85
    -8 -2 4 2.57
    -8 -2 4 1.97
    7 2 -4 1.09
    7 2 -4 1.68
    7 2 -4 1.54
    7 2 -4 0.97
    -7 -2 4 1.4
    -7 -2 4 1.61
    -7 -2 4 1.76
    6 2 -4 13.92
    6 2 -4 13.11
    6 2 -4 12.97
    6 2 -4 13.07
    6 2 -4 11.78
    -6 -2 4 12.49
    -6 -2 4 12.84
    -6 -2 4 13.26
    5 2 -4 2.07
    5 2 -4 1.96
    5 2 -4 1.94
    5 2 -4 2.34
    5 2 -4 1.99
    -5 -2 4 2.1
    -5 -2 4 2.26
    -5 -2 4 2.2
    -5 -2 4 2.23
    -5 -2 4 1.79
    -5 -2 4 2.2
    4 2 -4 0.77
    4 2 -4 1.42
    4 2 -4 0.99
    4 2 -4 0.46
    4 2 -4 0.17
    -4 -2 4 1.01
    -4 -2 4 0.89
    -4 -2 4 1.12
    -4 -2 4 1.58
    -4 -2 4 0.69
    3 2 -4 122.67
    3 2 -4 116.12
    3 2 -4 121.19
    3 2 -4 119.03
    -3 -2 4 117.84
    -3 -2 4 121.89
    -3 -2 4 124.99
    -3 -2 4 117.83
    -3 -2 4 117.69
    -3 -2 4 114.76
    2 2 -4 41.69
    2 2 -4 39.38
    2 2 -4 41.57
    2 2 -4 40.74
    2 2 -4 41.87
    -2 -2 4 42.33
    -2 -2 4 41.67
    -2 -2 4 41.49
    -2 -2 4 43.48
    -2 -2 4 40.74
    1 2 -4 0.71
    1 2 -4 0.96
    1 2 -4 0.75
    1 2 -4 0.92
    -1 -2 4 0.97
    -1 -2 4 0.86
    -1 -2 4 1.15
    -1 -2 4 1.12
    0 2 -4 23.99
    0 2 -4 22.27
    0 2 -4 23.7
    0 2 -4 22.88
    0 -2 4 24.07
    0 -2 4 23.06
    0 -2 4 22.19
    0 -2 4 24.13
    -1 2 -4 50.66
    -1 2 -4 49
    -1 2 -4 53.32
    -1 2 -4 45.11
    1 -2 4 52.55
    1 -2 4 46.96
    1 -2 4 47.8
    1 -2 4 54.64
    -2 2 -4 54.78
    -2 2 -4 55.94
    -2 2 -4 55.24
    -2 2 -4 44.77
    -2 2 -4 45.43
    2 -2 4 54.73
    2 -2 4 50.52
    2 -2 4 44.13
    -3 2 -4 1.77
    -3 2 -4 1.65
    -3 2 -4 2.06
    -3 2 -4 0.9
    -3 2 -4 1.98
    3 -2 4 1.99
    3 -2 4 1.8
    3 -2 4 1.85
    3 -2 4 1.22
    3 -2 4 1.65
    -4 2 -4 20.6
    -4 2 -4 20.63
    -4 2 -4 18.98
    4 -2 4 18.44
    4 -2 4 17.84
    4 -2 4 18.43
    4 -2 4 19.79
    -5 2 -4 0.54
    -5 2 -4 1.32
    -5 2 -4 -0.16
    5 -2 4 0.71
    5 -2 4 0.91
    5 -2 4 0.99
    5 -2 4 0.04
    -6 2 -4 8.98
    -6 2 -4 9.13
    6 -2 4 6.82
    6 -2 4 9.12
    6 -2 4 8.56
    6 -2 4 9.76
    6 -2 4 9.3
    -7 2 -4 18.94
    -7 2 -4 24.51
    7 -2 4 16.95
    7 -2 4 22.56
    7 -2 4 23.68
    7 -2 4 23.6
    -8 2 -4 0.14
    -8 2 -4 0.02
    8 -2 4 -1.71
    8 -2 4 0.18
    8 -2 4 0.1
    8 -2 4 -0.15
    8 -2 4 0.04
    8 -2 4 0.64
    9 1 -4 2.46
    9 1 -4 3.43
    9 1 -4 3.29
    -9 -1 4 3.09
    -9 -1 4 5.07
    -9 -1 4 3.62
    8 1 -4 -0.4
    8 1 -4 -0.49
    8 1 -4 0.55
    8 1 -4 0.49
    -8 -1 4 0
    -8 -1 4 0.3
    -8 -1 4 -0.09
    7 1 -4 8.3
    7 1 -4 8.11
    7 1 -4 8.69
    7 1 -4 9.48
    -7 -1 4 8.79
    -7 -1 4 8.8
    -7 -1 4 9.52
    6 1 -4 35.39
    6 1 -4 32.68
    6 1 -4 32.44
    6 1 -4 34.05
    6 1 -4 34.86
    -6 -1 4 32.35
    -6 -1 4 29.13
    -6 -1 4 33.8
    -6 -1 4 33.16
    5 1 -4 6.19
    5 1 -4 5.16
    5 1 -4 6.07
    5 1 -4 5.87
    5 1 -4 6.44
    -5 -1 4 6.3
    -5 -1 4 6.27
    -5 -1 4 7.25
    -5 -1 4 4.79
    4 1 -4 2.39
    4 1 -4 2.54
    4 1 -4 2.87
    4 1 -4 2.6
    4 1 -4 2.63
    -4 -1 4 3.1
    -4 -1 4 2.12
    -4 -1 4 1.76
    -4 -1 4 2.69
    -4 -1 4 2.26
    -4 -1 4 2.38
    3 1 -4 5.63
    3 1 -4 5.5
    3 1 -4 5.26
    3 1 -4 5.98
    3 1 -4 5.19
    -3 -1 4 5.21
    -3 -1 4 5.28
    -3 -1 4 4.96
    -3 -1 4 5.53
    -3 -1 4 5.51
    2 1 -4 38.89
    2 1 -4 33.77
    2 1 -4 36.16
    2 1 -4 38.16
    2 1 -4 35.24
    -2 -1 4 37.35
    -2 -1 4 37.74
    -2 -1 4 37
    -2 -1 4 38.35
    -2 -1 4 38.32
    1 1 -4 11.22
    1 1 -4 9.48
    1 1 -4 9.35
    1 1 -4 9.86
    -1 -1 4 10.39
    -1 -1 4 10.62
    -1 -1 4 9.55
    -1 -1 4 9.71
    0 1 -4 82.52
    0 1 -4 90.24
    0 1 -4 82.58
    0 1 -4 85.54
    0 1 -4 82.36
    0 -1 4 90.85
    0 -1 4 87.65
    0 -1 4 84.39
    0 -1 4 85.81
    -1 1 -4 0.11
    -1 1 -4 -0.32
    -1 1 -4 -0.03
    -1 1 -4 0.24
    1 -1 4 0.41
    1 -1 4 0.79
    1 -1 4 0.67
    1 -1 4 0.68
    1 -1 4 0.8
    -2 1 -4 21.8
    -2 1 -4 19.58
    -2 1 -4 18.96
    -2 1 -4 18.5
    2 -1 4 17.11
    2 -1 4 16.72
    2 -1 4 20.37
    2 -1 4 20.19
    -3 1 -4 139.41
    -3 1 -4 140.54
    -3 1 -4 138.25
    -3 1 -4 143.79
    3 -1 4 141.19
    3 -1 4 140.16
    3 -1 4 135.06
    3 -1 4 134.77
    -4 1 -4 67.08
    -4 1 -4 69.76
    -4 1 -4 66.79
    -4 1 -4 64.55
    -4 1 -4 68.7
    4 -1 4 68.82
    4 -1 4 66.67
    4 -1 4 63.81
    4 -1 4 67.33
    -5 1 -4 14.6
    -5 1 -4 15.07
    -5 1 -4 14.96
    5 -1 4 16.87
    5 -1 4 12.26
    5 -1 4 13.83
    5 -1 4 14.34
    -6 1 -4 8.31
    -6 1 -4 8.99
    6 -1 4 7.95
    6 -1 4 5.36
    6 -1 4 9.12
    -7 1 -4 8.9
    -7 1 -4 8.75
    7 -1 4 8.89
    7 -1 4 6.31
    7 -1 4 7.08
    7 -1 4 10.58
    7 -1 4 9.61
    -8 1 -4 0.18
    -8 1 -4 1.99
    8 -1 4 -0.59
    8 -1 4 -0.22
    8 -1 4 -0.65
    9 0 -4 1.65
    9 0 -4 1.44
    9 0 -4 1.74
    9 0 -4 -0.22
    9 0 -4 4.33
    -9 0 4 1.97
    8 0 -4 7.59
    8 0 -4 6.29
    8 0 -4 8.38
    8 0 -4 7.86
    8 0 -4 7.44
    8 0 -4 7.65
    -8 0 4 7.76
    -8 0 4 7.18
    -8 0 4 6.51
    7 0 -4 24.97
    7 0 -4 24.75
    7 0 -4 27.9
    7 0 -4 27
    -7 0 4 27.45
    -7 0 4 27.22
    6 0 -4 -0.15
    6 0 -4 0.18
    6 0 -4 0.17
    6 0 -4 -0.05
    6 0 -4 0.64
    -6 0 4 -0.22
    -6 0 4 0.09
    -6 0 4 0.07
    -6 0 4 -0.02
    5 0 -4 2.61
    5 0 -4 2.18
    5 0 -4 2.21
    5 0 -4 1.91
    5 0 -4 2.32
    -5 0 4 2.53
    -5 0 4 2.36
    -5 0 4 2.13
    -5 0 4 2.42
    4 0 -4 99.18
    4 0 -4 102.29
    4 0 -4 96.63
    4 0 -4 95.38
    4 0 -4 103.23
    -4 0 4 104.08
    -4 0 4 94.06
    -4 0 4 96.6
    -4 0 4 98.64
    -4 0 4 94.16
    -4 0 4 93.59
    3 0 -4 83.54
    3 0 -4 84.7
    3 0 -4 84.24
    3 0 -4 79.42
    3 0 -4 79.57
    -3 0 4 83.1
    -3 0 4 86.07
    -3 0 4 86.33
    -3 0 4 78.95
    -3 0 4 85.56
    2 0 -4 10.3
    2 0 -4 10.66
    2 0 -4 10.87
    2 0 -4 8.67
    2 0 -4 9.75
    -2 0 4 8.74
    -2 0 4 11.49
    -2 0 4 9.95
    -2 0 4 9.7
    1 0 -4 9.81
    1 0 -4 11.63
    1 0 -4 12.19
    1 0 -4 10.77
    1 0 -4 10.4
    -1 0 4 12.53
    -1 0 4 10.27
    -1 0 4 12.48
    -1 0 4 11.57
    -1 0 4 10.25
    0 0 -4 122.62
    0 0 -4 123.23
    0 0 -4 120.28
    0 0 -4 119.38
    0 0 4 122.95
    0 0 4 118.83
    0 0 4 126.22
    0 0 4 122.36
    0 0 4 124.36
    -1 0 -4 12.42
    -1 0 -4 10.13
    -1 0 -4 10.49
    -1 0 -4 12.03
    1 0 4 9.76
    1 0 4 11.02
    1 0 4 11.5
    1 0 4 10.01
    -2 0 -4 12.87
    -2 0 -4 11.83
    -2 0 -4 9.13
    -2 0 -4 11.75
    2 0 4 12.09
    2 0 4 11.89
    2 0 4 11.58
    2 0 4 10.21
    -3 0 -4 2.74
    -3 0 -4 3.75
    -3 0 -4 4.7
    3 0 4 3.98
    3 0 4 3.85
    3 0 4 3.25
    3 0 4 3.97
    -4 0 -4 4.73
    -4 0 -4 4.87
    -4 0 -4 4.45
    -4 0 -4 2.65
    -4 0 -4 3.09
    4 0 4 4.82
    4 0 4 4.62
    4 0 4 3.99
    4 0 4 4
    -5 0 -4 16.81
    -5 0 -4 14.59
    5 0 4 16
    5 0 4 19.15
    5 0 4 15.67
    5 0 4 17.24
    -6 0 -4 8.88
    -6 0 -4 11.18
    6 0 4 11.25
    6 0 4 11
    6 0 4 11.03
    6 0 4 10.6
    -7 0 -4 -0.04
    -7 0 -4 0.07
    -7 0 -4 0.73
    7 0 4 1.21
    7 0 4 0.67
    7 0 4 2.16
    7 0 4 -0.67
    7 0 4 2.42
    9 -1 -4 -0.17
    9 -1 -4 0.51
    9 -1 -4 0.46
    9 -1 -4 -1.15
    -9 1 4 -0.73
    8 -1 -4 2.08
    8 -1 -4 3.58
    8 -1 -4 3.34
    8 -1 -4 3.49
    8 -1 -4 4.51
    8 -1 -4 3.02
    -8 1 4 3
    7 -1 -4 11.03
    7 -1 -4 7.23
    7 -1 -4 12.27
    7 -1 -4 12.46
    7 -1 -4 10.31
    7 -1 -4 9.7
    -7 1 4 9.93
    -7 1 4 9.67
    -7 1 4 7.21
    6 -1 -4 0.31
    6 -1 -4 0.07
    6 -1 -4 -0.11
    6 -1 -4 -0.08
    6 -1 -4 -0.28
    6 -1 -4 0.65
    -6 1 4 -0.61
    -6 1 4 -0.1
    -6 1 4 -0.02
    -6 1 4 -0.14
    5 -1 -4 8.28
    5 -1 -4 11.05
    5 -1 -4 12.11
    5 -1 -4 9.64
    5 -1 -4 10.36
    -5 1 4 8.6
    -5 1 4 11.22
    -5 1 4 11.05
    -5 1 4 10.34
    4 -1 -4 66.21
    4 -1 -4 83.26
    4 -1 -4 78.73
    4 -1 -4 85.4
    -4 1 4 77.72
    -4 1 4 78.21
    -4 1 4 81.46
    -4 1 4 68.8
    -4 1 4 83.32
    3 -1 -4 0.51
    3 -1 -4 0.17
    3 -1 -4 -0.11
    3 -1 -4 0.03
    3 -1 -4 -0.05
    -3 1 4 0.15
    -3 1 4 0.16
    -3 1 4 0.26
    -3 1 4 0.31
    -3 1 4 0.19
    2 -1 -4 32.86
    2 -1 -4 33.93
    2 -1 -4 35.22
    2 -1 -4 35.55
    2 -1 -4 38
    -2 1 4 35.47
    -2 1 4 34.18
    -2 1 4 35.5
    -2 1 4 40.28
    -2 1 4 39.88
    1 -1 -4 33.29
    1 -1 -4 33.7
    1 -1 -4 38.06
    1 -1 -4 34.03
    1 -1 -4 37.46
    -1 1 4 33.25
    -1 1 4 33.32
    -1 1 4 38.8
    -1 1 4 39.11
    -1 1 4 38.82
    0 -1 -4 6.75
    0 -1 -4 8.03
    0 -1 -4 6.84
    0 -1 -4 7.82
    0 1 4 7.07
    0 1 4 7.73
    0 1 4 7.48
    0 1 4 7.95
    0 1 4 7.51
    -1 -1 -4 6.08
    -1 -1 -4 6.23
    -1 -1 -4 6.4
    -1 -1 -4 7.56
    1 1 4 6.23
    1 1 4 6.65
    1 1 4 5.26
    1 1 4 8.08
    -2 -1 -4 80.84
    -2 -1 -4 86.77
    -2 -1 -4 73.79
    -2 -1 -4 83.11
    2 1 4 88.13
    2 1 4 79.72
    2 1 4 76.95
    2 1 4 80.92
    -3 -1 -4 20.85
    -3 -1 -4 19.17
    -3 -1 -4 18.71
    -3 -1 -4 21.29
    3 1 4 19.81
    3 1 4 20.91
    3 1 4 19.55
    3 1 4 19.61
    -4 -1 -4 2.91
    -4 -1 -4 2.42
    -4 -1 -4 2.75
    4 1 4 2.47
    4 1 4 2.83
    4 1 4 3.42
    4 1 4 2.59
    -5 -1 -4 3.39
    -5 -1 -4 1.98
    -5 -1 -4 3.09
    -5 -1 -4 2.13
    5 1 4 5.02
    5 1 4 3.58
    5 1 4 5.02
    5 1 4 3.41
    -6 -1 -4 12.81
    -6 -1 -4 16.61
    -6 -1 -4 17.46
    6 1 4 19.1
    6 1 4 15.26
    6 1 4 16.52
    6 1 4 16.16
    6 1 4 13.83
    -7 -1 -4 0.71
    -7 -1 -4 -0.22
    -7 -1 -4 1
    7 1 4 -0.54
    7 1 4 0.95
    7 1 4 -0.61
    7 1 4 1.77
    7 1 4 0.29
    9 -2 -4 6.03
    9 -2 -4 8.66
    9 -2 -4 8.63
    9 -2 -4 7.72
    -9 2 4 6.76
    8 -2 -4 12.42
    8 -2 -4 12.22
    8 -2 -4 12.82
    8 -2 -4 9.93
    7 -2 -4 0.31
    7 -2 -4 0.64
    7 -2 -4 0.03
    7 -2 -4 0.58
    7 -2 -4 0.06
    7 -2 -4 -0.45
    -7 2 4 0.34
    -7 2 4 0.63
    -7 2 4 0.14
    6 -2 -4 12.77
    6 -2 -4 16.66
    6 -2 -4 15.06
    6 -2 -4 14.76
    6 -2 -4 15.97
    6 -2 -4 15.16
    -6 2 4 16.13
    -6 2 4 14.1
    -6 2 4 14.75
    -6 2 4 14.43
    5 -2 -4 46.47
    5 -2 -4 43.25
    5 -2 -4 49.88
    5 -2 -4 46.24
    5 -2 -4 47.99
    -5 2 4 49.13
    -5 2 4 48.66
    -5 2 4 51.07
    4 -2 -4 188.74
    4 -2 -4 183.24
    4 -2 -4 170.66
    4 -2 -4 175.56
    4 -2 -4 185.95
    -4 2 4 171.37
    -4 2 4 181.4
    -4 2 4 191.39
    -4 2 4 175.24
    -4 2 4 170.75
    3 -2 -4 1.58
    3 -2 -4 1.05
    3 -2 -4 0.65
    3 -2 -4 0.49
    3 -2 -4 0.96
    -3 2 4 0.91
    -3 2 4 0.96
    -3 2 4 0.75
    -3 2 4 1.07
    -3 2 4 0.5
    -3 2 4 1.08
    2 -2 -4 16.51
    2 -2 -4 16.49
    2 -2 -4 15.33
    2 -2 -4 14.01
    2 -2 -4 15.18
    -2 2 4 14.69
    -2 2 4 15.63
    -2 2 4 17.85
    -2 2 4 14.96
    -2 2 4 17.43
    1 -2 -4 16.43
    1 -2 -4 21.15
    1 -2 -4 18.83
    1 -2 -4 18.86
    -1 2 4 18.37
    -1 2 4 14.97
    -1 2 4 20.93
    -1 2 4 19.74
    -1 2 4 19.41
    0 -2 -4 5.52
    0 -2 -4 4.26
    0 -2 -4 5.74
    0 -2 -4 4.78
    0 2 4 5.07
    0 2 4 5.03
    0 2 4 5.1
    0 2 4 5.65
    -1 -2 -4 46.63
    -1 -2 -4 44.08
    -1 -2 -4 48.69
    -1 -2 -4 44.78
    1 2 4 42.82
    1 2 4 44.95
    1 2 4 45.59
    1 2 4 46.57
    -2 -2 -4 0.34
    -2 -2 -4 -0.01
    -2 -2 -4 0.31
    -2 -2 -4 0.76
    2 2 4 0.42
    2 2 4 0.26
    2 2 4 0.51
    2 2 4 0.99
    -3 -2 -4 -0.02
    -3 -2 -4 -0.44
    -3 -2 -4 -0.21
    -3 -2 -4 0.08
    3 2 4 0.16
    3 2 4 0.62
    3 2 4 0.55
    3 2 4 -0.03
    -4 -2 -4 55.85
    -4 -2 -4 55.55
    -4 -2 -4 57.45
    4 2 4 54.36
    4 2 4 55.54
    4 2 4 54.26
    -5 -2 -4 17.26
    -5 -2 -4 20.78
    -5 -2 -4 22.23
    5 2 4 23.19
    5 2 4 22
    5 2 4 20.68
    5 2 4 23.21
    -6 -2 -4 -0.69
    -6 -2 -4 -1.06
    -6 -2 -4 -0.62
    6 2 4 -0.72
    6 2 4 1.39
    6 2 4 -0.79
    6 2 4 0.13
    6 2 4 0.81
    9 -3 -4 1.91
    9 -3 -4 1.17
    9 -3 -4 2.79
    9 -3 -4 1.75
    -9 3 4 0.86
    8 -3 -4 7.66
    8 -3 -4 10.83
    8 -3 -4 11.21
    -8 3 4 8.25
    7 -3 -4 1.21
    7 -3 -4 1.28
    7 -3 -4 -0.13
    7 -3 -4 2.69
    7 -3 -4 1.06
    7 -3 -4 1.43
    -7 3 4 1.38
    -7 3 4 1.37
    -7 3 4 1.55
    6 -3 -4 31.86
    6 -3 -4 27.61
    6 -3 -4 28.26
    6 -3 -4 29.74
    6 -3 -4 28.56
    -6 3 4 29.34
    -6 3 4 31.52
    5 -3 -4 3.73
    5 -3 -4 4.81
    5 -3 -4 4.72
    5 -3 -4 5
    5 -3 -4 5.56
    -5 3 4 4.12
    -5 3 4 5.3
    -5 3 4 4.64
    4 -3 -4 7.91
    4 -3 -4 8.68
    4 -3 -4 7.12
    4 -3 -4 7.85
    4 -3 -4 8.46
    -4 3 4 7.93
    -4 3 4 8.7
    -4 3 4 8.89
    -4 3 4 7.1
    -4 3 4 8.43
    -4 3 4 7.82
    3 -3 -4 67.53
    3 -3 -4 75.78
    3 -3 -4 64.77
    3 -3 -4 77.84
    3 -3 -4 66.22
    -3 3 4 75.37
    -3 3 4 66.33
    -3 3 4 74.17
    -3 3 4 70.38
    -3 3 4 76.95
    2 -3 -4 93.75
    2 -3 -4 94.97
    2 -3 -4 87.86
    2 -3 -4 91.44
    -2 3 4 86.69
    -2 3 4 91.39
    -2 3 4 101.93
    -2 3 4 99.29
    -2 3 4 93.65
    1 -3 -4 10.62
    1 -3 -4 12.88
    1 -3 -4 11.18
    1 -3 -4 11.68
    -1 3 4 10.96
    -1 3 4 12.33
    -1 3 4 12.79
    -1 3 4 12.28
    -1 3 4 9.72
    0 -3 -4 11.45
    0 -3 -4 11.21
    0 -3 -4 12.48
    0 -3 -4 11.4
    0 3 4 10.79
    0 3 4 10.79
    0 3 4 10.98
    0 3 4 10.45
    -1 -3 -4 56.4
    -1 -3 -4 54.09
    -1 -3 -4 53.98
    -1 -3 -4 52.03
    1 3 4 53.77
    1 3 4 54.88
    1 3 4 53.52
    1 3 4 54.73
    -2 -3 -4 0.83
    -2 -3 -4 1.17
    -2 -3 -4 0.83
    -2 -3 -4 0.85
    2 3 4 0.84
    2 3 4 0.41
    2 3 4 1.32
    2 3 4 0.34
    -3 -3 -4 6.87
    -3 -3 -4 6.07
    -3 -3 -4 5.49
    -3 -3 -4 4.4
    3 3 4 7.1
    3 3 4 5.92
    3 3 4 5.43
    -4 -3 -4 2.73
    -4 -3 -4 2.33
    -4 -3 -4 2.05
    4 3 4 3.35
    4 3 4 2.15
    4 3 4 2.04
    4 3 4 3.4
    -5 -3 -4 5.51
    -5 -3 -4 6.33
    -5 -3 -4 4.21
    5 3 4 4.33
    5 3 4 5.09
    5 3 4 3.73
    5 3 4 4.32
    5 3 4 5.02
    -6 -3 -4 2.98
    -6 -3 -4 3.22
    -6 -3 -4 8.12
    6 3 4 4.31
    6 3 4 3.32
    6 3 4 4.33
    6 3 4 2.85
    9 -4 -4 8.52
    9 -4 -4 9.29
    9 -4 -4 11.16
    -9 4 4 9.72
    8 -4 -4 1.8
    8 -4 -4 -0.33
    8 -4 -4 -0.7
    7 -4 -4 7.14
    7 -4 -4 6.71
    7 -4 -4 5.22
    7 -4 -4 6.17
    -7 4 4 6.58
    -7 4 4 6.4
    6 -4 -4 44.59
    6 -4 -4 47.87
    6 -4 -4 39.73
    6 -4 -4 45.8
    -6 4 4 44.75
    -6 4 4 43.7
    5 -4 -4 6.04
    5 -4 -4 3.62
    5 -4 -4 5.32
    5 -4 -4 4.18
    5 -4 -4 5.03
    -5 4 4 5.76
    -5 4 4 4.55
    -5 4 4 4.38
    -5 4 4 3.68
    4 -4 -4 6.72
    4 -4 -4 5.66
    4 -4 -4 6.82
    4 -4 -4 5.11
    4 -4 -4 5.35
    -4 4 4 6.03
    -4 4 4 6.76
    -4 4 4 6.82
    -4 4 4 5.51
    -4 4 4 6.44
    -4 4 4 7.13
    3 -4 -4 5.5
    3 -4 -4 5.36
    3 -4 -4 4.12
    3 -4 -4 4.6
    -3 4 4 5.46
    -3 4 4 5.2
    -3 4 4 4.92
    -3 4 4 5.31
    -3 4 4 5.53
    2 -4 -4 6.42
    2 -4 -4 5.52
    2 -4 -4 5.58
    2 -4 -4 4.95
    -2 4 4 5.26
    -2 4 4 5.42
    -2 4 4 6.34
    -2 4 4 5.96
    -2 4 4 6.22
    1 -4 -4 6.45
    1 -4 -4 6.15
    1 -4 -4 7.16
    1 -4 -4 6.57
    -1 4 4 6.47
    -1 4 4 5.84
    -1 4 4 6.08
    -1 4 4 8.03
    -1 4 4 6.73
    0 -4 -4 32.65
    0 -4 -4 32.22
    0 -4 -4 33.12
    0 -4 -4 33.82
    0 4 4 31.58
    0 4 4 34.82
    0 4 4 31.04
    0 4 4 32.5
    -1 -4 -4 -0.03
    -1 -4 -4 -0.13
    -1 -4 -4 -0.51
    -1 -4 -4 0.04
    1 4 4 0.04
    1 4 4 0.18
    1 4 4 -0.31
    1 4 4 0.28
    -2 -4 -4 1.63
    -2 -4 -4 2.45
    -2 -4 -4 1.72
    -2 -4 -4 1.16
    2 4 4 1.15
    2 4 4 2.34
    2 4 4 1.9
    2 4 4 2.18
    -3 -4 -4 44.62
    -3 -4 -4 46.21
    -3 -4 -4 42.23
    3 4 4 49.39
    3 4 4 44.31
    3 4 4 49.67
    3 4 4 42.95
    -4 -4 -4 7.79
    -4 -4 -4 7.35
    4 4 4 7.76
    4 4 4 7.68
    4 4 4 7.94
    4 4 4 8.36
    4 4 4 10.62
    -5 -4 -4 -2.02
    -5 -4 -4 -1.25
    -5 -4 -4 0.61
    -5 -4 -4 -0.14
    5 4 4 -1.33
    5 4 4 -1.41
    5 4 4 -1.01
    5 4 4 -0.12
    5 4 4 -1.14
    9 -5 -4 -0.12
    9 -5 -4 0.8
    9 -5 -4 2.42
    8 -5 -4 3.51
    8 -5 -4 5.41
    8 -5 -4 3.38
    7 -5 -4 11.65
    7 -5 -4 16.95
    7 -5 -4 11.01
    7 -5 -4 14.64
    -7 5 4 13.74
    -7 5 4 15.26
    6 -5 -4 0.59
    6 -5 -4 0.81
    6 -5 -4 1.37
    6 -5 -4 0.05
    6 -5 -4 0.75
    -6 5 4 1.12
    -6 5 4 1.6
    -6 5 4 0.42
    -6 5 4 0.18
    5 -5 -4 0.32
    5 -5 -4 -0.12
    5 -5 -4 0.62
    5 -5 -4 -0.08
    5 -5 -4 -0.95
    -5 5 4 -0.05
    -5 5 4 0.05
    -5 5 4 -0.53
    -5 5 4 0.13
    -5 5 4 -0.33
    -5 5 4 -0.27
    4 -5 -4 54.89
    4 -5 -4 55.48
    4 -5 -4 59.28
    4 -5 -4 57.13
    -4 5 4 56.34
    -4 5 4 57.06
    -4 5 4 48.51
    -4 5 4 59.82
    -4 5 4 56.46
    -4 5 4 56.18
    3 -5 -4 31.87
    3 -5 -4 33.52
    3 -5 -4 29.89
    3 -5 -4 34.78
    -3 5 4 31.23
    -3 5 4 35.48
    -3 5 4 30.07
    -3 5 4 28.11
    -3 5 4 33.42
    2 -5 -4 1.4
    2 -5 -4 1.75
    2 -5 -4 1.34
    2 -5 -4 1.21
    -2 5 4 1.31
    -2 5 4 1.15
    -2 5 4 1.02
    -2 5 4 1.56
    -2 5 4 1.48
    1 -5 -4 9.68
    1 -5 -4 9.97
    1 -5 -4 8.72
    1 -5 -4 8.14
    -1 5 4 9.68
    -1 5 4 9.06
    -1 5 4 8.59
    -1 5 4 9.12
    0 -5 -4 23.39
    0 -5 -4 21.2
    0 -5 -4 21.23
    0 -5 -4 21.76
    0 5 4 21.99
    0 5 4 21.73
    0 5 4 21.66
    -1 -5 -4 1.57
    -1 -5 -4 1.09
    -1 -5 -4 0.61
    -1 -5 -4 2.09
    1 5 4 0.33
    1 5 4 1.84
    1 5 4 1.29
    1 5 4 1.24
    -2 -5 -4 9.37
    -2 -5 -4 8.22
    -2 -5 -4 7.31
    2 5 4 8.02
    2 5 4 8.69
    2 5 4 9.64
    2 5 4 6.95
    -3 -5 -4 1.08
    -3 -5 -4 -0.09
    -3 -5 -4 1.44
    3 5 4 0.9
    3 5 4 1.51
    3 5 4 0.57
    3 5 4 0.62
    3 5 4 -0.75
    -4 -5 -4 2.88
    -4 -5 -4 5.85
    -4 -5 -4 5.96
    -4 -5 -4 4.2
    4 5 4 5.09
    4 5 4 4.63
    4 5 4 6.83
    4 5 4 8.1
    4 5 4 5.08
    9 -6 -4 -0.36
    9 -6 -4 0.53
    9 -6 -4 -0.5
    8 -6 -4 3.23
    8 -6 -4 4.05
    8 -6 -4 4.74
    8 -6 -4 4.95
    8 -6 -4 3.92
    -8 6 4 3.79
    -8 6 4 4.3
    7 -6 -4 24.02
    7 -6 -4 20.77
    7 -6 -4 26.02
    7 -6 -4 20.91
    -7 6 4 24.29
    6 -6 -4 0.76
    6 -6 -4 0.61
    6 -6 -4 -0.98
    -6 6 4 0.01
    -6 6 4 0
    -6 6 4 0.03
    5 -6 -4 4.84
    5 -6 -4 4.55
    5 -6 -4 5.02
    5 -6 -4 5.19
    -5 6 4 5.38
    -5 6 4 4.14
    -5 6 4 4.42
    -5 6 4 5.38
    -5 6 4 5.6
    4 -6 -4 0.66
    4 -6 -4 0.88
    4 -6 -4 1.19
    4 -6 -4 0.33
    -4 6 4 0.65
    -4 6 4 1.19
    -4 6 4 0.24
    -4 6 4 0.47
    3 -6 -4 2.4
    3 -6 -4 2.33
    3 -6 -4 2.04
    3 -6 -4 1.42
    -3 6 4 2.2
    -3 6 4 2
    -3 6 4 2.59
    -3 6 4 2.46
    2 -6 -4 13.63
    2 -6 -4 11.35
    -2 6 4 12.77
    -2 6 4 13.27
    -2 6 4 11.78
    -2 6 4 12.33
    -2 6 4 13.21
    1 -6 -4 33.27
    1 -6 -4 35.6
    1 -6 -4 34.9
    1 -6 -4 36.24
    -1 6 4 35.2
    -1 6 4 35.56
    -1 6 4 31.86
    -1 6 4 35.43
    0 -6 -4 0.49
    0 -6 -4 0.34
    0 -6 -4 0.1
    0 6 4 -0.47
    0 6 4 -0.19
    0 6 4 0.74
    0 6 4 -0.17
    -1 -6 -4 0.86
    -1 -6 -4 2.11
    -1 -6 -4 0.73
    1 6 4 2.15
    1 6 4 1.79
    1 6 4 1.05
    1 6 4 1.55
    -2 -6 -4 27.58
    -2 -6 -4 30.72
    -2 -6 -4 32.45
    -2 -6 -4 28.6
    2 6 4 30.19
    2 6 4 28.76
    2 6 4 33.61
    2 6 4 31.6
    2 6 4 30.02
    -3 -6 -4 11.04
    -3 -6 -4 11.39
    -3 -6 -4 8.93
    -3 -6 -4 10.85
    3 6 4 10.79
    3 6 4 12.94
    3 6 4 10.2
    3 6 4 7.62
    3 6 4 11.7
    9 -7 -4 6.78
    9 -7 -4 4.45
    9 -7 -4 5.2
    8 -7 -4 3.99
    8 -7 -4 7.67
    8 -7 -4 7.65
    8 -7 -4 6.62
    8 -7 -4 7.35
    -8 7 4 8.46
    -8 7 4 8.47
    7 -7 -4 5.18
    7 -7 -4 3.82
    7 -7 -4 4.97
    7 -7 -4 5.81
    -7 7 4 4.42
    -7 7 4 4.46
    -7 7 4 4.33
    6 -7 -4 3.42
    6 -7 -4 3.06
    6 -7 -4 2.83
    -6 7 4 2.24
    -6 7 4 2.13
    -6 7 4 1.34
    5 -7 -4 42.58
    5 -7 -4 43.41
    -5 7 4 41.57
    -5 7 4 41.9
    -5 7 4 44.11
    -5 7 4 43.29
    -5 7 4 35.49
    4 -7 -4 9.98
    4 -7 -4 9.05
    4 -7 -4 7.95
    -4 7 4 6.87
    -4 7 4 9.37
    -4 7 4 8.73
    -4 7 4 9.12
    -4 7 4 8.23
    -4 7 4 8.6
    3 -7 -4 1.64
    3 -7 -4 0.6
    3 -7 -4 0.96
    -3 7 4 2.28
    -3 7 4 1.32
    -3 7 4 2.08
    -3 7 4 0.78
    -3 7 4 1.03
    -3 7 4 2.06
    2 -7 -4 1.85
    2 -7 -4 2.47
    2 -7 -4 2.12
    -2 7 4 1.98
    -2 7 4 2.54
    -2 7 4 2.41
    -2 7 4 2.62
    -2 7 4 1.14
    1 -7 -4 12.28
    1 -7 -4 11.44
    1 -7 -4 12.9
    -1 7 4 9.99
    -1 7 4 9.4
    -1 7 4 9.85
    -1 7 4 10.86
    0 -7 -4 4.33
    0 -7 -4 4.46
    0 -7 -4 4.2
    0 7 4 3.31
    0 7 4 5.09
    0 7 4 3.76
    0 7 4 3.65
    -1 -7 -4 16.69
    -1 -7 -4 14.13
    -1 -7 -4 20.39
    -1 -7 -4 18.57
    1 7 4 18.7
    1 7 4 19.89
    1 7 4 18.38
    1 7 4 14.94
    1 7 4 20.21
    -2 -7 -4 0.24
    -2 -7 -4 -1.78
    -2 -7 -4 1.91
    -2 -7 -4 0.83
    2 7 4 -0.59
    2 7 4 -0.14
    2 7 4 0.15
    2 7 4 1.32
    2 7 4 1.19
    8 -8 -4 7.39
    8 -8 -4 8.6
    8 -8 -4 7.72
    -8 8 4 7.47
    -8 8 4 4.39
    -8 8 4 3.86
    7 -8 -4 3.61
    7 -8 -4 4.17
    7 -8 -4 4.45
    7 -8 -4 3.85
    -7 8 4 3.89
    -7 8 4 3.75
    -7 8 4 2.21
    6 -8 -4 12.38
    6 -8 -4 14.13
    6 -8 -4 14.76
    6 -8 -4 14.86
    -6 8 4 16.27
    -6 8 4 11.07
    -6 8 4 14.41
    5 -8 -4 2.47
    5 -8 -4 1.72
    5 -8 -4 1.47
    5 -8 -4 0.56
    -5 8 4 2.17
    -5 8 4 0.9
    -5 8 4 0.58
    -5 8 4 1.35
    -5 8 4 1.68
    4 -8 -4 4.02
    4 -8 -4 3.44
    4 -8 -4 2.24
    -4 8 4 3.21
    -4 8 4 3.42
    -4 8 4 3.68
    -4 8 4 0.98
    -4 8 4 3.3
    3 -8 -4 16.05
    3 -8 -4 15.19
    3 -8 -4 15.38
    -3 8 4 16.78
    -3 8 4 16.69
    -3 8 4 16.34
    -3 8 4 15.21
    -3 8 4 15.14
    2 -8 -4 7.7
    2 -8 -4 7.11
    2 -8 -4 9.06
    2 -8 -4 11.86
    -2 8 4 8.36
    -2 8 4 8.18
    -2 8 4 10.6
    -2 8 4 6.91
    -2 8 4 9.24
    -2 8 4 9.71
    1 -8 -4 -0.53
    1 -8 -4 -0.69
    1 -8 -4 -0.72
    -1 8 4 3.35
    -1 8 4 -0.7
    -1 8 4 -0.76
    -1 8 4 0.79
    -1 8 4 0.03
    -1 8 4 -0.72
    0 -8 -4 3.04
    0 -8 -4 1.15
    0 -8 -4 1.38
    0 -8 -4 4.05
    0 8 4 3.14
    0 8 4 1.8
    0 8 4 0.68
    0 8 4 1.21
    -1 -8 -4 10.94
    -1 -8 -4 9.67
    -1 -8 -4 9.12
    -1 -8 -4 11.96
    1 8 4 11.36
    1 8 4 11.49
    1 8 4 10.1
    1 8 4 11.1
    1 8 4 12.52
    7 -9 -4 0.95
    7 -9 -4 0.94
    7 -9 -4 -0.11
    7 -9 -4 2.04
    -7 9 4 0.91
    -7 9 4 0.35
    -7 9 4 1.06
    6 -9 -4 11.57
    6 -9 -4 11
    6 -9 -4 8.6
    6 -9 -4 9.13
    -6 9 4 10.72
    -6 9 4 12.54
    -6 9 4 8.49
    -6 9 4 10.54
    -6 9 4 8.5
    5 -9 -4 -0.87
    5 -9 -4 0.62
    5 -9 -4 -0.78
    5 -9 -4 1.15
    -5 9 4 -0.29
    -5 9 4 0.92
    -5 9 4 0.17
    -5 9 4 0.4
    -5 9 4 -1.51
    4 -9 -4 0.49
    4 -9 -4 0.51
    -4 9 4 0.54
    -4 9 4 0.1
    -4 9 4 -0.78
    -4 9 4 0.14
    -4 9 4 0.41
    3 -9 -4 0.87
    3 -9 -4 1.3
    3 -9 -4 1.68
    3 -9 -4 1.42
    -3 9 4 0.37
    -3 9 4 1.83
    -3 9 4 1.87
    -3 9 4 1.19
    -3 9 4 2.03
    2 -9 -4 7.16
    2 -9 -4 7.08
    2 -9 -4 8.92
    2 -9 -4 8.63
    -2 9 4 6.52
    -2 9 4 8.26
    -2 9 4 7.26
    -2 9 4 10.32
    1 -9 -4 4.23
    1 -9 -4 0.68
    1 -9 -4 4.81
    1 -9 -4 4.1
    -1 9 4 3.97
    -1 9 4 4.51
    -1 9 4 7.15
    -1 9 4 4.12
    -1 9 4 4.18
    -1 9 4 1.76
    5 -10 -4 1.52
    5 -10 -4 -1.84
    5 -10 -4 -0.27
    5 -10 -4 -1.28
    -5 10 4 0.63
    -5 10 4 -0.9
    -5 10 4 0.9
    -5 10 4 0.26
    4 -10 -4 11.01
    4 -10 -4 10.58
    4 -10 -4 14.05
    4 -10 -4 13.03
    -4 10 4 11.4
    -4 10 4 9.66
    -4 10 4 9.67
    -4 10 4 8.68
    3 -10 -4 9.29
    -3 10 4 7.8
    -3 12 -5 14.86
    -3 12 -5 13.85
    -3 12 -5 13.64
    -3 12 -5 14.59
    3 -12 5 12.86
    3 -12 5 12.46
    0 11 -5 4.98
    0 11 -5 4.97
    0 11 -5 4.44
    0 11 -5 4.73
    0 -11 5 2.79
    0 -11 5 4.88
    0 -11 5 1.98
    0 -11 5 5.33
    -1 11 -5 5.61
    -1 11 -5 5.37
    1 -11 5 3.56
    1 -11 5 5.05
    1 -11 5 4.68
    1 -11 5 4.53
    -2 11 -5 7.75
    -2 11 -5 7.86
    -2 11 -5 10.69
    2 -11 5 6.22
    2 -11 5 7.65
    2 -11 5 9.02
    2 -11 5 9.02
    -3 11 -5 -0.55
    -3 11 -5 0.36
    -3 11 -5 0.03
    -3 11 -5 -0.2
    3 -11 5 -0.65
    3 -11 5 0.93
    3 -11 5 -1.25
    3 -11 5 -1.31
    -4 11 -5 1.33
    -4 11 -5 2.3
    -4 11 -5 0.55
    -4 11 -5 0.28
    4 -11 5 1.09
    4 -11 5 1.42
    4 -11 5 0.32
    -5 11 -5 7.85
    -5 11 -5 11.33
    -5 11 -5 11.8
    -5 11 -5 10.57
    5 -11 5 11.69
    5 -11 5 12.46
    5 -11 5 11.04
    5 -11 5 12.92
    -6 11 -5 9.75
    -6 11 -5 9.19
    -6 11 -5 11.85
    6 -11 5 10.88
    6 -11 5 13.74
    6 -11 5 14.11
    6 -11 5 10.73
    6 -11 5 12.21
    2 10 -5 3.88
    2 10 -5 2.95
    2 10 -5 1.94
    2 10 -5 4.21
    -2 -10 5 4.29
    -2 -10 5 4.85
    -2 -10 5 3.69
    -2 -10 5 5.11
    1 10 -5 9.59
    1 10 -5 8.52
    1 10 -5 9.33
    -1 -10 5 9.08
    -1 -10 5 6.09
    -1 -10 5 8.13
    -1 -10 5 8.8
    0 10 -5 -1.08
    0 10 -5 -0.65
    0 10 -5 1.29
    0 -10 5 -0.11
    0 -10 5 0.1
    0 -10 5 -1.39
    -1 10 -5 1.84
    -1 10 -5 1.34
    -1 10 -5 1.66
    1 -10 5 1.44
    1 -10 5 2.01
    1 -10 5 1.56
    1 -10 5 0.13
    -2 10 -5 24.82
    -2 10 -5 22.97
    -2 10 -5 23.23
    2 -10 5 24.48
    2 -10 5 21.94
    2 -10 5 19.8
    2 -10 5 23.14
    2 -10 5 22.63
    -3 10 -5 1.98
    -3 10 -5 0.6
    -3 10 -5 0.81
    -3 10 -5 0.86
    3 -10 5 0.63
    3 -10 5 0.1
    3 -10 5 0.68
    3 -10 5 -0.5
    3 -10 5 0.49
    -4 10 -5 10.47
    -4 10 -5 7.86
    4 -10 5 6.16
    4 -10 5 9.33
    4 -10 5 8.54
    4 -10 5 9.7
    -5 10 -5 1.35
    -5 10 -5 -1.18
    -5 10 -5 -0.05
    -5 10 -5 0.56
    5 -10 5 -0.05
    5 -10 5 0.05
    5 -10 5 2.02
    5 -10 5 -0.05
    -6 10 -5 0.83
    -6 10 -5 0.33
    6 -10 5 1.5
    6 -10 5 0.45
    6 -10 5 0.65
    6 -10 5 0.72
    -7 10 -5 3.76
    -7 10 -5 5.08
    7 -10 5 3.97
    7 -10 5 4.61
    7 -10 5 4.71
    7 -10 5 4.94
    7 -10 5 3.68
    3 9 -5 6.55
    3 9 -5 3.12
    3 9 -5 3.72
    -3 -9 5 5.44
    -3 -9 5 5.24
    -3 -9 5 5.35
    -3 -9 5 6.08
    -3 -9 5 5.84
    2 9 -5 1.52
    2 9 -5 0.21
    2 9 -5 0.76
    -2 -9 5 1.77
    -2 -9 5 0.92
    -2 -9 5 1.11
    1 9 -5 0.73
    1 9 -5 1.49
    1 9 -5 0.87
    -1 -9 5 0.82
    -1 -9 5 -0.37
    -1 -9 5 0.12
    -1 -9 5 1.28
    0 9 -5 18.44
    0 9 -5 18.62
    0 9 -5 17.49
    0 9 -5 15.47
    0 -9 5 18.66
    0 -9 5 19.48
    0 -9 5 18.67
    0 -9 5 17.93
    0 -9 5 19.04
    -1 9 -5 12.54
    -1 9 -5 13.19
    -1 9 -5 12.82
    -1 9 -5 13.81
    1 -9 5 13.55
    1 -9 5 12.84
    1 -9 5 14.35
    1 -9 5 14.26
    1 -9 5 13.64
    -2 9 -5 0.32
    -2 9 -5 0.14
    -2 9 -5 -0.32
    -2 9 -5 -0.13
    2 -9 5 0.38
    2 -9 5 -0.13
    2 -9 5 -0.33
    2 -9 5 -0.26
    2 -9 5 0.37
    -3 9 -5 0.92
    -3 9 -5 0.62
    -3 9 -5 0.99
    -3 9 -5 0.14
    -3 9 -5 -0.32
    3 -9 5 0.26
    3 -9 5 0.71
    3 -9 5 0.76
    3 -9 5 0.27
    -4 9 -5 34.93
    -4 9 -5 38.52
    -4 9 -5 37.4
    -4 9 -5 38.46
    4 -9 5 33.13
    4 -9 5 35.6
    4 -9 5 37.33
    4 -9 5 35.7
    -5 9 -5 10.72
    -5 9 -5 10.82
    -5 9 -5 8.66
    -5 9 -5 10.44
    5 -9 5 8.65
    5 -9 5 10.42
    5 -9 5 11.22
    5 -9 5 10.55
    -6 9 -5 0.39
    -6 9 -5 -0.19
    -6 9 -5 1.15
    6 -9 5 -0.44
    6 -9 5 0.42
    6 -9 5 0.83
    -7 9 -5 3.17
    -7 9 -5 2.73
    7 -9 5 0.86
    7 -9 5 2.27
    4 8 -5 2.08
    4 8 -5 -0.14
    4 8 -5 0.4
    -4 -8 5 0.54
    -4 -8 5 0.3
    -4 -8 5 -0.07
    -4 -8 5 0.27
    -4 -8 5 -0.48
    3 8 -5 13.32
    3 8 -5 14.19
    3 8 -5 14.54
    -3 -8 5 9.18
    -3 -8 5 14.3
    -3 -8 5 12.78
    -3 -8 5 14.16
    -3 -8 5 11.44
    2 8 -5 9.74
    2 8 -5 8.14
    2 8 -5 6.59
    2 8 -5 6.85
    -2 -8 5 7.99
    -2 -8 5 10.03
    -2 -8 5 8.27
    -2 -8 5 6.91
    -2 -8 5 7.3
    1 8 -5 1.45
    1 8 -5 1.31
    1 8 -5 -0.01
    1 8 -5 1.03
    -1 -8 5 1.08
    -1 -8 5 0.69
    -1 -8 5 1.74
    -1 -8 5 1.2
    -1 -8 5 0.98
    -1 -8 5 1.72
    0 8 -5 0.33
    0 8 -5 0.49
    0 8 -5 0.9
    0 8 -5 0.43
    0 -8 5 0.04
    0 -8 5 -0.17
    0 -8 5 -0.01
    0 -8 5 0.21
    0 -8 5 -0.12
    -1 8 -5 33.7
    -1 8 -5 32.55
    -1 8 -5 32.11
    -1 8 -5 32.17
    1 -8 5 31.68
    1 -8 5 30.35
    1 -8 5 31.45
    1 -8 5 29.82
    1 -8 5 31.68
    -2 8 -5 -0.07
    -2 8 -5 0.37
    -2 8 -5 -0.93
    -2 8 -5 0.6
    2 -8 5 -0.27
    2 -8 5 0.35
    2 -8 5 0.59
    -3 8 -5 3.73
    -3 8 -5 3.52
    -3 8 -5 3.61
    -3 8 -5 3.81
    -3 8 -5 4.31
    3 -8 5 3.42
    3 -8 5 3.07
    3 -8 5 4.25
    3 -8 5 4.36
    -4 8 -5 3.33
    -4 8 -5 3.43
    -4 8 -5 3.59
    -4 8 -5 3.12
    -4 8 -5 2.83
    -4 8 -5 3.61
    4 -8 5 3.99
    4 -8 5 3.94
    4 -8 5 3.91
    4 -8 5 4.16
    -5 8 -5 0.93
    -5 8 -5 1.93
    -5 8 -5 0.99
    -5 8 -5 1.2
    5 -8 5 1.56
    5 -8 5 1.19
    5 -8 5 1.74
    5 -8 5 1.21
    -6 8 -5 27.34
    -6 8 -5 26.53
    -6 8 -5 28.44
    6 -8 5 27.41
    6 -8 5 26.57
    6 -8 5 25.64
    6 -8 5 24.96
    -7 8 -5 13.46
    -7 8 -5 13.82
    7 -8 5 15.5
    7 -8 5 14.6
    7 -8 5 12.26
    7 -8 5 14.44
    -8 8 -5 0.56
    8 -8 5 0.63
    8 -8 5 1.19
    8 -8 5 1.54
    5 7 -5 1.19
    5 7 -5 0.89
    5 7 -5 0.17
    -5 -7 5 0.18
    -5 -7 5 0.54
    -5 -7 5 0.38
    -5 -7 5 -1.18
    4 7 -5 10.18
    4 7 -5 7.53
    4 7 -5 5.96
    -4 -7 5 6.35
    -4 -7 5 8.5
    -4 -7 5 6.28
    -4 -7 5 5.74
    3 7 -5 -0.82
    3 7 -5 0.33
    3 7 -5 -0.05
    3 7 -5 0.02
    -3 -7 5 -0.38
    -3 -7 5 -0.49
    -3 -7 5 -0.89
    -3 -7 5 0.08
    -3 -7 5 0.27
    -3 -7 5 0.21
    2 7 -5 0.55
    2 7 -5 1.15
    2 7 -5 0.28
    2 7 -5 0.92
    -2 -7 5 1.13
    -2 -7 5 1.23
    -2 -7 5 1.18
    -2 -7 5 0.39
    -2 -7 5 -0.28
    1 7 -5 27.67
    1 7 -5 29.16
    1 7 -5 21.35
    -1 -7 5 26.22
    -1 -7 5 22.08
    -1 -7 5 29.27
    -1 -7 5 28.15
    -1 -7 5 27.24
    0 7 -5 45.48
    0 7 -5 45.65
    0 7 -5 45.11
    0 7 -5 42.69
    0 -7 5 39.75
    0 -7 5 42.63
    0 -7 5 43.7
    0 -7 5 45.11
    0 -7 5 46.9
    0 -7 5 45.32
    -1 7 -5 0.2
    -1 7 -5 0.05
    -1 7 -5 -0.38
    -1 7 -5 -0.02
    1 -7 5 0.04
    1 -7 5 -0.08
    1 -7 5 0.28
    1 -7 5 -0.59
    -2 7 -5 8.24
    -2 7 -5 8.49
    -2 7 -5 8.72
    -2 7 -5 8.04
    2 -7 5 8.33
    2 -7 5 9.26
    2 -7 5 9.33
    2 -7 5 10.09
    -3 7 -5 134.26
    -3 7 -5 139.33
    -3 7 -5 136.24
    -3 7 -5 137.28
    -3 7 -5 141.86
    -3 7 -5 142.31
    3 -7 5 139.36
    3 -7 5 141.89
    3 -7 5 142.39
    3 -7 5 137.47
    -4 7 -5 7.08
    -4 7 -5 6.12
    -4 7 -5 7.15
    -4 7 -5 7.14
    -4 7 -5 6.24
    -4 7 -5 8.05
    4 -7 5 7.4
    4 -7 5 6.13
    4 -7 5 8.17
    4 -7 5 7.84
    -5 7 -5 1.49
    -5 7 -5 1.39
    -5 7 -5 2.34
    5 -7 5 1.46
    5 -7 5 2.15
    5 -7 5 2.05
    5 -7 5 1.88
    -6 7 -5 0.58
    -6 7 -5 0.23
    6 -7 5 0.48
    6 -7 5 -0.18
    6 -7 5 -0.59
    6 -7 5 -0.62
    -7 7 -5 2.54
    -7 7 -5 3.7
    7 -7 5 2.56
    7 -7 5 2.51
    7 -7 5 4.08
    7 -7 5 1.35
    -8 7 -5 3.66
    8 -7 5 1.66
    8 -7 5 3.24
    6 6 -5 -0.53
    6 6 -5 -0.37
    6 6 -5 -0.47
    6 6 -5 -0.81
    -6 -6 5 0.66
    -6 -6 5 -1.16
    -6 -6 5 3.09
    -6 -6 5 -0.06
    -6 -6 5 -0.41
    5 6 -5 0.33
    5 6 -5 -0.12
    5 6 -5 -0.65
    -5 -6 5 -0.35
    -5 -6 5 -0.71
    -5 -6 5 -0.61
    4 6 -5 37.05
    4 6 -5 37.92
    4 6 -5 37.42
    4 6 -5 35.96
    -4 -6 5 36.72
    -4 -6 5 35.3
    -4 -6 5 33.94
    -4 -6 5 36.7
    -4 -6 5 35.61
    -4 -6 5 31.52
    3 6 -5 2.77
    3 6 -5 2.66
    3 6 -5 2.34
    3 6 -5 3.19
    -3 -6 5 2.46
    -3 -6 5 1.34
    -3 -6 5 3.26
    -3 -6 5 3.02
    -3 -6 5 3
    -3 -6 5 3.23
    2 6 -5 8.47
    2 6 -5 10.84
    2 6 -5 9.74
    2 6 -5 10.32
    -2 -6 5 8.73
    -2 -6 5 9.96
    -2 -6 5 8.43
    -2 -6 5 10.14
    -2 -6 5 10.24
    1 6 -5 7.24
    1 6 -5 8.39
    1 6 -5 8.6
    1 6 -5 8.12
    -1 -6 5 8.55
    -1 -6 5 7.56
    -1 -6 5 8.39
    -1 -6 5 7.32
    -1 -6 5 6.47
    -1 -6 5 8.3
    0 6 -5 4.66
    0 6 -5 5.22
    0 6 -5 3.78
    0 6 -5 4.32
    0 -6 5 5.32
    0 -6 5 4.57
    0 -6 5 5.77
    0 -6 5 4.46
    0 -6 5 4.28
    -1 6 -5 12.42
    -1 6 -5 12.25
    -1 6 -5 11.91
    -1 6 -5 11.97
    1 -6 5 11.61
    1 -6 5 13.02
    1 -6 5 11.31
    1 -6 5 12.69
    1 -6 5 12.2
    -2 6 -5 40.32
    -2 6 -5 38.46
    -2 6 -5 40.76
    -2 6 -5 38.09
    -2 6 -5 39.15
    2 -6 5 38.84
    2 -6 5 37.67
    2 -6 5 42.03
    2 -6 5 38.9
    -3 6 -5 8.06
    -3 6 -5 9.23
    -3 6 -5 8.4
    -3 6 -5 8.78
    -3 6 -5 9.81
    -3 6 -5 8.72
    3 -6 5 8.18
    3 -6 5 8.21
    3 -6 5 8.47
    3 -6 5 9.28
    -4 6 -5 2.75
    -4 6 -5 3.51
    -4 6 -5 3.35
    -4 6 -5 2.48
    -4 6 -5 3.13
    -4 6 -5 2.69
    4 -6 5 3.28
    4 -6 5 3.16
    4 -6 5 3.22
    4 -6 5 2.84
    -5 6 -5 22.11
    -5 6 -5 21.19
    -5 6 -5 21.24
    5 -6 5 22.56
    5 -6 5 21.09
    5 -6 5 21.84
    5 -6 5 22
    -6 6 -5 14.54
    -6 6 -5 15.77
    6 -6 5 16.36
    6 -6 5 16.56
    6 -6 5 14.61
    -7 6 -5 -0.26
    -7 6 -5 -0.09
    -7 6 -5 -0.37
    7 -6 5 -0.53
    7 -6 5 0.26
    7 -6 5 -0.26
    -8 6 -5 1.09
    8 -6 5 1.63
    8 -6 5 1.3
    7 5 -5 0.07
    7 5 -5 3.52
    7 5 -5 3.47
    7 5 -5 2.07
    7 5 -5 1.5
    -7 -5 5 1.98
    -7 -5 5 2.11
    -7 -5 5 5.07
    -7 -5 5 3.13
    -7 -5 5 2.92
    6 5 -5 5.34
    6 5 -5 6.07
    6 5 -5 6.44
    6 5 -5 6.66
    -6 -5 5 6.6
    -6 -5 5 5.24
    -6 -5 5 6.04
    -6 -5 5 5.93
    5 5 -5 0.21
    5 5 -5 0.49
    5 5 -5 0.7
    5 5 -5 0.39
    -5 -5 5 0.83
    -5 -5 5 -0.08
    -5 -5 5 0.62
    -5 -5 5 0.36
    -5 -5 5 -0.97
    -5 -5 5 0.58
    4 5 -5 0.14
    4 5 -5 0.63
    4 5 -5 0.67
    -4 -5 5 0.18
    -4 -5 5 0.36
    -4 -5 5 0.02
    -4 -5 5 1.05
    -4 -5 5 0.46
    -4 -5 5 0.61
    3 5 -5 0.5
    3 5 -5 0.54
    3 5 -5 0.39
    3 5 -5 0.23
    -3 -5 5 0.34
    -3 -5 5 -0.06
    -3 -5 5 -0.68
    -3 -5 5 -0.26
    -3 -5 5 -0.33
    2 5 -5 44.56
    2 5 -5 47.6
    2 5 -5 46.21
    2 5 -5 44.66
    -2 -5 5 47.07
    -2 -5 5 44.63
    -2 -5 5 47.6
    -2 -5 5 46.73
    -2 -5 5 46.34
    1 5 -5 40.73
    1 5 -5 40.25
    1 5 -5 41.07
    1 5 -5 41.98
    -1 -5 5 40.36
    -1 -5 5 42.73
    -1 -5 5 42.34
    -1 -5 5 41.22
    -1 -5 5 39.91
    0 5 -5 0.05
    0 5 -5 0.2
    0 5 -5 -0.28
    0 5 -5 0.06
    0 -5 5 0.05
    0 -5 5 -0.14
    0 -5 5 0
    0 -5 5 -0.3
    -1 5 -5 2.75
    -1 5 -5 3.12
    -1 5 -5 2.95
    -1 5 -5 3.06
    -1 5 -5 2.88
    1 -5 5 2.83
    1 -5 5 3.26
    1 -5 5 2.89
    1 -5 5 2.99
    -2 5 -5 78.87
    -2 5 -5 77.27
    -2 5 -5 80.33
    -2 5 -5 77.88
    -2 5 -5 80.12
    2 -5 5 79.34
    2 -5 5 76.95
    2 -5 5 81.27
    2 -5 5 81.56
    -3 5 -5 15.02
    -3 5 -5 15.22
    -3 5 -5 15.54
    -3 5 -5 14.78
    -3 5 -5 14.15
    3 -5 5 16.3
    3 -5 5 15.62
    3 -5 5 15.51
    3 -5 5 15.6
    -4 5 -5 13.64
    -4 5 -5 15.05
    -4 5 -5 14.52
    4 -5 5 15.58
    4 -5 5 14.8
    4 -5 5 15.98
    4 -5 5 16.3
    -5 5 -5 0.12
    -5 5 -5 0.04
    -5 5 -5 0.5
    5 -5 5 0.69
    5 -5 5 0.74
    5 -5 5 1.11
    5 -5 5 0.1
    -6 5 -5 1.54
    -6 5 -5 1.05
    -6 5 -5 2.13
    6 -5 5 1.73
    -7 5 -5 6.27
    -7 5 -5 5.83
    -7 5 -5 6.2
    7 -5 5 4.27
    7 -5 5 6.45
    7 -5 5 6.49
    7 -5 5 5.14
    7 -5 5 4.36
    -8 5 -5 17.77
    8 -5 5 13.76
    8 -5 5 12.11
    8 -5 5 10.72
    7 4 -5 -0.93
    7 4 -5 -0.89
    7 4 -5 -0.24
    7 4 -5 1.41
    -7 -4 5 0.58
    -7 -4 5 0.24
    6 4 -5 1.34
    6 4 -5 2.1
    6 4 -5 0.5
    6 4 -5 0.63
    -6 -4 5 1.77
    -6 -4 5 1.01
    -6 -4 5 1.16
    -6 -4 5 0.44
    5 4 -5 55.66
    5 4 -5 56.22
    5 4 -5 60.78
    5 4 -5 58.09
    -5 -4 5 54.77
    -5 -4 5 54.84
    -5 -4 5 56.25
    -5 -4 5 58.84
    -5 -4 5 58.44
    4 4 -5 5.74
    4 4 -5 6.89
    4 4 -5 7.11
    4 4 -5 6.33
    -4 -4 5 7.06
    -4 -4 5 5.87
    -4 -4 5 7.03
    -4 -4 5 5.59
    -4 -4 5 6.42
    -4 -4 5 6.62
    3 4 -5 1.75
    3 4 -5 2.68
    3 4 -5 2.44
    3 4 -5 2.59
    -3 -4 5 2.34
    -3 -4 5 2.92
    -3 -4 5 2.62
    -3 -4 5 2.5
    -3 -4 5 2.79
    2 4 -5 4.26
    2 4 -5 4.55
    2 4 -5 4.27
    2 4 -5 3.55
    -2 -4 5 4.4
    -2 -4 5 4.65
    -2 -4 5 4.12
    -2 -4 5 4.99
    -2 -4 5 4.81
    1 4 -5 13.23
    1 4 -5 13.92
    1 4 -5 14.18
    1 4 -5 13.59
    -1 -4 5 12.5
    -1 -4 5 14.31
    -1 -4 5 13.63
    -1 -4 5 14.15
    0 4 -5 77.36
    0 4 -5 76.1
    0 4 -5 76.87
    0 4 -5 80.39
    0 4 -5 77.74
    0 -4 5 76.27
    0 -4 5 80.57
    0 -4 5 80.23
    0 -4 5 77.31
    -1 4 -5 91.95
    -1 4 -5 90.26
    -1 4 -5 91.35
    -1 4 -5 91.69
    -1 4 -5 92.18
    1 -4 5 87.81
    1 -4 5 94.43
    1 -4 5 93.12
    1 -4 5 93.27
    -2 4 -5 2.31
    -2 4 -5 1.77
    -2 4 -5 1.13
    -2 4 -5 1.69
    -2 4 -5 2.16
    -2 4 -5 1.72
    2 -4 5 1.9
    2 -4 5 1.92
    2 -4 5 1.9
    2 -4 5 1.34
    -3 4 -5 4.61
    -3 4 -5 4.69
    -3 4 -5 4.55
    -3 4 -5 4.06
    -3 4 -5 5.07
    3 -4 5 5.08
    3 -4 5 4.71
    3 -4 5 5.18
    3 -4 5 5.01
    -4 4 -5 64.96
    -4 4 -5 62
    -4 4 -5 54.19
    4 -4 5 63.64
    4 -4 5 52.59
    4 -4 5 65.39
    4 -4 5 58.68
    -5 4 -5 24.35
    -5 4 -5 24.65
    -5 4 -5 25.9
    5 -4 5 24.54
    5 -4 5 24.27
    5 -4 5 21.79
    5 -4 5 26.32
    -6 4 -5 0.32
    -6 4 -5 0.14
    6 -4 5 0.37
    6 -4 5 -0.24
    6 -4 5 0.19
    6 -4 5 -0.32
    -7 4 -5 1.94
    -7 4 -5 0.64
    7 -4 5 1.06
    7 -4 5 1.05
    7 -4 5 1.55
    7 -4 5 1.21
    7 -4 5 1.21
    -8 4 -5 9.41
    8 -4 5 6.93
    8 -4 5 7
    8 -4 5 6.33
    8 -4 5 6.81
    8 -4 5 6.29
    8 3 -5 0.77
    8 3 -5 1.41
    8 3 -5 1.79
    8 3 -5 2.8
    8 3 -5 0.67
    -8 -3 5 -0.63
    -8 -3 5 1.5
    -8 -3 5 0.95
    7 3 -5 7.78
    7 3 -5 6.95
    7 3 -5 5.99
    7 3 -5 7.96
    -7 -3 5 8.05
    -7 -3 5 5.23
    -7 -3 5 6.04
    6 3 -5 16.88
    6 3 -5 17.47
    6 3 -5 15.78
    6 3 -5 15.88
    6 3 -5 17.89
    -6 -3 5 17.68
    -6 -3 5 18.27
    -6 -3 5 16.34
    -6 -3 5 16.08
    -6 -3 5 16.1
    5 3 -5 1.07
    5 3 -5 1.73
    5 3 -5 0.89
    5 3 -5 0.78
    5 3 -5 1.41
    -5 -3 5 1.49
    -5 -3 5 1.55
    -5 -3 5 1.31
    -5 -3 5 1.58
    4 3 -5 2.59
    4 3 -5 2.84
    4 3 -5 2.55
    4 3 -5 2.69
    -4 -3 5 3.26
    -4 -3 5 3.61
    -4 -3 5 2.98
    -4 -3 5 3.16
    -4 -3 5 2.96
    -4 -3 5 3.23
    3 3 -5 101.67
    3 3 -5 105.49
    3 3 -5 112.06
    3 3 -5 105.12
    -3 -3 5 107.99
    -3 -3 5 114.06
    -3 -3 5 102.33
    -3 -3 5 105.59
    -3 -3 5 110.52
    2 3 -5 12.54
    2 3 -5 12.88
    2 3 -5 14.55
    2 3 -5 13.33
    -2 -3 5 13.11
    -2 -3 5 14.27
    -2 -3 5 14.88
    -2 -3 5 14.64
    -2 -3 5 13.76
    1 3 -5 1.64
    1 3 -5 1.56
    1 3 -5 1.96
    1 3 -5 1.84
    -1 -3 5 1.54
    -1 -3 5 1.99
    -1 -3 5 2.31
    -1 -3 5 1.86
    0 3 -5 5.51
    0 3 -5 5.59
    0 3 -5 5.51
    0 3 -5 6.12
    0 3 -5 5.25
    0 -3 5 6.12
    0 -3 5 5.53
    0 -3 5 5.37
    0 -3 5 5.16
    -1 3 -5 67.54
    -1 3 -5 65.88
    -1 3 -5 67.41
    -1 3 -5 63.72
    -1 3 -5 64.61
    1 -3 5 67.33
    1 -3 5 63.67
    1 -3 5 72.03
    1 -3 5 64.63
    -2 3 -5 0.6
    -2 3 -5 0.62
    -2 3 -5 0.32
    -2 3 -5 0.32
    -2 3 -5 0.85
    2 -3 5 0.73
    2 -3 5 0.28
    2 -3 5 0.91
    2 -3 5 0.81
    -3 3 -5 33.33
    -3 3 -5 26.11
    -3 3 -5 34.98
    -3 3 -5 31.13
    -3 3 -5 28.96
    3 -3 5 35.22
    3 -3 5 26.93
    3 -3 5 31
    -4 3 -5 1.09
    -4 3 -5 0.26
    -4 3 -5 -0.05
    -4 3 -5 0.56
    4 -3 5 0.39
    4 -3 5 0.93
    4 -3 5 0.63
    4 -3 5 0.72
    4 -3 5 0.94
    -5 3 -5 -0.96
    -5 3 -5 -0.04
    -5 3 -5 -0.11
    5 -3 5 0.34
    5 -3 5 -0.22
    5 -3 5 -0.13
    5 -3 5 -0.1
    5 -3 5 -0.66
    -6 3 -5 24.25
    -6 3 -5 26.05
    6 -3 5 26.71
    6 -3 5 22.95
    6 -3 5 25.15
    6 -3 5 25.45
    6 -3 5 22.65
    -7 3 -5 13.38
    -7 3 -5 16.5
    7 -3 5 13
    7 -3 5 13.82
    7 -3 5 11.48
    7 -3 5 15.36
    7 -3 5 13.44
    -8 3 -5 0.35
    -8 3 -5 -0.83
    8 -3 5 0.55
    8 -3 5 -1.16
    8 -3 5 0.11
    8 -3 5 0.86
    8 -3 5 0.36
    8 2 -5 -0.04
    8 2 -5 0.21
    8 2 -5 -0.43
    8 2 -5 1.68
    8 2 -5 0.1
    -8 -2 5 0.26
    -8 -2 5 0.73
    -8 -2 5 -0.26
    7 2 -5 -0.35
    7 2 -5 2.19
    7 2 -5 0.3
    7 2 -5 0.14
    -7 -2 5 0.76
    -7 -2 5 0.15
    -7 -2 5 1.45
    6 2 -5 11.66
    6 2 -5 10.93
    6 2 -5 11.04
    6 2 -5 11.29
    6 2 -5 12.46
    -6 -2 5 13.17
    -6 -2 5 11.92
    -6 -2 5 11.4
    5 2 -5 -0.14
    5 2 -5 -0.1
    5 2 -5 -0.33
    5 2 -5 -0.25
    5 2 -5 -0.2
    -5 -2 5 -0.16
    -5 -2 5 -0.37
    -5 -2 5 -0.8
    -5 -2 5 -0.25
    -5 -2 5 -0.01
    -5 -2 5 -0.51
    4 2 -5 18.27
    4 2 -5 18.26
    4 2 -5 18.65
    4 2 -5 18.87
    -4 -2 5 18.85
    -4 -2 5 20.53
    -4 -2 5 19.84
    -4 -2 5 18.27
    -4 -2 5 18.12
    -4 -2 5 18.31
    3 2 -5 2.72
    3 2 -5 2.5
    3 2 -5 3.27
    3 2 -5 3.29
    3 2 -5 3.05
    -3 -2 5 2.65
    -3 -2 5 3.55
    -3 -2 5 3.16
    -3 -2 5 2.4
    2 2 -5 0.69
    2 2 -5 0.49
    2 2 -5 1.27
    2 2 -5 0.66
    2 2 -5 0.63
    -2 -2 5 0.71
    -2 -2 5 0.41
    -2 -2 5 1.06
    -2 -2 5 0.61
    1 2 -5 114.31
    1 2 -5 127.29
    1 2 -5 112.86
    1 2 -5 111.83
    -1 -2 5 117.47
    -1 -2 5 116.7
    -1 -2 5 113.49
    0 2 -5 208.05
    0 2 -5 193.81
    0 2 -5 207.11
    0 2 -5 218.29
    0 2 -5 191.62
    0 -2 5 197.76
    0 -2 5 218.29
    0 -2 5 222.07
    -1 2 -5 7.16
    -1 2 -5 5.32
    -1 2 -5 5.65
    -1 2 -5 6.36
    1 -2 5 5.11
    1 -2 5 4.93
    1 -2 5 6.89
    1 -2 5 6.11
    -2 2 -5 5.78
    -2 2 -5 4.74
    -2 2 -5 6.7
    -2 2 -5 5.52
    2 -2 5 5.73
    2 -2 5 6.5
    2 -2 5 4.94
    2 -2 5 5.48
    -3 2 -5 51.93
    -3 2 -5 51.58
    -3 2 -5 51.93
    -3 2 -5 44.75
    -3 2 -5 50.57
    3 -2 5 49.97
    3 -2 5 51.63
    3 -2 5 47.17
    3 -2 5 50.54
    3 -2 5 43.61
    -4 2 -5 12.79
    -4 2 -5 12.08
    -4 2 -5 15.34
    -4 2 -5 10.77
    -4 2 -5 14.81
    4 -2 5 13.11
    4 -2 5 10.79
    4 -2 5 13.67
    4 -2 5 12.78
    -5 2 -5 1.37
    -5 2 -5 0.45
    -5 2 -5 0.77
    5 -2 5 0.63
    5 -2 5 0.73
    5 -2 5 2.34
    5 -2 5 0.85
    -6 2 -5 0.67
    -6 2 -5 -0.23
    -6 2 -5 -1.34
    6 -2 5 0.58
    6 -2 5 0.42
    6 -2 5 -1.46
    6 -2 5 -0.96
    6 -2 5 0.18
    -7 2 -5 1.38
    7 -2 5 1.6
    7 -2 5 2.41
    7 -2 5 1.88
    7 -2 5 -1.13
    9 1 -5 0.89
    9 1 -5 1.52
    9 1 -5 0.26
    -9 -1 5 -0.28
    -9 -1 5 0.97
    -9 -1 5 0.49
    8 1 -5 6.39
    8 1 -5 8.92
    8 1 -5 7.61
    8 1 -5 6.59
    -8 -1 5 8.71
    -8 -1 5 8.72
    7 1 -5 26.32
    7 1 -5 28.03
    7 1 -5 27.29
    7 1 -5 26.56
    -7 -1 5 24.2
    -7 -1 5 26.73
    -7 -1 5 25.15
    -7 -1 5 25.84
    6 1 -5 0.35
    6 1 -5 0.57
    6 1 -5 0.42
    6 1 -5 0.43
    6 1 -5 -0.18
    -6 -1 5 0.47
    -6 -1 5 0.19
    -6 -1 5 0.34
    -6 -1 5 -0.04
    5 1 -5 1.38
    5 1 -5 1.11
    5 1 -5 1.5
    5 1 -5 1.43
    -5 -1 5 1.34
    -5 -1 5 1.18
    -5 -1 5 1.69
    -5 -1 5 1.42
    -5 -1 5 1.14
    -5 -1 5 0.92
    4 1 -5 65.79
    4 1 -5 62.45
    4 1 -5 61.85
    4 1 -5 65.21
    -4 -1 5 66.37
    -4 -1 5 68.66
    -4 -1 5 64.28
    -4 -1 5 57.51
    -4 -1 5 66.1
    3 1 -5 7.77
    3 1 -5 7.51
    3 1 -5 7.93
    3 1 -5 7.73
    3 1 -5 7.78
    -3 -1 5 6.17
    -3 -1 5 8.21
    -3 -1 5 8.51
    -3 -1 5 8.47
    -3 -1 5 8.06
    2 1 -5 6.89
    2 1 -5 7.14
    2 1 -5 6.89
    2 1 -5 7.21
    -2 -1 5 6.92
    -2 -1 5 7.42
    -2 -1 5 7.37
    -2 -1 5 6.67
    1 1 -5 -0.01
    1 1 -5 -0.22
    1 1 -5 0.13
    1 1 -5 -0.03
    1 1 -5 0.33
    -1 -1 5 0.56
    -1 -1 5 0.38
    -1 -1 5 0.28
    -1 -1 5 0.34
    0 1 -5 8.97
    0 1 -5 8
    0 1 -5 7.85
    0 1 -5 8.34
    0 1 -5 9.73
    0 -1 5 9.01
    0 -1 5 8.08
    0 -1 5 8.97
    0 -1 5 9.68
    -1 1 -5 25.12
    -1 1 -5 23.44
    -1 1 -5 19.56
    -1 1 -5 23.45
    1 -1 5 25.23
    1 -1 5 22.71
    1 -1 5 25.31
    1 -1 5 23.5
    1 -1 5 20.54
    -2 1 -5 46.77
    -2 1 -5 56.14
    -2 1 -5 53.07
    -2 1 -5 49.24
    2 -1 5 47.51
    2 -1 5 52.12
    2 -1 5 55.29
    2 -1 5 54.55
    -3 1 -5 0.14
    -3 1 -5 0.64
    -3 1 -5 0.18
    -3 1 -5 1.05
    3 -1 5 0.65
    3 -1 5 0.51
    3 -1 5 0.37
    3 -1 5 -0.19
    -4 1 -5 7.76
    -4 1 -5 7.13
    -4 1 -5 7.9
    -4 1 -5 7.42
    -4 1 -5 7.58
    4 -1 5 8.04
    4 -1 5 6.87
    4 -1 5 8.45
    4 -1 5 6.86
    -5 1 -5 37.37
    5 -1 5 34.61
    5 -1 5 32.2
    5 -1 5 33.83
    -6 1 -5 20.21
    -6 1 -5 21.11
    -6 1 -5 21.62
    6 -1 5 21.05
    6 -1 5 24.33
    6 -1 5 21.98
    -7 1 -5 -0.63
    -7 1 -5 -0.62
    7 -1 5 0.47
    7 -1 5 0.72
    7 -1 5 -0.68
    7 -1 5 -0.19
    9 0 -5 1.28
    9 0 -5 0.51
    9 0 -5 1.95
    9 0 -5 0.18
    9 0 -5 -0.32
    9 0 -5 1.46
    -9 0 5 0.83
    -9 0 5 1.14
    8 0 -5 2.1
    8 0 -5 1.68
    8 0 -5 1.83
    8 0 -5 1.84
    8 0 -5 2.34
    -8 0 5 2.12
    -8 0 5 2.67
    7 0 -5 5.32
    7 0 -5 4.19
    7 0 -5 4.83
    7 0 -5 4.75
    7 0 -5 4.61
    7 0 -5 5.25
    -7 0 5 4.42
    -7 0 5 6.08
    -7 0 5 5.42
    6 0 -5 0.68
    6 0 -5 0.79
    6 0 -5 0.77
    6 0 -5 0.9
    -6 0 5 0.93
    -6 0 5 0.5
    -6 0 5 0.95
    -6 0 5 1.29
    5 0 -5 29.07
    5 0 -5 31.41
    5 0 -5 31.24
    5 0 -5 30.48
    5 0 -5 28.82
    -5 0 5 27.72
    -5 0 5 29.15
    -5 0 5 29.54
    -5 0 5 26.65
    -5 0 5 29.67
    4 0 -5 1.76
    4 0 -5 2.79
    4 0 -5 2.81
    4 0 -5 2.5
    4 0 -5 1.88
    -4 0 5 2.07
    -4 0 5 2.25
    -4 0 5 2.82
    -4 0 5 2.35
    -4 0 5 2.33
    3 0 -5 0.09
    3 0 -5 0.09
    3 0 -5 0.1
    3 0 -5 -0.32
    -3 0 5 0.25
    -3 0 5 -0.17
    -3 0 5 -0.24
    -3 0 5 0.27
    -3 0 5 -0.2
    2 0 -5 105.22
    2 0 -5 107.8
    2 0 -5 89.98
    2 0 -5 103.45
    2 0 -5 102.27
    -2 0 5 109.8
    -2 0 5 98.86
    -2 0 5 90.98
    -2 0 5 110.66
    1 0 -5 110.25
    1 0 -5 111.29
    1 0 -5 111.32
    1 0 -5 124.13
    1 0 -5 106.33
    -1 0 5 120.84
    -1 0 5 117.87
    -1 0 5 116.47
    -1 0 5 111.27
    -1 0 5 118.58
    0 0 -5 0.26
    0 0 -5 -0.22
    0 0 -5 -0.16
    0 0 -5 -0.23
    0 0 5 -0.17
    0 0 5 -0.02
    0 0 5 -0.02
    0 0 5 -0.19
    0 0 5 -0.09
    -1 0 -5 -0.14
    -1 0 -5 -0.18
    -1 0 -5 0.46
    -1 0 -5 0.15
    1 0 5 0.1
    1 0 5 0.12
    1 0 5 -0.15
    1 0 5 -0.12
    1 0 5 0.33
    -2 0 -5 111.38
    -2 0 -5 97.64
    -2 0 -5 95.49
    2 0 5 93.33
    2 0 5 100.44
    2 0 5 96.34
    2 0 5 105
    -3 0 -5 6.97
    -3 0 -5 5.28
    -3 0 -5 3.75
    3 0 5 6.09
    3 0 5 5.51
    3 0 5 4.85
    3 0 5 5.91
    -4 0 -5 0.42
    -4 0 -5 -0.45
    -4 0 -5 0.19
    -4 0 -5 0.03
    4 0 5 0.35
    4 0 5 0.87
    4 0 5 1.03
    4 0 5 -0.26
    -5 0 -5 0.24
    -5 0 -5 -0.58
    -5 0 -5 0.01
    -5 0 -5 -1
    -5 0 -5 0.09
    5 0 5 0.36
    5 0 5 0.32
    5 0 5 0.72
    -6 0 -5 1.19
    -6 0 -5 1.15
    6 0 5 2.28
    6 0 5 1.47
    6 0 5 0.27
    6 0 5 0.55
    -7 0 -5 12.39
    -7 0 -5 13.5
    -7 0 -5 11.55
    7 0 5 11.95
    7 0 5 10.41
    7 0 5 14.73
    7 0 5 15.21
    7 0 5 12.63
    9 -1 -5 4.48
    9 -1 -5 3.42
    9 -1 -5 1.17
    9 -1 -5 4.09
    -9 1 5 3.1
    8 -1 -5 27.35
    8 -1 -5 23.05
    8 -1 -5 25.74
    8 -1 -5 29.53
    8 -1 -5 30.07
    -8 1 5 27.43
    -8 1 5 27.98
    -8 1 5 28.07
    7 -1 -5 1.43
    7 -1 -5 0.89
    7 -1 -5 0.98
    7 -1 -5 1.23
    7 -1 -5 1.2
    7 -1 -5 1.5
    -7 1 5 0.95
    -7 1 5 0.75
    -7 1 5 0.71
    -7 1 5 0.94
    6 -1 -5 8.38
    6 -1 -5 7.32
    6 -1 -5 5.76
    6 -1 -5 9.04
    6 -1 -5 9.61
    -6 1 5 7.07
    -6 1 5 9.25
    -6 1 5 7.9
    5 -1 -5 25.48
    5 -1 -5 18.97
    5 -1 -5 25.48
    5 -1 -5 24.17
    -5 1 5 25.31
    -5 1 5 25.18
    -5 1 5 20.03
    4 -1 -5 4.36
    4 -1 -5 4.64
    4 -1 -5 3.26
    4 -1 -5 4.69
    4 -1 -5 5.58
    -4 1 5 3.39
    -4 1 5 5.12
    -4 1 5 5.84
    -4 1 5 4.41
    -4 1 5 5.03
    3 -1 -5 36.14
    3 -1 -5 38.2
    3 -1 -5 35.68
    3 -1 -5 37.75
    3 -1 -5 35.22
    -3 1 5 36.36
    -3 1 5 39.35
    -3 1 5 39.86
    -3 1 5 36.25
    2 -1 -5 0.35
    2 -1 -5 0.23
    2 -1 -5 -0.06
    2 -1 -5 0.42
    2 -1 -5 0.32
    -2 1 5 0.75
    -2 1 5 0.37
    -2 1 5 0.75
    -2 1 5 0.33
    -2 1 5 0.37
    1 -1 -5 8.64
    1 -1 -5 7.88
    1 -1 -5 8.74
    1 -1 -5 7.09
    -1 1 5 9.92
    -1 1 5 8.35
    -1 1 5 10.02
    -1 1 5 7.1
    -1 1 5 7.8
    0 -1 -5 43.08
    0 -1 -5 42.75
    0 -1 -5 42.76
    0 -1 -5 42.94
    0 1 5 41.17
    0 1 5 44.22
    0 1 5 43.57
    0 1 5 48.82
    0 1 5 42.16
    -1 -1 -5 58.36
    -1 -1 -5 62.69
    -1 -1 -5 59.62
    -1 -1 -5 62.65
    1 1 5 58.63
    1 1 5 67.38
    1 1 5 59.95
    1 1 5 59.98
    -2 -1 -5 10.57
    -2 -1 -5 9.41
    -2 -1 -5 10.36
    -2 -1 -5 8.05
    2 1 5 7.5
    2 1 5 9.42
    2 1 5 9.81
    2 1 5 8.26
    -3 -1 -5 0.08
    -3 -1 -5 0.82
    -3 -1 -5 0.27
    -3 -1 -5 -0.06
    3 1 5 0.44
    3 1 5 -0.19
    3 1 5 -1.14
    3 1 5 0.24
    -4 -1 -5 58.36
    -4 -1 -5 56.09
    -4 -1 -5 44.28
    4 1 5 55.38
    4 1 5 46.86
    4 1 5 45.22
    4 1 5 54.44
    -5 -1 -5 13.29
    -5 -1 -5 12.19
    -5 -1 -5 10.77
    -5 -1 -5 9.92
    -5 -1 -5 12.31
    5 1 5 11.31
    5 1 5 14.35
    5 1 5 12.47
    5 1 5 12.34
    -6 -1 -5 0.28
    -6 -1 -5 -0.59
    6 1 5 0.74
    6 1 5 -2.09
    6 1 5 -0.83
    6 1 5 -0.02
    9 -2 -5 -0.06
    9 -2 -5 -0.18
    9 -2 -5 1.25
    9 -2 -5 -0.62
    -9 2 5 -0.44
    8 -2 -5 1.05
    8 -2 -5 1.4
    8 -2 -5 0.79
    8 -2 -5 1.27
    8 -2 -5 0.91
    -8 2 5 0.79
    -8 2 5 1.04
    7 -2 -5 14.96
    7 -2 -5 16.91
    7 -2 -5 17.34
    7 -2 -5 17.17
    -7 2 5 17.86
    -7 2 5 16.85
    -7 2 5 15.47
    6 -2 -5 72.17
    6 -2 -5 82.07
    6 -2 -5 70.86
    6 -2 -5 78.98
    6 -2 -5 79.44
    -6 2 5 76.64
    -6 2 5 80.62
    -6 2 5 82.48
    5 -2 -5 0.32
    5 -2 -5 0.52
    5 -2 -5 0.49
    5 -2 -5 0.57
    5 -2 -5 0.98
    -5 2 5 0.38
    -5 2 5 1.15
    -5 2 5 0.72
    4 -2 -5 1.43
    4 -2 -5 2.02
    4 -2 -5 2.21
    4 -2 -5 1.14
    4 -2 -5 1.25
    -4 2 5 2.11
    -4 2 5 2.06
    -4 2 5 1.89
    -4 2 5 2.2
    -4 2 5 1.98
    3 -2 -5 43.7
    3 -2 -5 44.67
    3 -2 -5 37.63
    3 -2 -5 39.21
    3 -2 -5 39.43
    -3 2 5 45.42
    -3 2 5 40.32
    -3 2 5 47.23
    -3 2 5 46.59
    -3 2 5 41.87
    2 -2 -5 53.25
    2 -2 -5 54.75
    2 -2 -5 47.25
    2 -2 -5 56.66
    2 -2 -5 47.28
    -2 2 5 49.07
    -2 2 5 58.95
    -2 2 5 60.83
    -2 2 5 53.58
    -2 2 5 56.58
    1 -2 -5 0.37
    1 -2 -5 0.52
    1 -2 -5 1.06
    1 -2 -5 1.24
    -1 2 5 0.95
    -1 2 5 1.32
    -1 2 5 1.57
    -1 2 5 1.55
    -1 2 5 1.46
    0 -2 -5 0.19
    0 -2 -5 0.65
    0 -2 -5 0.66
    0 -2 -5 -0.07
    0 2 5 0.54
    0 2 5 0.51
    0 2 5 0.36
    0 2 5 -0.18
    0 2 5 0.53
    -1 -2 -5 34.84
    -1 -2 -5 31.86
    -1 -2 -5 31.08
    -1 -2 -5 34.91
    1 2 5 32.92
    1 2 5 34.59
    1 2 5 33.81
    1 2 5 32.87
    -2 -2 -5 0.68
    -2 -2 -5 0.65
    -2 -2 -5 0.41
    -2 -2 -5 1.91
    2 2 5 1.53
    2 2 5 1.06
    2 2 5 1.73
    2 2 5 0.19
    -3 -2 -5 20.24
    -3 -2 -5 20.06
    -3 -2 -5 23.49
    -3 -2 -5 23.26
    3 2 5 22.46
    3 2 5 23.24
    3 2 5 21.95
    -4 -2 -5 1.18
    -4 -2 -5 -0.77
    -4 -2 -5 0.97
    -4 -2 -5 0.28
    4 2 5 1.22
    4 2 5 -0.06
    4 2 5 -0.33
    4 2 5 2.21
    -5 -2 -5 0.43
    -5 -2 -5 1.99
    5 2 5 0.19
    5 2 5 1.25
    5 2 5 2.68
    5 2 5 0.27
    -6 -2 -5 12.91
    -6 -2 -5 12.47
    -6 -2 -5 13.57
    6 2 5 13.42
    6 2 5 14.82
    6 2 5 12.83
    6 2 5 14.45
    6 2 5 17.62
    9 -3 -5 5.35
    9 -3 -5 5.68
    9 -3 -5 4.58
    8 -3 -5 -0.19
    8 -3 -5 -0.14
    8 -3 -5 -0.08
    8 -3 -5 1.29
    7 -3 -5 0.26
    7 -3 -5 -0.49
    7 -3 -5 0.5
    7 -3 -5 0.01
    7 -3 -5 -0.96
    -7 3 5 0.38
    -7 3 5 -0.06
    -7 3 5 0.53
    6 -3 -5 2.68
    6 -3 -5 3.35
    6 -3 -5 3.2
    6 -3 -5 2.63
    6 -3 -5 4.43
    -6 3 5 3.21
    -6 3 5 3
    -6 3 5 3.73
    5 -3 -5 0.16
    5 -3 -5 0.8
    5 -3 -5 1.35
    5 -3 -5 0.28
    5 -3 -5 1.47
    -5 3 5 0.88
    -5 3 5 0.84
    -5 3 5 0.71
    -5 3 5 0.65
    -5 3 5 0.77
    4 -3 -5 19.48
    4 -3 -5 19.2
    4 -3 -5 18.52
    4 -3 -5 17.11
    4 -3 -5 18.36
    -4 3 5 18.6
    -4 3 5 21.61
    -4 3 5 18.47
    -4 3 5 18.43
    -4 3 5 18.72
    -4 3 5 18.29
    3 -3 -5 1.34
    3 -3 -5 0.35
    3 -3 -5 0.56
    3 -3 -5 1.56
    3 -3 -5 0.59
    -3 3 5 1.44
    -3 3 5 1.63
    -3 3 5 0.67
    -3 3 5 1.19
    -3 3 5 0.57
    2 -3 -5 3.66
    2 -3 -5 4.58
    2 -3 -5 4.39
    2 -3 -5 4.86
    -2 3 5 5.56
    -2 3 5 6.05
    -2 3 5 5.73
    -2 3 5 6.01
    -2 3 5 6.44
    1 -3 -5 54.79
    1 -3 -5 51.68
    1 -3 -5 49.29
    1 -3 -5 55.37
    -1 3 5 56.48
    -1 3 5 47.06
    -1 3 5 52.54
    -1 3 5 56.35
    -1 3 5 50.95
    0 -3 -5 83.01
    0 -3 -5 83.25
    0 -3 -5 85.8
    0 -3 -5 82.03
    0 3 5 86.58
    0 3 5 90.15
    0 3 5 82.43
    0 3 5 80.72
    -1 -3 -5 0.27
    -1 -3 -5 0.25
    -1 -3 -5 0.62
    -1 -3 -5 0.54
    1 3 5 0.74
    1 3 5 1.58
    1 3 5 0.86
    1 3 5 0.95
    -2 -3 -5 3.41
    -2 -3 -5 3.47
    -2 -3 -5 2.02
    -2 -3 -5 3.45
    2 3 5 3.55
    2 3 5 2.28
    2 3 5 2.97
    -3 -3 -5 21.4
    -3 -3 -5 17.9
    -3 -3 -5 23.79
    -3 -3 -5 17.13
    3 3 5 19.5
    3 3 5 22.01
    3 3 5 20.01
    3 3 5 20.37
    -4 -3 -5 6.23
    -4 -3 -5 7.91
    -4 -3 -5 6.83
    4 3 5 5.77
    4 3 5 8.4
    4 3 5 5.82
    4 3 5 7.32
    -5 -3 -5 1.63
    -5 -3 -5 2.73
    -5 -3 -5 0
    5 3 5 3.39
    5 3 5 -0.24
    5 3 5 2.03
    5 3 5 0.61
    9 -4 -5 0.28
    9 -4 -5 2.71
    8 -4 -5 5.42
    8 -4 -5 8.86
    8 -4 -5 11.6
    8 -4 -5 6.82
    -8 4 5 7.75
    -8 4 5 8.2
    7 -4 -5 23.12
    7 -4 -5 26.12
    7 -4 -5 24.31
    7 -4 -5 24.95
    7 -4 -5 21.43
    -7 4 5 24.43
    -7 4 5 23.86
    6 -4 -5 2.73
    6 -4 -5 2.15
    6 -4 -5 1.91
    6 -4 -5 1.59
    6 -4 -5 1.97
    -6 4 5 2.78
    -6 4 5 2.78
    -6 4 5 2.47
    5 -4 -5 1.05
    5 -4 -5 1.17
    5 -4 -5 0.6
    5 -4 -5 1.18
    5 -4 -5 1.13
    -5 4 5 0.96
    -5 4 5 1.41
    -5 4 5 0.95
    -5 4 5 0.89
    -5 4 5 0.7
    -5 4 5 1
    4 -4 -5 52.65
    4 -4 -5 53.48
    4 -4 -5 61.59
    4 -4 -5 63.67
    4 -4 -5 53.38
    -4 4 5 52.92
    -4 4 5 66.43
    -4 4 5 62.01
    -4 4 5 60.16
    -4 4 5 59.45
    -4 4 5 66.01
    3 -4 -5 24.22
    3 -4 -5 17.8
    3 -4 -5 21.27
    3 -4 -5 22.81
    -3 4 5 24.92
    -3 4 5 22.67
    -3 4 5 22.8
    -3 4 5 25.24
    -3 4 5 22.53
    2 -4 -5 0.45
    2 -4 -5 -0.06
    2 -4 -5 0.79
    2 -4 -5 1.15
    -2 4 5 -0.52
    -2 4 5 0.85
    -2 4 5 1.09
    -2 4 5 1.3
    -2 4 5 0.43
    1 -4 -5 0.78
    1 -4 -5 1.01
    1 -4 -5 0.46
    1 -4 -5 0.72
    -1 4 5 0.77
    -1 4 5 0.8
    -1 4 5 1.13
    -1 4 5 0.64
    -1 4 5 0.62
    0 -4 -5 13.85
    0 -4 -5 17.5
    0 -4 -5 15.82
    0 -4 -5 15.14
    0 4 5 15.38
    0 4 5 14.21
    0 4 5 15.21
    0 4 5 16.04
    -1 -4 -5 -0.89
    -1 -4 -5 0.03
    -1 -4 -5 0.38
    1 4 5 -0.08
    1 4 5 0.83
    1 4 5 -0.01
    1 4 5 -0.21
    -2 -4 -5 34.52
    -2 -4 -5 37.93
    -2 -4 -5 35.41
    -2 -4 -5 34.86
    2 4 5 37.04
    2 4 5 36.63
    2 4 5 35.77
    2 4 5 38.13
    -3 -4 -5 -0.37
    -3 -4 -5 0.85
    -3 -4 -5 0.73
    3 4 5 0.28
    3 4 5 1.31
    3 4 5 0.47
    3 4 5 -0.88
    -4 -4 -5 0.36
    -4 -4 -5 -0.13
    -4 -4 -5 -0.03
    4 4 5 -0.2
    4 4 5 0.27
    4 4 5 1.3
    4 4 5 -1.79
    9 -5 -5 3.19
    9 -5 -5 -0.53
    9 -5 -5 0.85
    8 -5 -5 -1.74
    8 -5 -5 0.58
    8 -5 -5 0.04
    8 -5 -5 -0.22
    -8 5 5 0.11
    -8 5 5 -0.08
    7 -5 -5 3.39
    7 -5 -5 3.87
    7 -5 -5 3.8
    7 -5 -5 3.82
    7 -5 -5 3.32
    -7 5 5 3.69
    -7 5 5 4.18
    6 -5 -5 2.82
    6 -5 -5 0.96
    6 -5 -5 1.95
    6 -5 -5 0.13
    6 -5 -5 2.54
    -6 5 5 1.85
    -6 5 5 0.77
    -6 5 5 1.95
    -6 5 5 1.73
    5 -5 -5 36.03
    5 -5 -5 31.3
    5 -5 -5 34.38
    5 -5 -5 31.46
    5 -5 -5 29.95
    -5 5 5 36.11
    -5 5 5 38.57
    -5 5 5 31.37
    -5 5 5 32.62
    -5 5 5 35.05
    -5 5 5 29.24
    4 -5 -5 4.34
    4 -5 -5 3.55
    4 -5 -5 3.56
    4 -5 -5 3.72
    -4 5 5 6
    -4 5 5 3.96
    -4 5 5 4.45
    -4 5 5 4.38
    -4 5 5 5.66
    -4 5 5 4.55
    3 -5 -5 -0.07
    3 -5 -5 -0.23
    3 -5 -5 0.73
    3 -5 -5 0.17
    -3 5 5 0.89
    -3 5 5 0.11
    -3 5 5 1.08
    -3 5 5 0.73
    -3 5 5 0.55
    2 -5 -5 52.63
    2 -5 -5 56.48
    2 -5 -5 54.41
    2 -5 -5 58.17
    -2 5 5 48.02
    -2 5 5 54.27
    -2 5 5 55.31
    -2 5 5 47.39
    -2 5 5 58.16
    1 -5 -5 50.2
    1 -5 -5 52.2
    1 -5 -5 48.92
    -1 5 5 46.17
    -1 5 5 41.27
    -1 5 5 51.06
    0 -5 -5 -0.73
    0 -5 -5 -0.57
    0 -5 -5 -0.69
    0 5 5 0.64
    0 5 5 0.37
    0 5 5 0.85
    0 5 5 -0.58
    -1 -5 -5 7.07
    -1 -5 -5 6.01
    -1 -5 -5 4.75
    -1 -5 -5 4.88
    1 5 5 6.09
    1 5 5 5.26
    1 5 5 4.91
    1 5 5 6.83
    -2 -5 -5 16.38
    -2 -5 -5 19.21
    -2 -5 -5 17.54
    2 5 5 17.17
    2 5 5 18.84
    2 5 5 16.34
    2 5 5 17.84
    -3 -5 -5 0.5
    -3 -5 -5 1.47
    -3 -5 -5 0.24
    3 5 5 0.34
    3 5 5 -0.3
    3 5 5 0.63
    3 5 5 1.69
    9 -6 -5 7.02
    9 -6 -5 7.79
    9 -6 -5 5.92
    8 -6 -5 15.31
    8 -6 -5 15.83
    8 -6 -5 13.04
    8 -6 -5 11.82
    -8 6 5 12.39
    -8 6 5 13.62
    7 -6 -5 -0.96
    7 -6 -5 -1.14
    7 -6 -5 -1.14
    7 -6 -5 -1.89
    -7 6 5 -1.31
    -7 6 5 0.37
    6 -6 -5 1.9
    6 -6 -5 2.11
    6 -6 -5 4.58
    6 -6 -5 2.13
    -6 6 5 2.27
    -6 6 5 4.32
    -6 6 5 2.55
    -6 6 5 3.11
    5 -6 -5 20.48
    5 -6 -5 22.19
    5 -6 -5 24.37
    5 -6 -5 23.76
    -5 6 5 19.8
    -5 6 5 20.35
    -5 6 5 25.31
    -5 6 5 23.42
    -5 6 5 22.13
    -5 6 5 22.45
    4 -6 -5 1.18
    4 -6 -5 1.88
    -4 6 5 1.86
    -4 6 5 2.41
    -4 6 5 1
    -4 6 5 1.79
    -4 6 5 2.74
    -4 6 5 1.65
    3 -6 -5 11.13
    3 -6 -5 8.13
    3 -6 -5 11.92
    3 -6 -5 13.2
    -3 6 5 10.94
    -3 6 5 12.43
    -3 6 5 10.69
    -3 6 5 13.07
    -3 6 5 12.99
    2 -6 -5 -0.34
    2 -6 -5 -0.23
    2 -6 -5 -0.02
    2 -6 -5 -0.66
    -2 6 5 -0.51
    -2 6 5 0.33
    -2 6 5 0.28
    -2 6 5 -0.5
    -2 6 5 0.24
    1 -6 -5 0.72
    1 -6 -5 1.9
    1 -6 -5 0.4
    1 -6 -5 1.27
    -1 6 5 2.53
    -1 6 5 2
    -1 6 5 2.74
    -1 6 5 0.63
    -1 6 5 2.56
    0 -6 -5 4.3
    0 -6 -5 3.83
    0 -6 -5 2.09
    0 -6 -5 3.61
    0 6 5 4.1
    0 6 5 3.07
    0 6 5 2.97
    0 6 5 3.98
    -1 -6 -5 37.34
    -1 -6 -5 36.92
    -1 -6 -5 34.6
    1 6 5 41.67
    1 6 5 37.58
    1 6 5 35.32
    1 6 5 36.77
    -2 -6 -5 2.26
    -2 -6 -5 2.92
    -2 -6 -5 1.43
    2 6 5 2.71
    2 6 5 2.84
    2 6 5 2.61
    2 6 5 2.26
    -3 -6 -5 0.42
    -3 -6 -5 -0.18
    -3 -6 -5 -1.38
    3 6 5 -1.2
    3 6 5 -0.05
    3 6 5 -0.06
    9 -7 -5 0.89
    9 -7 -5 0.51
    9 -7 -5 0.01
    8 -7 -5 -0.51
    8 -7 -5 -0.49
    -8 7 5 -0.36
    7 -7 -5 3.01
    7 -7 -5 5.32
    7 -7 -5 2.77
    -7 7 5 2.52
    -7 7 5 3.08
    -7 7 5 4.24
    6 -7 -5 17.16
    6 -7 -5 16.74
    6 -7 -5 19.13
    -6 7 5 16.5
    -6 7 5 13.6
    -6 7 5 15.91
    -6 7 5 14.48
    -6 7 5 18.63
    5 -7 -5 3.76
    5 -7 -5 2.85
    5 -7 -5 3.16
    -5 7 5 3.87
    -5 7 5 3.23
    -5 7 5 3.25
    -5 7 5 3.71
    -5 7 5 4.02
    -5 7 5 2.81
    4 -7 -5 0.57
    4 -7 -5 2.08
    4 -7 -5 0.07
    4 -7 -5 0.83
    -4 7 5 1.73
    -4 7 5 0.41
    -4 7 5 1.53
    -4 7 5 2.01
    -4 7 5 1.65
    -4 7 5 1.55
    3 -7 -5 16.06
    3 -7 -5 14.26
    3 -7 -5 19.4
    3 -7 -5 18.04
    -3 7 5 20.26
    -3 7 5 17.91
    -3 7 5 14.4
    -3 7 5 17.69
    -3 7 5 16.53
    2 -7 -5 26.31
    2 -7 -5 24.83
    2 -7 -5 24.24
    -2 7 5 24.69
    -2 7 5 24.48
    -2 7 5 23.96
    -2 7 5 23.67
    -2 7 5 23.44
    1 -7 -5 0.42
    1 -7 -5 0.43
    1 -7 -5 0.14
    -1 7 5 0.32
    -1 7 5 -0.36
    -1 7 5 0.34
    -1 7 5 -0.65
    -1 7 5 1.6
    0 -7 -5 0.71
    0 -7 -5 -1.32
    0 7 5 -1.15
    0 7 5 0.86
    0 7 5 -0.9
    -1 -7 -5 6.57
    -1 -7 -5 4.45
    -1 -7 -5 6.29
    -1 -7 -5 3.92
    1 7 5 5.52
    1 7 5 3.4
    1 7 5 5.03
    1 7 5 6.32
    8 -8 -5 0.25
    8 -8 -5 -0.26
    8 -8 -5 -0.19
    8 -8 -5 -0.67
    -8 8 5 0.36
    -8 8 5 0.67
    7 -8 -5 -2.24
    7 -8 -5 -0.16
    7 -8 -5 0.48
    7 -8 -5 2.4
    -7 8 5 0.67
    -7 8 5 0.03
    -7 8 5 2.04
    6 -8 -5 13.5
    6 -8 -5 11.8
    6 -8 -5 14.76
    -6 8 5 11.29
    -6 8 5 12.65
    -6 8 5 14.54
    -6 8 5 13.48
    -6 8 5 11.89
    5 -8 -5 1.96
    5 -8 -5 3.02
    5 -8 -5 1.18
    -5 8 5 1.63
    -5 8 5 2.35
    -5 8 5 0.66
    -5 8 5 3.42
    -5 8 5 1.91
    4 -8 -5 16.21
    4 -8 -5 20.02
    4 -8 -5 15.89
    -4 8 5 17.39
    -4 8 5 18.65
    -4 8 5 19.82
    -4 8 5 22.71
    -4 8 5 21.6
    3 -8 -5 0.99
    3 -8 -5 -0.4
    3 -8 -5 0.7
    -3 8 5 1.69
    -3 8 5 0.09
    -3 8 5 -0.09
    -3 8 5 -1.44
    -3 8 5 0.2
    2 -8 -5 2.4
    2 -8 -5 2.46
    2 -8 -5 1.88
    -2 8 5 4.53
    -2 8 5 4.61
    -2 8 5 1.31
    -2 8 5 0.83
    -2 8 5 1.61
    1 -8 -5 7.78
    1 -8 -5 9.86
    1 -8 -5 8.07
    -1 8 5 13.16
    -1 8 5 13.4
    -1 8 5 6.9
    -1 8 5 9.22
    -1 8 5 7.97
    0 -8 -5 10.12
    0 -8 -5 10.36
    0 -8 -5 12.67
    0 -8 -5 11
    0 8 5 9.42
    0 8 5 11.7
    0 8 5 11.98
    0 8 5 8.76
    0 8 5 10.98
    7 -9 -5 12.47
    7 -9 -5 16.02
    -7 9 5 11.62
    -7 9 5 15.07
    6 -9 -5 -0.04
    6 -9 -5 1.62
    6 -9 -5 4.01
    6 -9 -5 0.75
    -6 9 5 -1.11
    -6 9 5 -0.3
    -6 9 5 1.03
    -6 9 5 2.26
    -6 9 5 0.69
    5 -9 -5 10.4
    5 -9 -5 9.25
    5 -9 -5 10.16
    5 -9 -5 9.57
    -5 9 5 9.6
    -5 9 5 8.76
    -5 9 5 9.08
    4 -9 -5 10.2
    4 -9 -5 8.02
    4 -9 -5 8.78
    4 -9 -5 10.25
    -4 9 5 10.1
    -4 9 5 9.39
    -4 9 5 13.37
    -4 9 5 7.84
    3 -9 -5 4.05
    3 -9 -5 5.78
    3 -9 -5 4.99
    3 -9 -5 4.11
    -3 9 5 4.81
    -3 9 5 4.2
    -3 9 5 6.3
    -3 9 5 3.45
    -3 9 5 3.92
    2 -9 -5 5.19
    2 -9 -5 1.89
    2 -9 -5 2.85
    -2 9 5 1.85
    -2 9 5 2.72
    -2 9 5 1.96
    -2 9 5 5.25
    -2 9 5 3.82
    -2 9 5 1.34
    0 11 -6 1.45
    0 11 -6 1.67
    0 11 -6 1.87
    0 -11 6 1.94
    0 -11 6 0.65
    0 -11 6 1.37
    0 -11 6 1.05
    -1 11 -6 -0.52
    -1 11 -6 -1.15
    -1 11 -6 -0.05
    1 -11 6 0.93
    1 -11 6 -0.2
    1 -11 6 -0.26
    1 -11 6 0.09
    -2 11 -6 10.72
    -2 11 -6 8.78
    -2 11 -6 8.35
    2 -11 6 8.14
    2 -11 6 10.37
    2 -11 6 10.26
    2 -11 6 10.02
    -3 11 -6 0.19
    -3 11 -6 2.49
    -3 11 -6 0.77
    -3 11 -6 -0.21
    3 -11 6 0.2
    3 -11 6 1.44
    3 -11 6 0.7
    3 -11 6 0.1
    3 -11 6 0.96
    -4 11 -6 6.72
    -4 11 -6 12.96
    -4 11 -6 11.77
    -4 11 -6 8.66
    4 -11 6 7.97
    4 -11 6 9.96
    4 -11 6 9.77
    4 -11 6 11.17
    4 -11 6 8.18
    -5 11 -6 0.85
    -5 11 -6 0.05
    -5 11 -6 0.95
    -5 11 -6 0.82
    5 -11 6 4.3
    5 -11 6 -0.02
    5 -11 6 0.5
    5 -11 6 -0.34
    2 10 -6 1.59
    2 10 -6 0.41
    2 10 -6 -1.12
    -2 -10 6 0.33
    -2 -10 6 -0.81
    -2 -10 6 -1.78
    -2 -10 6 -0.97
    1 10 -6 -0.79
    1 10 -6 -0.07
    1 10 -6 0.1
    -1 -10 6 -0.64
    -1 -10 6 -0.12
    -1 -10 6 -0.75
    -1 -10 6 -0.57
    0 10 -6 10.71
    0 10 -6 13.26
    0 10 -6 11.24
    0 10 -6 8.98
    0 -10 6 9.79
    0 -10 6 10.6
    0 -10 6 9.13
    0 -10 6 9.94
    0 -10 6 12.34
    -1 10 -6 22.09
    -1 10 -6 20.68
    -1 10 -6 19.1
    -1 10 -6 19.89
    1 -10 6 22.33
    1 -10 6 19.74
    1 -10 6 17.36
    1 -10 6 21.26
    1 -10 6 19.82
    -2 10 -6 1.94
    -2 10 -6 -0.34
    -2 10 -6 0.81
    2 -10 6 0.53
    2 -10 6 -0.82
    2 -10 6 -0.03
    2 -10 6 0.22
    2 -10 6 0.01
    -3 10 -6 1.32
    -3 10 -6 0.75
    3 -10 6 1.66
    3 -10 6 0.83
    3 -10 6 1.06
    3 -10 6 1.17
    3 -10 6 1.56
    -4 10 -6 15.77
    -4 10 -6 17.85
    -4 10 -6 14.81
    -4 10 -6 15.98
    -4 10 -6 17.31
    4 -10 6 16.61
    4 -10 6 12.28
    4 -10 6 15.79
    4 -10 6 10.84
    -5 10 -6 2.81
    -5 10 -6 0.99
    -5 10 -6 1.74
    -5 10 -6 1.85
    -5 10 -6 1.12
    5 -10 6 2.44
    5 -10 6 2.15
    5 -10 6 1.25
    5 -10 6 1.85
    -6 10 -6 2.76
    -6 10 -6 4.31
    -6 10 -6 4.5
    6 -10 6 3.37
    6 -10 6 3.62
    6 -10 6 4.86
    6 -10 6 4.13
    3 9 -6 9.48
    3 9 -6 8.8
    3 9 -6 12.21
    -3 -9 6 9.87
    -3 -9 6 8.72
    -3 -9 6 10.91
    -3 -9 6 12.21
    2 9 -6 5.3
    2 9 -6 4.58
    2 9 -6 4.36
    2 9 -6 4.25
    -2 -9 6 4.34
    -2 -9 6 4.81
    -2 -9 6 4.75
    -2 -9 6 4.73
    1 9 -6 1.48
    1 9 -6 2.46
    1 9 -6 1.61
    1 9 -6 2.11
    -1 -9 6 1.95
    -1 -9 6 1.91
    -1 -9 6 3.17
    -1 -9 6 0.67
    -1 -9 6 1.56
    0 9 -6 -0.6
    0 9 -6 0.61
    0 9 -6 -0.5
    0 9 -6 0.31
    0 -9 6 0.36
    0 -9 6 -0.14
    0 -9 6 -0.65
    0 -9 6 0.05
    0 -9 6 -0.07
    -1 9 -6 4.32
    -1 9 -6 3.96
    -1 9 -6 3.83
    -1 9 -6 4.76
    1 -9 6 4.35
    1 -9 6 4.9
    1 -9 6 4.62
    1 -9 6 3.95
    -2 9 -6 2.64
    -2 9 -6 3.26
    -2 9 -6 2.24
    2 -9 6 2.69
    2 -9 6 2.57
    2 -9 6 5
    2 -9 6 3.03
    2 -9 6 3.48
    -3 9 -6 23.64
    -3 9 -6 25.09
    -3 9 -6 21.43
    -3 9 -6 22.2
    -3 9 -6 23.6
    3 -9 6 23.35
    3 -9 6 22.3
    3 -9 6 22
    3 -9 6 23.5
    -4 9 -6 2.6
    -4 9 -6 2.08
    -4 9 -6 0.93
    -4 9 -6 1.7
    -4 9 -6 1.15
    4 -9 6 1.72
    4 -9 6 1.25
    4 -9 6 1.02
    4 -9 6 1.43
    -5 9 -6 0.63
    -5 9 -6 0.64
    -5 9 -6 0.32
    5 -9 6 0.66
    5 -9 6 0.4
    5 -9 6 0.55
    5 -9 6 0.48
    -6 9 -6 20.16
    -6 9 -6 17.52
    -6 9 -6 20.15
    6 -9 6 17.94
    6 -9 6 16.73
    6 -9 6 17.4
    6 -9 6 17.46
    -7 9 -6 8.75
    -7 9 -6 13.4
    7 -9 6 11.44
    7 -9 6 11.51
    7 -9 6 9.87
    4 8 -6 16.41
    4 8 -6 17.55
    4 8 -6 17.19
    -4 -8 6 16.66
    -4 -8 6 15.23
    -4 -8 6 16.4
    -4 -8 6 15.47
    3 8 -6 -0.19
    3 8 -6 2.73
    3 8 -6 0.86
    -3 -8 6 0.75
    -3 -8 6 1.17
    -3 -8 6 -0.43
    -3 -8 6 0.88
    -3 -8 6 0.55
    2 8 -6 0.15
    2 8 -6 -0.25
    2 8 -6 -0.37
    2 8 -6 0.32
    -2 -8 6 -0.07
    -2 -8 6 -1
    -2 -8 6 0.35
    -2 -8 6 -1.06
    -2 -8 6 0.29
    1 8 -6 32.33
    1 8 -6 31.36
    1 8 -6 31.63
    1 8 -6 31.77
    -1 -8 6 32.97
    -1 -8 6 30.22
    -1 -8 6 35.19
    -1 -8 6 33.54
    0 8 -6 44.2
    0 8 -6 40.85
    0 8 -6 41.24
    0 8 -6 40.3
    0 -8 6 44.64
    0 -8 6 43.88
    0 -8 6 44.7
    0 -8 6 38.26
    0 -8 6 42.79
    0 -8 6 38.98
    -1 8 -6 0.27
    -1 8 -6 0.8
    -1 8 -6 0.54
    -1 8 -6 -0.08
    1 -8 6 0.54
    1 -8 6 0.56
    1 -8 6 0.68
    1 -8 6 -0.12
    1 -8 6 0.28
    -2 8 -6 -0.15
    -2 8 -6 0.17
    -2 8 -6 -0.01
    -2 8 -6 -0.32
    2 -8 6 -0.59
    2 -8 6 0.33
    2 -8 6 0.23
    2 -8 6 -0.33
    -3 8 -6 6.62
    -3 8 -6 7.68
    -3 8 -6 6.31
    -3 8 -6 6.16
    -3 8 -6 8.87
    -3 8 -6 7.65
    3 -8 6 5.18
    3 -8 6 5.36
    3 -8 6 7.64
    -4 8 -6 0.36
    -4 8 -6 0.7
    -4 8 -6 1.02
    -4 8 -6 1.25
    -4 8 -6 0.89
    -4 8 -6 -0.12
    4 -8 6 -0.46
    4 -8 6 0.65
    4 -8 6 1.13
    -5 8 -6 16.12
    -5 8 -6 17.4
    -5 8 -6 17.1
    -5 8 -6 17.04
    5 -8 6 15.69
    5 -8 6 16.9
    5 -8 6 15.3
    5 -8 6 16.79
    -6 8 -6 6.64
    -6 8 -6 6.37
    -6 8 -6 6.43
    6 -8 6 6.7
    6 -8 6 5.29
    6 -8 6 7.37
    -7 8 -6 -0.21
    -7 8 -6 1.25
    -7 8 -6 0.16
    7 -8 6 1.12
    7 -8 6 -0.31
    7 -8 6 0.72
    5 7 -6 -0.51
    5 7 -6 -0.61
    5 7 -6 0
    -5 -7 6 1.04
    -5 -7 6 1.52
    -5 -7 6 0.22
    -5 -7 6 -0.46
    4 7 -6 10.6
    4 7 -6 7.47
    4 7 -6 8.3
    4 7 -6 9.39
    -4 -7 6 10.45
    -4 -7 6 10.24
    -4 -7 6 8.86
    -4 -7 6 10.27
    -4 -7 6 11.54
    3 7 -6 1.95
    3 7 -6 1.93
    3 7 -6 1.26
    3 7 -6 1.41
    -3 -7 6 2.01
    -3 -7 6 1.67
    -3 -7 6 2.07
    2 7 -6 12.49
    2 7 -6 12.37
    2 7 -6 11.87
    -2 -7 6 11.99
    -2 -7 6 11.74
    -2 -7 6 14.39
    -2 -7 6 11.89
    -2 -7 6 12.06
    1 7 -6 5.91
    1 7 -6 6.13
    1 7 -6 5.27
    1 7 -6 4.89
    -1 -7 6 5.6
    -1 -7 6 6.7
    -1 -7 6 6.45
    -1 -7 6 6.11
    -1 -7 6 5.99
    0 7 -6 0.34
    0 7 -6 -0.27
    0 7 -6 -0.07
    0 7 -6 -0.01
    0 -7 6 -0.38
    0 -7 6 -0.01
    0 -7 6 -0.08
    0 -7 6 0.29
    -1 7 -6 9.69
    -1 7 -6 11.65
    -1 7 -6 9.77
    -1 7 -6 11.58
    1 -7 6 11.35
    1 -7 6 10.53
    1 -7 6 10.56
    1 -7 6 11.34
    -2 7 -6 52.95
    -2 7 -6 53.79
    -2 7 -6 54.4
    -2 7 -6 56.48
    -2 7 -6 57.55
    2 -7 6 55.57
    2 -7 6 53.11
    2 -7 6 55.03
    2 -7 6 52.58
    -3 7 -6 4.73
    -3 7 -6 4.04
    -3 7 -6 4.88
    -3 7 -6 5.5
    -3 7 -6 4.95
    3 -7 6 4.58
    3 -7 6 4.76
    3 -7 6 4.74
    3 -7 6 5.13
    -4 7 -6 0.34
    -4 7 -6 0.01
    -4 7 -6 -0.19
    -4 7 -6 0.53
    -4 7 -6 -0.02
    -4 7 -6 0.23
    4 -7 6 -0.12
    4 -7 6 -0.24
    4 -7 6 0.43
    4 -7 6 0.88
    -5 7 -6 26.4
    -5 7 -6 26.79
    -5 7 -6 22.15
    5 -7 6 26
    5 -7 6 26.43
    5 -7 6 25.23
    5 -7 6 23.94
    -6 7 -6 14.29
    -6 7 -6 13.27
    -6 7 -6 14.7
    6 -7 6 16.58
    6 -7 6 14.95
    6 -7 6 10.93
    6 -7 6 12.62
    -7 7 -6 1.14
    -7 7 -6 1.88
    -7 7 -6 0.73
    7 -7 6 0.44
    7 -7 6 0.06
    7 -7 6 0.51
    -8 7 -6 0.55
    8 -7 6 -0.03
    6 6 -6 2.93
    6 6 -6 3.12
    6 6 -6 3.43
    -6 -6 6 3.87
    -6 -6 6 5.73
    -6 -6 6 4.14
    -6 -6 6 5.83
    5 6 -6 19.24
    5 6 -6 20.63
    5 6 -6 19.6
    5 6 -6 20.16
    -5 -6 6 23.11
    -5 -6 6 14.24
    -5 -6 6 23.73
    -5 -6 6 21.56
    -5 -6 6 19.98
    -5 -6 6 19.54
    4 6 -6 2.04
    4 6 -6 1.1
    4 6 -6 2.43
    4 6 -6 1.88
    -4 -6 6 2.34
    -4 -6 6 2.37
    -4 -6 6 2.41
    -4 -6 6 1.38
    3 6 -6 -0.5
    3 6 -6 0.65
    3 6 -6 0.79
    3 6 -6 -0.01
    -3 -6 6 -0.07
    -3 -6 6 -0.05
    -3 -6 6 -0.3
    -3 -6 6 -0.52
    2 6 -6 41.42
    2 6 -6 38.99
    2 6 -6 38.54
    -2 -6 6 39.95
    -2 -6 6 41.25
    -2 -6 6 40.64
    -2 -6 6 41.99
    -2 -6 6 37.07
    1 6 -6 37.05
    1 6 -6 38.12
    1 6 -6 37.62
    1 6 -6 38.4
    -1 -6 6 36.52
    -1 -6 6 36.7
    -1 -6 6 39.51
    -1 -6 6 37.35
    -1 -6 6 38.58
    0 6 -6 8.83
    0 6 -6 7.31
    0 6 -6 6.75
    0 6 -6 8.96
    0 -6 6 7.22
    0 -6 6 5.85
    0 -6 6 8.4
    0 -6 6 7.4
    -1 6 -6 1.25
    -1 6 -6 1.2
    -1 6 -6 1.22
    -1 6 -6 1.19
    -1 6 -6 1.38
    1 -6 6 1.37
    1 -6 6 1.16
    1 -6 6 1.01
    1 -6 6 1.04
    -2 6 -6 6.27
    -2 6 -6 5.99
    -2 6 -6 5
    -2 6 -6 5.82
    -2 6 -6 5.76
    2 -6 6 5.56
    2 -6 6 6
    2 -6 6 4.97
    2 -6 6 6.09
    -3 6 -6 3.55
    -3 6 -6 2.33
    -3 6 -6 2.87
    -3 6 -6 3.21
    -3 6 -6 3.13
    -3 6 -6 3.62
    3 -6 6 3.56
    3 -6 6 2.98
    3 -6 6 3.58
    3 -6 6 3.49
    -4 6 -6 30.99
    -4 6 -6 31.85
    -4 6 -6 30.65
    -4 6 -6 30.69
    -4 6 -6 29.74
    4 -6 6 30.11
    4 -6 6 31.45
    4 -6 6 31.67
    4 -6 6 30.06
    -5 6 -6 1.25
    -5 6 -6 0.37
    -5 6 -6 1.16
    5 -6 6 0.94
    5 -6 6 1.56
    5 -6 6 0.95
    5 -6 6 0.79
    -6 6 -6 3.08
    -6 6 -6 3.82
    -6 6 -6 3.79
    6 -6 6 3.43
    6 -6 6 3.81
    6 -6 6 3.53
    -7 6 -6 12.98
    -7 6 -6 8.88
    -7 6 -6 13.37
    7 -6 6 9.03
    7 -6 6 10.79
    7 -6 6 9.18
    7 -6 6 15.13
    -8 6 -6 21.17
    8 -6 6 19.13
    8 -6 6 19.08
    7 5 -6 -0.6
    7 5 -6 1.29
    7 5 -6 -0.83
    -7 -5 6 0.47
    -7 -5 6 -0.42
    -7 -5 6 0.15
    -7 -5 6 0.01
    -7 -5 6 -0.11
    6 5 -6 -0.37
    6 5 -6 0.85
    6 5 -6 -1.18
    6 5 -6 -0.03
    -6 -5 6 0.34
    -6 -5 6 0.13
    -6 -5 6 0.28
    5 5 -6 13.23
    5 5 -6 11.1
    5 5 -6 12.11
    5 5 -6 11.11
    -5 -5 6 12.12
    -5 -5 6 12.61
    -5 -5 6 14.16
    -5 -5 6 11.55
    -5 -5 6 13.63
    -5 -5 6 12.42
    4 5 -6 2.04
    4 5 -6 1.34
    4 5 -6 1.32
    4 5 -6 1.74
    -4 -5 6 1.45
    -4 -5 6 1.37
    -4 -5 6 1
    -4 -5 6 0.82
    -4 -5 6 2.43
    3 5 -6 23.5
    3 5 -6 23.66
    3 5 -6 24.83
    3 5 -6 24.26
    -3 -5 6 24.36
    -3 -5 6 24.1
    -3 -5 6 24.92
    -3 -5 6 24.6
    -3 -5 6 24.92
    2 5 -6 7.32
    2 5 -6 7.66
    2 5 -6 7.94
    2 5 -6 7.73
    -2 -5 6 7.33
    -2 -5 6 6.82
    -2 -5 6 6.27
    -2 -5 6 6.65
    -2 -5 6 7.83
    1 5 -6 0.21
    1 5 -6 0.28
    1 5 -6 -0.43
    1 5 -6 0.22
    -1 -5 6 -0.16
    -1 -5 6 0.21
    -1 -5 6 -0.4
    -1 -5 6 -0.54
    -1 -5 6 0.26
    0 5 -6 35.32
    0 5 -6 36.34
    0 5 -6 37.19
    0 5 -6 36.69
    0 -5 6 34.59
    0 -5 6 37.14
    0 -5 6 36.77
    0 -5 6 36.71
    -1 5 -6 63.01
    -1 5 -6 61.77
    -1 5 -6 61.83
    -1 5 -6 61.39
    -1 5 -6 62.42
    1 -5 6 60.83
    1 -5 6 64.03
    1 -5 6 65.13
    1 -5 6 60.62
    -2 5 -6 0.45
    -2 5 -6 1.1
    -2 5 -6 0.76
    -2 5 -6 0.84
    -2 5 -6 0.8
    -2 5 -6 0.4
    2 -5 6 0.47
    2 -5 6 0.46
    2 -5 6 0.77
    2 -5 6 0.47
    -3 5 -6 1.44
    -3 5 -6 2.72
    -3 5 -6 2.51
    -3 5 -6 3.24
    -3 5 -6 2.31
    3 -5 6 2.6
    3 -5 6 2.72
    3 -5 6 2.77
    3 -5 6 2.59
    -4 5 -6 26.16
    -4 5 -6 24.14
    -4 5 -6 28.28
    -4 5 -6 23.66
    -4 5 -6 27.08
    4 -5 6 24.44
    4 -5 6 29.16
    4 -5 6 28.59
    4 -5 6 26.04
    -5 5 -6 18.89
    -5 5 -6 21.15
    -5 5 -6 20.62
    5 -5 6 17.31
    5 -5 6 18.65
    5 -5 6 20.37
    -6 5 -6 13.19
    -6 5 -6 10.84
    -6 5 -6 14.27
    6 -5 6 14.86
    6 -5 6 10.91
    6 -5 6 12.31
    6 -5 6 12.22
    -7 5 -6 1.49
    -7 5 -6 1.59
    -7 5 -6 -0.03
    7 -5 6 1.52
    7 -5 6 0.96
    7 -5 6 0.48
    7 -5 6 1.32
    -8 5 -6 1.52
    8 -5 6 2.63
    8 -5 6 0.72
    8 -5 6 1.36
    7 4 -6 22.38
    7 4 -6 25.95
    7 4 -6 21.87
    -7 -4 6 20.4
    -7 -4 6 20.87
    -7 -4 6 23.84
    6 4 -6 35.2
    6 4 -6 34.8
    6 4 -6 35.96
    6 4 -6 36.2
    -6 -4 6 34.2
    -6 -4 6 34.27
    -6 -4 6 33.58
    -6 -4 6 33.95
    -6 -4 6 32.94
    5 4 -6 1.17
    5 4 -6 0.19
    5 4 -6 0.56
    -5 -4 6 0.7
    -5 -4 6 1.3
    -5 -4 6 0.21
    -5 -4 6 0.04
    -5 -4 6 0.4
    4 4 -6 0.87
    4 4 -6 0.34
    4 4 -6 0.49
    4 4 -6 0.34
    -4 -4 6 1.18
    -4 -4 6 0.63
    -4 -4 6 0.6
    -4 -4 6 0.69
    3 4 -6 25.1
    3 4 -6 23.8
    3 4 -6 23.94
    3 4 -6 23.93
    -3 -4 6 23.68
    -3 -4 6 25
    -3 -4 6 25.91
    -3 -4 6 24.03
    -3 -4 6 24.07
    2 4 -6 20.05
    2 4 -6 21.01
    2 4 -6 19.46
    2 4 -6 19.29
    -2 -4 6 20.27
    -2 -4 6 21.26
    -2 -4 6 20.36
    -2 -4 6 20.48
    -2 -4 6 19.74
    1 4 -6 4.38
    1 4 -6 3.16
    1 4 -6 3.5
    1 4 -6 4.2
    -1 -4 6 4.21
    -1 -4 6 4.54
    -1 -4 6 4.35
    -1 -4 6 4.61
    0 4 -6 10.36
    0 4 -6 9.75
    0 4 -6 10.39
    0 4 -6 11.69
    0 4 -6 9.12
    0 -4 6 9.67
    0 -4 6 9.93
    0 -4 6 9.66
    0 -4 6 10.4
    -1 4 -6 11.99
    -1 4 -6 11.83
    -1 4 -6 11.29
    -1 4 -6 11.33
    -1 4 -6 11.44
    1 -4 6 12.34
    1 -4 6 12.59
    1 -4 6 12.35
    1 -4 6 11.59
    -2 4 -6 20.99
    -2 4 -6 17.29
    -2 4 -6 20.81
    -2 4 -6 21.46
    -2 4 -6 19.95
    2 -4 6 19.15
    2 -4 6 21.56
    2 -4 6 20.8
    2 -4 6 18.54
    -3 4 -6 73
    -3 4 -6 76.22
    -3 4 -6 74.45
    -3 4 -6 68.79
    -3 4 -6 60.93
    3 -4 6 68.66
    3 -4 6 68.85
    3 -4 6 65.05
    3 -4 6 74.38
    -4 4 -6 3.36
    -4 4 -6 3.88
    -4 4 -6 2.35
    -4 4 -6 2.79
    -4 4 -6 3.58
    4 -4 6 3.8
    4 -4 6 2.94
    4 -4 6 1.89
    -5 4 -6 1.85
    -5 4 -6 1.71
    -5 4 -6 1.17
    5 -4 6 1.76
    5 -4 6 1.85
    5 -4 6 1.37
    5 -4 6 1.2
    -6 4 -6 22.65
    -6 4 -6 19.69
    -6 4 -6 16.98
    6 -4 6 16.02
    6 -4 6 15.6
    6 -4 6 21.35
    6 -4 6 18.49
    6 -4 6 21.07
    -7 4 -6 18.74
    -7 4 -6 24.4
    -7 4 -6 21.31
    7 -4 6 21.65
    7 -4 6 18.84
    7 -4 6 21.98
    7 -4 6 19.94
    7 -4 6 20.95
    8 3 -6 1.62
    8 3 -6 1.03
    8 3 -6 1.49
    -8 -3 6 1.66
    -8 -3 6 1.56
    -8 -3 6 0.63
    7 3 -6 0.65
    7 3 -6 1.77
    7 3 -6 1.5
    7 3 -6 1.14
    -7 -3 6 0.91
    -7 -3 6 1.16
    -7 -3 6 1.86
    -7 -3 6 1.39
    6 3 -6 0.94
    6 3 -6 0.1
    6 3 -6 0.46
    -6 -3 6 0.1
    -6 -3 6 0.54
    -6 -3 6 0.18
    -6 -3 6 0.7
    -6 -3 6 0.71
    -6 -3 6 -0.36
    5 3 -6 0.47
    5 3 -6 0.88
    5 3 -6 1.53
    5 3 -6 0.75
    -5 -3 6 1.58
    -5 -3 6 1.15
    -5 -3 6 0.85
    -5 -3 6 0.71
    -5 -3 6 1.03
    4 3 -6 47.63
    4 3 -6 45.26
    4 3 -6 49.2
    4 3 -6 48.07
    -4 -3 6 48.43
    -4 -3 6 49.26
    -4 -3 6 48.62
    -4 -3 6 48.21
    3 3 -6 0.27
    3 3 -6 0.65
    3 3 -6 1.06
    3 3 -6 0.41
    -3 -3 6 0
    -3 -3 6 0.6
    -3 -3 6 0.47
    -3 -3 6 0.67
    2 3 -6 0
    2 3 -6 0.18
    2 3 -6 0.07
    2 3 -6 0.38
    -2 -3 6 0.43
    -2 -3 6 0.15
    -2 -3 6 0.26
    -2 -3 6 0
    -2 -3 6 0.08
    1 3 -6 51.26
    1 3 -6 51.32
    1 3 -6 55.67
    1 3 -6 52.78
    -1 -3 6 53.25
    -1 -3 6 52.74
    -1 -3 6 55.68
    -1 -3 6 49.86
    0 3 -6 43.9
    0 3 -6 44.17
    0 3 -6 47.21
    0 3 -6 47.84
    0 -3 6 49.79
    0 -3 6 45.32
    0 -3 6 48.75
    0 -3 6 43.44
    -1 3 -6 2.17
    -1 3 -6 1.49
    -1 3 -6 1.53
    -1 3 -6 1.5
    -1 3 -6 1.4
    1 -3 6 1.76
    1 -3 6 2.02
    1 -3 6 1.85
    -2 3 -6 0.15
    -2 3 -6 0.34
    -2 3 -6 0.92
    -2 3 -6 0.81
    -2 3 -6 0.36
    2 -3 6 1.25
    2 -3 6 1.01
    2 -3 6 0.32
    -3 3 -6 20.24
    -3 3 -6 18.14
    -3 3 -6 19.94
    -3 3 -6 16.24
    -3 3 -6 21.64
    3 -3 6 17.67
    3 -3 6 21.47
    3 -3 6 20.87
    3 -3 6 19.57
    -4 3 -6 4.82
    -4 3 -6 4.3
    -4 3 -6 3.6
    -4 3 -6 4.02
    -4 3 -6 3.85
    4 -3 6 4.41
    4 -3 6 4.85
    4 -3 6 3.86
    4 -3 6 3.67
    -5 3 -6 23.71
    5 -3 6 25.02
    5 -3 6 28.21
    5 -3 6 21.99
    5 -3 6 23.95
    5 -3 6 23.22
    -6 3 -6 4.71
    -6 3 -6 4.24
    -6 3 -6 5.12
    6 -3 6 4.83
    6 -3 6 5.63
    6 -3 6 4.77
    6 -3 6 3.98
    6 -3 6 4.08
    -7 3 -6 0.02
    -7 3 -6 0.97
    7 -3 6 0.66
    7 -3 6 0.21
    7 -3 6 0.89
    7 -3 6 -0.94
    8 2 -6 11.59
    8 2 -6 9.02
    8 2 -6 10.93
    -8 -2 6 10.72
    -8 -2 6 10.49
    -8 -2 6 10.18
    7 2 -6 23.56
    7 2 -6 20.69
    7 2 -6 23.25
    -7 -2 6 21.32
    -7 -2 6 20.99
    -7 -2 6 21.91
    -7 -2 6 22.33
    6 2 -6 -0.07
    6 2 -6 0.06
    6 2 -6 0.22
    6 2 -6 0.26
    -6 -2 6 0.02
    -6 -2 6 -0.22
    -6 -2 6 0.44
    -6 -2 6 -0.06
    -6 -2 6 0.49
    -6 -2 6 -0.27
    5 2 -6 0.22
    5 2 -6 0.29
    5 2 -6 0.73
    5 2 -6 0.19
    -5 -2 6 -0.09
    -5 -2 6 0.45
    -5 -2 6 0.31
    -5 -2 6 -0.25
    -5 -2 6 -0.1
    4 2 -6 19.77
    4 2 -6 17.83
    4 2 -6 20.08
    4 2 -6 17.82
    4 2 -6 17.21
    -4 -2 6 18.48
    -4 -2 6 19.7
    -4 -2 6 19.17
    -4 -2 6 18.92
    -4 -2 6 17.97
    3 2 -6 22.07
    3 2 -6 23.43
    3 2 -6 24.62
    3 2 -6 22.81
    3 2 -6 25.21
    -3 -2 6 24.83
    -3 -2 6 22.39
    -3 -2 6 22.94
    -3 -2 6 24.61
    -3 -2 6 22.72
    2 2 -6 38.54
    2 2 -6 34.69
    2 2 -6 36.14
    2 2 -6 37.85
    -2 -2 6 37.31
    -2 -2 6 39.51
    -2 -2 6 35.59
    -2 -2 6 37.53
    1 2 -6 18.88
    1 2 -6 17.37
    1 2 -6 18.65
    1 2 -6 18.24
    1 2 -6 17.43
    -1 -2 6 18.66
    -1 -2 6 20.03
    -1 -2 6 17.03
    -1 -2 6 18.21
    0 2 -6 19.51
    0 2 -6 21.61
    0 2 -6 19.31
    0 2 -6 19.03
    0 2 -6 19.75
    0 -2 6 18.64
    0 -2 6 21.11
    0 -2 6 22.09
    0 -2 6 20.64
    -1 2 -6 34.79
    -1 2 -6 43.25
    -1 2 -6 37.63
    -1 2 -6 39.65
    1 -2 6 38.41
    1 -2 6 36.86
    1 -2 6 40.47
    1 -2 6 40.85
    -2 2 -6 81.18
    -2 2 -6 80.11
    -2 2 -6 77.94
    -2 2 -6 69.1
    2 -2 6 70.61
    2 -2 6 77.54
    2 -2 6 82.04
    2 -2 6 72.39
    -3 2 -6 4.19
    -3 2 -6 4.07
    -3 2 -6 3.29
    -3 2 -6 2.96
    -3 2 -6 4.99
    3 -2 6 5.22
    3 -2 6 4.69
    3 -2 6 4.83
    3 -2 6 4.71
    -4 2 -6 -1.27
    -4 2 -6 -0.4
    -4 2 -6 -1.08
    -4 2 -6 0.41
    -4 2 -6 0.36
    4 -2 6 0.28
    4 -2 6 -0.05
    4 -2 6 -0.21
    4 -2 6 0.22
    -5 2 -6 29.75
    -5 2 -6 31.04
    -5 2 -6 28.33
    5 -2 6 26.44
    5 -2 6 31.09
    5 -2 6 33.13
    5 -2 6 25.82
    5 -2 6 32.14
    -6 2 -6 18.52
    -6 2 -6 19.38
    -6 2 -6 18.58
    6 -2 6 19.28
    6 -2 6 16.4
    6 -2 6 14.42
    6 -2 6 18.36
    -7 2 -6 1.02
    -7 2 -6 -0.46
    7 -2 6 -0.47
    7 -2 6 0.51
    7 -2 6 0.94
    7 -2 6 0.76
    7 -2 6 -1.37
    9 1 -6 3.52
    9 1 -6 3.89
    9 1 -6 2.85
    -9 -1 6 3.82
    -9 -1 6 3.18
    8 1 -6 3.28
    8 1 -6 4.71
    8 1 -6 1.86
    8 1 -6 2.25
    -8 -1 6 2.59
    -8 -1 6 2.16
    -8 -1 6 2.76
    7 1 -6 1.33
    7 1 -6 1.02
    7 1 -6 1.09
    7 1 -6 1.42
    -7 -1 6 1.07
    -7 -1 6 1.66
    -7 -1 6 2.16
    -7 -1 6 2.05
    6 1 -6 12.17
    6 1 -6 11.55
    6 1 -6 12.96
    6 1 -6 12.27
    -6 -1 6 12.2
    -6 -1 6 12.94
    -6 -1 6 12.4
    5 1 -6 68.21
    5 1 -6 65.67
    5 1 -6 71.84
    -5 -1 6 68.05
    -5 -1 6 68.38
    -5 -1 6 67.51
    -5 -1 6 68.54
    4 1 -6 2.15
    4 1 -6 2.36
    4 1 -6 2.37
    4 1 -6 1.98
    -4 -1 6 2.93
    -4 -1 6 2.2
    -4 -1 6 2.07
    -4 -1 6 2.92
    -4 -1 6 2.19
    3 1 -6 -1
    3 1 -6 -0.04
    3 1 -6 -0.26
    3 1 -6 -0.17
    3 1 -6 0.07
    3 1 -6 0.27
    -3 -1 6 -0.2
    -3 -1 6 -0.57
    -3 -1 6 -0.09
    -3 -1 6 -0.31
    -3 -1 6 -0.38
    2 1 -6 46.36
    2 1 -6 46.22
    2 1 -6 54.83
    2 1 -6 51.63
    2 1 -6 47.46
    -2 -1 6 45.16
    -2 -1 6 54.02
    -2 -1 6 49.56
    -2 -1 6 56.53
    1 1 -6 11.4
    1 1 -6 17.55
    1 1 -6 14.6
    1 1 -6 15.17
    1 1 -6 15.15
    -1 -1 6 14.95
    -1 -1 6 14.01
    -1 -1 6 16.23
    -1 -1 6 16.97
    0 1 -6 1.27
    0 1 -6 1.08
    0 1 -6 1.31
    0 1 -6 0.94
    0 -1 6 2.07
    0 -1 6 2.3
    0 -1 6 1.68
    0 -1 6 1.91
    -1 1 -6 0.49
    -1 1 -6 -0.36
    -1 1 -6 -0.29
    -1 1 -6 -0.39
    1 -1 6 0.72
    1 -1 6 0.3
    1 -1 6 0.24
    1 -1 6 -0.38
    1 -1 6 0.64
    -2 1 -6 41.85
    -2 1 -6 29.61
    -2 1 -6 38.11
    -2 1 -6 32.59
    2 -1 6 32.28
    2 -1 6 38.34
    2 -1 6 40.19
    2 -1 6 36.49
    2 -1 6 38.31
    -3 1 -6 10.11
    -3 1 -6 9.14
    -3 1 -6 7.75
    -3 1 -6 7.24
    3 -1 6 9.99
    3 -1 6 8.17
    3 -1 6 8.31
    3 -1 6 11.42
    -4 1 -6 30.4
    -4 1 -6 26.65
    -4 1 -6 21.45
    -4 1 -6 25.05
    -4 1 -6 29.49
    4 -1 6 30.36
    4 -1 6 25.64
    4 -1 6 24.71
    -5 1 -6 14.27
    -5 1 -6 12.63
    -5 1 -6 15.4
    -5 1 -6 13.46
    -5 1 -6 16.94
    5 -1 6 16.48
    5 -1 6 15.59
    5 -1 6 12.42
    -6 1 -6 0.18
    -6 1 -6 -0.52
    -6 1 -6 -0.2
    6 -1 6 -0.87
    6 -1 6 0.14
    6 -1 6 0.43
    6 -1 6 0.13
    -7 1 -6 5.85
    -7 1 -6 5.83
    7 -1 6 6.38
    7 -1 6 6.61
    7 -1 6 7.08
    7 -1 6 4.32
    9 0 -6 7.27
    9 0 -6 7.78
    9 0 -6 8.95
    -9 0 6 6.11
    -9 0 6 10.84
    -9 0 6 8.68
    8 0 -6 7.64
    8 0 -6 6.88
    8 0 -6 6.94
    8 0 -6 6.81
    -8 0 6 7.36
    -8 0 6 6.43
    -8 0 6 8
    7 0 -6 0.59
    7 0 -6 0.22
    7 0 -6 -0.85
    7 0 -6 -0.44
    7 0 -6 0.32
    -7 0 6 0.11
    -7 0 6 0.56
    6 0 -6 -0.13
    6 0 -6 -0.49
    6 0 -6 -0.31
    6 0 -6 -0.47
    6 0 -6 0
    -6 0 6 0.15
    -6 0 6 -0.19
    5 0 -6 12.93
    5 0 -6 10.33
    5 0 -6 11.44
    5 0 -6 11.22
    5 0 -6 11.36
    -5 0 6 10.57
    -5 0 6 10.88
    -5 0 6 11.78
    -5 0 6 11.76
    -5 0 6 11.48
    4 0 -6 -0.19
    4 0 -6 -0.93
    4 0 -6 -0.08
    4 0 -6 -0.01
    4 0 -6 0.04
    -4 0 6 0.03
    -4 0 6 -0.01
    -4 0 6 0.13
    -4 0 6 0.32
    -4 0 6 -0.14
    3 0 -6 36.79
    3 0 -6 27.15
    3 0 -6 31.01
    3 0 -6 30.77
    -3 0 6 26.92
    -3 0 6 30.91
    -3 0 6 35.06
    -3 0 6 32.66
    2 0 -6 16.79
    2 0 -6 17.6
    2 0 -6 19.41
    2 0 -6 14.42
    2 0 -6 15.12
    -2 0 6 13.07
    -2 0 6 18.08
    -2 0 6 17.44
    -2 0 6 18.11
    1 0 -6 -0.53
    1 0 -6 -0.09
    1 0 -6 -0.52
    1 0 -6 0.07
    1 0 -6 -0.89
    -1 0 6 -0.71
    -1 0 6 0.04
    -1 0 6 -0.39
    -1 0 6 0.06
    -1 0 6 -0.7
    0 0 -6 63.52
    0 0 -6 63.03
    0 0 -6 63.69
    0 0 -6 60.16
    0 0 6 60.85
    0 0 6 63.42
    0 0 6 63
    0 0 6 62.51
    0 0 6 62.49
    -1 0 -6 113.53
    -1 0 -6 128.95
    -1 0 -6 105.6
    -1 0 -6 113.64
    1 0 6 101.8
    1 0 6 97.37
    1 0 6 115.79
    1 0 6 116.39
    1 0 6 113.98
    -2 0 -6 25.65
    -2 0 -6 30.06
    -2 0 -6 28.82
    2 0 6 28
    2 0 6 26.66
    2 0 6 29.68
    2 0 6 33.46
    -3 0 -6 12.55
    -3 0 -6 11.99
    -3 0 -6 8.99
    -3 0 -6 12.39
    3 0 6 10.63
    3 0 6 12.63
    3 0 6 12.69
    3 0 6 10.34
    -4 0 -6 26.02
    -4 0 -6 22.76
    -4 0 -6 24.06
    -4 0 -6 22.86
    4 0 6 23.05
    4 0 6 21.69
    4 0 6 20.78
    -5 0 -6 2.89
    -5 0 -6 2.86
    -5 0 -6 2.9
    -5 0 -6 4.59
    -5 0 -6 3.71
    5 0 6 4.88
    5 0 6 3.44
    5 0 6 3.56
    5 0 6 1.89
    -6 0 -6 3.56
    -6 0 -6 3.35
    6 0 6 0.37
    6 0 6 3.48
    6 0 6 4.74
    6 0 6 4.02
    9 -1 -6 7.27
    9 -1 -6 5.46
    9 -1 -6 5.34
    9 -1 -6 4.39
    -9 1 6 5.83
    8 -1 -6 -0.15
    8 -1 -6 1.11
    8 -1 -6 -0.08
    8 -1 -6 -0.51
    -8 1 6 -0.28
    -8 1 6 0.06
    7 -1 -6 10.4
    7 -1 -6 9.28
    7 -1 -6 10.49
    7 -1 -6 10
    7 -1 -6 7.55
    -7 1 6 10.08
    -7 1 6 11.95
    -7 1 6 9.37
    6 -1 -6 36.32
    6 -1 -6 30.2
    6 -1 -6 37.89
    6 -1 -6 36.36
    6 -1 -6 33.91
    -6 1 6 36.11
    -6 1 6 34.18
    -6 1 6 37.28
    5 -1 -6 10.01
    5 -1 -6 11.57
    5 -1 -6 10.26
    -5 1 6 10.4
    -5 1 6 10.96
    -5 1 6 8.45
    -5 1 6 10.11
    -5 1 6 9.32
    4 -1 -6 2.29
    4 -1 -6 3.07
    4 -1 -6 2.18
    4 -1 -6 1.14
    4 -1 -6 2.02
    -4 1 6 2.35
    -4 1 6 2.03
    -4 1 6 2.4
    -4 1 6 2.58
    -4 1 6 2.61
    3 -1 -6 20.39
    3 -1 -6 18.69
    3 -1 -6 21.46
    3 -1 -6 20.42
    3 -1 -6 19.82
    -3 1 6 23.54
    -3 1 6 19.07
    -3 1 6 20.81
    -3 1 6 21.36
    2 -1 -6 27.03
    2 -1 -6 27.53
    2 -1 -6 33.74
    2 -1 -6 30.13
    2 -1 -6 30.88
    -2 1 6 33.98
    -2 1 6 33.17
    -2 1 6 26.35
    -2 1 6 26.65
    -2 1 6 30.5
    1 -1 -6 37.94
    1 -1 -6 33.3
    1 -1 -6 36.79
    1 -1 -6 31.94
    -1 1 6 36.93
    -1 1 6 36.39
    -1 1 6 35.48
    -1 1 6 30.31
    -1 1 6 37.14
    0 -1 -6 6.17
    0 -1 -6 6.29
    0 -1 -6 6.19
    0 -1 -6 6.93
    0 1 6 7.49
    0 1 6 6.65
    0 1 6 7.06
    0 1 6 8.26
    0 1 6 6.23
    -1 -1 -6 6.85
    -1 -1 -6 8.41
    -1 -1 -6 7.63
    -1 -1 -6 6.86
    1 1 6 6.69
    1 1 6 6.73
    1 1 6 7.09
    1 1 6 7.46
    1 1 6 8.81
    -2 -1 -6 26.03
    -2 -1 -6 31.77
    -2 -1 -6 35.17
    -2 -1 -6 35.02
    2 1 6 30.16
    2 1 6 25.48
    2 1 6 28.91
    2 1 6 29.68
    -3 -1 -6 35.57
    -3 -1 -6 42.21
    -3 -1 -6 46.21
    3 1 6 35.66
    3 1 6 37.9
    3 1 6 42.33
    -4 -1 -6 2.66
    -4 -1 -6 1.8
    -4 -1 -6 2.42
    4 1 6 3.13
    4 1 6 3.19
    4 1 6 0.4
    4 1 6 2.8
    -5 -1 -6 1.82
    -5 -1 -6 1.87
    -5 -1 -6 0.14
    -5 -1 -6 -0.6
    -5 -1 -6 0.36
    5 1 6 1.24
    5 1 6 2.8
    5 1 6 2.51
    5 1 6 1.71
    -6 -1 -6 9.95
    -6 -1 -6 5.87
    6 1 6 8.74
    6 1 6 8.13
    9 -2 -6 2.07
    9 -2 -6 1.09
    9 -2 -6 1.8
    9 -2 -6 0.12
    8 -2 -6 3.95
    8 -2 -6 2.67
    8 -2 -6 3.24
    8 -2 -6 3.6
    8 -2 -6 3.61
    -8 2 6 5.62
    -8 2 6 3.51
    -8 2 6 3.53
    7 -2 -6 2.17
    7 -2 -6 2.18
    7 -2 -6 3.08
    7 -2 -6 2.14
    -7 2 6 2.26
    -7 2 6 2.55
    -7 2 6 1.26
    6 -2 -6 37.36
    6 -2 -6 36.47
    6 -2 -6 38.1
    6 -2 -6 30.51
    6 -2 -6 35.76
    -6 2 6 33.65
    -6 2 6 35.68
    -6 2 6 35.33
    5 -2 -6 4.8
    5 -2 -6 4.45
    5 -2 -6 3.82
    5 -2 -6 4.74
    5 -2 -6 5.81
    -5 2 6 5.15
    -5 2 6 5.82
    -5 2 6 5.41
    -5 2 6 5.35
    -5 2 6 4.2
    4 -2 -6 43.62
    4 -2 -6 47.66
    4 -2 -6 43.73
    4 -2 -6 43.13
    4 -2 -6 43.48
    -4 2 6 44.18
    -4 2 6 51.45
    -4 2 6 52.08
    -4 2 6 45.59
    -4 2 6 48
    3 -2 -6 6.45
    3 -2 -6 6.6
    3 -2 -6 5.97
    3 -2 -6 6.72
    3 -2 -6 6.29
    -3 2 6 6.89
    -3 2 6 9.06
    -3 2 6 5.67
    -3 2 6 6.04
    -3 2 6 8.1
    2 -2 -6 2.31
    2 -2 -6 0.51
    2 -2 -6 0.73
    2 -2 -6 1.05
    -2 2 6 2.16
    -2 2 6 0.78
    -2 2 6 0.85
    -2 2 6 2.13
    -2 2 6 1.42
    1 -2 -6 30.69
    1 -2 -6 27.48
    1 -2 -6 29.89
    1 -2 -6 29.41
    -1 2 6 33.88
    -1 2 6 31.91
    -1 2 6 30.37
    -1 2 6 33.19
    -1 2 6 28.2
    0 -2 -6 47.45
    0 -2 -6 44.03
    0 -2 -6 42.62
    0 -2 -6 44.83
    0 2 6 44.93
    0 2 6 41.41
    0 2 6 45.07
    0 2 6 45.43
    0 2 6 43.63
    -1 -2 -6 -0.2
    -1 -2 -6 0.31
    -1 -2 -6 0.16
    -1 -2 -6 0.18
    1 2 6 -0.33
    1 2 6 0.46
    1 2 6 -0.19
    1 2 6 -0.83
    -2 -2 -6 -0.6
    -2 -2 -6 -0.5
    -2 -2 -6 0.56
    -2 -2 -6 0.41
    2 2 6 0
    2 2 6 -0.65
    2 2 6 -0.25
    -3 -2 -6 10.72
    -3 -2 -6 16.27
    -3 -2 -6 13.01
    -3 -2 -6 13.12
    3 2 6 9.69
    3 2 6 13.58
    3 2 6 13.9
    3 2 6 15.43
    -4 -2 -6 2.95
    -4 -2 -6 2.78
    -4 -2 -6 4.74
    4 2 6 3.69
    4 2 6 2
    4 2 6 3.73
    4 2 6 2.31
    -5 -2 -6 3.28
    -5 -2 -6 4.3
    -5 -2 -6 4.84
    5 2 6 4.01
    5 2 6 4.32
    9 -3 -6 -1.31
    9 -3 -6 1.07
    9 -3 -6 4.26
    8 -3 -6 18.45
    8 -3 -6 16.61
    8 -3 -6 19.56
    8 -3 -6 17.84
    -8 3 6 17.44
    -8 3 6 17.33
    -8 3 6 16.63
    7 -3 -6 15.77
    7 -3 -6 13.36
    7 -3 -6 14.38
    7 -3 -6 15.46
    7 -3 -6 13.67
    -7 3 6 12.02
    -7 3 6 14.78
    -7 3 6 16.51
    6 -3 -6 20.4
    6 -3 -6 21.27
    6 -3 -6 22.62
    6 -3 -6 25.12
    6 -3 -6 20.82
    -6 3 6 22.03
    -6 3 6 23.89
    -6 3 6 25.69
    5 -3 -6 0.44
    5 -3 -6 -0.33
    5 -3 -6 -0.24
    5 -3 -6 -0.63
    5 -3 -6 -0.46
    -5 3 6 -0.39
    -5 3 6 -0.46
    -5 3 6 -0.35
    -5 3 6 0.15
    -5 3 6 -0.28
    4 -3 -6 19.46
    4 -3 -6 18.89
    4 -3 -6 19.38
    4 -3 -6 23.21
    4 -3 -6 21.93
    -4 3 6 22.65
    -4 3 6 24.2
    -4 3 6 23.34
    -4 3 6 22.68
    -4 3 6 21.58
    -4 3 6 23.17
    3 -3 -6 -0.34
    3 -3 -6 -0.95
    3 -3 -6 0.21
    3 -3 -6 -0.32
    -3 3 6 0.05
    -3 3 6 -0.23
    -3 3 6 -0.3
    -3 3 6 0.09
    -3 3 6 0.25
    2 -3 -6 25.63
    2 -3 -6 21.97
    2 -3 -6 24.59
    2 -3 -6 23.42
    -2 3 6 25.91
    -2 3 6 23.18
    -2 3 6 24.5
    -2 3 6 26.83
    -2 3 6 27.76
    1 -3 -6 11.39
    1 -3 -6 11.83
    1 -3 -6 10.16
    1 -3 -6 13.45
    -1 3 6 14.93
    -1 3 6 14.5
    -1 3 6 12.17
    -1 3 6 12.92
    -1 3 6 10.25
    0 -3 -6 1.06
    0 -3 -6 -0.2
    0 -3 -6 0.8
    0 -3 -6 0.93
    0 3 6 0.66
    0 3 6 0.43
    0 3 6 0.68
    0 3 6 -0.46
    0 3 6 0.01
    -1 -3 -6 12.15
    -1 -3 -6 11.68
    -1 -3 -6 15.22
    -1 -3 -6 11.8
    1 3 6 11.26
    1 3 6 12.53
    1 3 6 11.67
    1 3 6 13.52
    -2 -3 -6 61.6
    -2 -3 -6 63.26
    -2 -3 -6 60.82
    2 3 6 59.22
    2 3 6 65.21
    2 3 6 61.27
    2 3 6 59.83
    -3 -3 -6 5.17
    -3 -3 -6 4.19
    -3 -3 -6 5.42
    -3 -3 -6 5.25
    3 3 6 8.61
    3 3 6 3.63
    3 3 6 5.63
    3 3 6 4.9
    -4 -3 -6 -0.85
    -4 -3 -6 0.07
    -4 -3 -6 -1.41
    4 3 6 1.73
    4 3 6 1.77
    4 3 6 -1.56
    9 -4 -6 3.87
    9 -4 -6 8.12
    8 -4 -6 5.92
    8 -4 -6 5.38
    8 -4 -6 6.07
    8 -4 -6 3.11
    -8 4 6 4.63
    -8 4 6 6.63
    7 -4 -6 1.91
    7 -4 -6 2.62
    7 -4 -6 1.97
    7 -4 -6 2.9
    -7 4 6 1.15
    -7 4 6 2.78
    6 -4 -6 17.21
    6 -4 -6 16.4
    6 -4 -6 18.33
    6 -4 -6 16.84
    6 -4 -6 15.22
    -6 4 6 18.29
    -6 4 6 14.73
    -6 4 6 14.25
    5 -4 -6 40.73
    5 -4 -6 49.17
    5 -4 -6 46.99
    5 -4 -6 49.32
    5 -4 -6 46.99
    -5 4 6 47.02
    -5 4 6 51.53
    -5 4 6 47.94
    -5 4 6 45.37
    -5 4 6 48.33
    4 -4 -6 14.43
    4 -4 -6 16.41
    4 -4 -6 16.98
    4 -4 -6 18.24
    -4 4 6 15.32
    -4 4 6 14.72
    -4 4 6 18.94
    -4 4 6 17.16
    -4 4 6 17.64
    -4 4 6 19.52
    3 -4 -6 5.56
    3 -4 -6 1.77
    3 -4 -6 4.25
    -3 4 6 4.28
    -3 4 6 4.51
    -3 4 6 4.43
    -3 4 6 4.1
    -3 4 6 4.51
    2 -4 -6 25.05
    2 -4 -6 24.58
    2 -4 -6 19.65
    2 -4 -6 22.99
    -2 4 6 25.16
    -2 4 6 23.54
    -2 4 6 23.17
    -2 4 6 25.55
    -2 4 6 26.46
    1 -4 -6 21.92
    1 -4 -6 20.25
    1 -4 -6 19.55
    -1 4 6 21.58
    -1 4 6 21.2
    -1 4 6 19.23
    -1 4 6 22.29
    -1 4 6 22.12
    0 -4 -6 3.19
    0 -4 -6 3.6
    0 -4 -6 2.24
    0 -4 -6 3.71
    0 4 6 3.41
    0 4 6 4.52
    0 4 6 2.86
    0 4 6 4.39
    0 4 6 2.97
    -1 -4 -6 2.08
    -1 -4 -6 1.41
    -1 -4 -6 1.93
    -1 -4 -6 2.53
    1 4 6 1.97
    1 4 6 2.47
    1 4 6 2.58
    1 4 6 1.83
    -2 -4 -6 8.43
    -2 -4 -6 8.24
    -2 -4 -6 8.16
    -2 -4 -6 7.18
    2 4 6 7.96
    2 4 6 6.23
    2 4 6 10.07
    2 4 6 9.02
    -3 -4 -6 -0.62
    -3 -4 -6 1.28
    -3 -4 -6 2.14
    3 4 6 -2.25
    3 4 6 2.12
    3 4 6 0.79
    3 4 6 1.68
    -4 -4 -6 11.97
    -4 -4 -6 13.66
    -4 -4 -6 9.85
    4 4 6 14.59
    4 4 6 10.81
    4 4 6 11.63
    9 -5 -6 5.8
    9 -5 -6 5.74
    9 -5 -6 4.18
    8 -5 -6 10.46
    8 -5 -6 12.28
    8 -5 -6 14.21
    8 -5 -6 9.06
    8 -5 -6 12.05
    -8 5 6 11.85
    -8 5 6 9.59
    -8 5 6 10.62
    7 -5 -6 0.13
    7 -5 -6 -1.33
    7 -5 -6 1.2
    7 -5 -6 -0.32
    7 -5 -6 -1.57
    -7 5 6 0.81
    -7 5 6 0.96
    -7 5 6 -0.5
    6 -5 -6 -0.35
    6 -5 -6 2.07
    6 -5 -6 0.53
    6 -5 -6 1.96
    6 -5 -6 1.42
    -6 5 6 0.96
    -6 5 6 1.88
    -6 5 6 1.2
    -6 5 6 1.87
    5 -5 -6 5.5
    5 -5 -6 6.04
    5 -5 -6 5.24
    5 -5 -6 6.27
    -5 5 6 5.61
    -5 5 6 5.13
    -5 5 6 5.83
    -5 5 6 6.52
    -5 5 6 6.16
    -5 5 6 5.2
    4 -5 -6 0.57
    4 -5 -6 0.54
    4 -5 -6 1.21
    -4 5 6 0.78
    -4 5 6 0.51
    -4 5 6 1.13
    -4 5 6 1.33
    -4 5 6 0.93
    -4 5 6 1.1
    3 -5 -6 19.49
    3 -5 -6 17.52
    3 -5 -6 17.77
    3 -5 -6 21.54
    -3 5 6 19.32
    -3 5 6 21.9
    -3 5 6 22.41
    -3 5 6 21.22
    2 -5 -6 9.82
    2 -5 -6 12.48
    2 -5 -6 10.22
    2 -5 -6 11.38
    -2 5 6 10.76
    -2 5 6 8.48
    -2 5 6 13
    -2 5 6 9.86
    1 -5 -6 0.84
    1 -5 -6 -1.1
    1 -5 -6 -0.24
    1 -5 -6 -1.05
    -1 5 6 0.08
    -1 5 6 0.02
    -1 5 6 -0.54
    0 -5 -6 13.74
    0 -5 -6 12.49
    0 -5 -6 11.24
    0 -5 -6 14.59
    0 5 6 14.75
    0 5 6 13.22
    0 5 6 12.18
    0 5 6 14.29
    0 5 6 14.01
    -1 -5 -6 39.67
    -1 -5 -6 38.38
    -1 -5 -6 42.91
    -1 -5 -6 42.16
    1 5 6 38.68
    1 5 6 39.7
    1 5 6 42.99
    1 5 6 42.38
    -2 -5 -6 0.25
    -2 -5 -6 -0.49
    -2 -5 -6 1.41
    2 5 6 0.56
    2 5 6 -0.71
    2 5 6 -1.2
    2 5 6 -1.12
    -3 -5 -6 -0.99
    -3 -5 -6 0.5
    -3 -5 -6 3.02
    3 5 6 -1.53
    3 5 6 -1.66
    9 -6 -6 -0.35
    9 -6 -6 1.98
    9 -6 -6 2.48
    -9 6 6 1.53
    -9 6 6 2.39
    8 -6 -6 -2.32
    8 -6 -6 0.49
    8 -6 -6 -0.09
    -8 6 6 0.04
    7 -6 -6 2.19
    7 -6 -6 1.92
    7 -6 -6 3.58
    7 -6 -6 3.55
    -7 6 6 4.55
    -7 6 6 2.76
    -7 6 6 2.27
    6 -6 -6 25.27
    6 -6 -6 26.25
    6 -6 -6 28.85
    6 -6 -6 22.1
    -6 6 6 28.8
    -6 6 6 25.61
    -6 6 6 26.34
    -6 6 6 26.4
    -6 6 6 28.1
    -6 6 6 27.9
    5 -6 -6 0.48
    5 -6 -6 1.6
    5 -6 -6 3.95
    5 -6 -6 3.14
    -5 6 6 2.56
    -5 6 6 1.88
    -5 6 6 2.89
    -5 6 6 0.33
    -5 6 6 3.06
    -5 6 6 2.39
    4 -6 -6 -0.41
    4 -6 -6 0.48
    4 -6 -6 1.81
    4 -6 -6 0.33
    -4 6 6 0.98
    -4 6 6 1.35
    -4 6 6 1.18
    -4 6 6 1.93
    -4 6 6 0.54
    -4 6 6 -0.08
    3 -6 -6 14.27
    3 -6 -6 13.31
    3 -6 -6 11.17
    3 -6 -6 9.84
    -3 6 6 13.5
    -3 6 6 13.01
    -3 6 6 14.24
    -3 6 6 11.71
    -3 6 6 13.65
    2 -6 -6 6.34
    2 -6 -6 4.27
    2 -6 -6 4.74
    2 -6 -6 6.11
    -2 6 6 5.47
    -2 6 6 4.55
    -2 6 6 5.47
    -2 6 6 5.63
    -2 6 6 4.5
    1 -6 -6 16.82
    1 -6 -6 13.94
    1 -6 -6 14.78
    1 -6 -6 12.25
    -1 6 6 14.88
    -1 6 6 14.24
    -1 6 6 13.81
    -1 6 6 15.06
    -1 6 6 13.43
    0 -6 -6 1.46
    0 -6 -6 0.48
    0 -6 -6 3.61
    0 -6 -6 0.98
    0 6 6 3.07
    0 6 6 3.19
    0 6 6 3.2
    0 6 6 4.35
    0 6 6 1.54
    -1 -6 -6 2.16
    -1 -6 -6 1.66
    1 6 6 3.04
    1 6 6 3.76
    1 6 6 3.39
    1 6 6 3.14
    -2 -6 -6 0.41
    -2 -6 -6 -0.34
    -2 -6 -6 0.03
    2 6 6 -1.21
    2 6 6 0.08
    2 6 6 -2.19
    8 -7 -6 2.56
    8 -7 -6 2.05
    8 -7 -6 1.78
    -8 7 6 1.43
    -8 7 6 1.11
    7 -7 -6 1.16
    7 -7 -6 -2.57
    7 -7 -6 1.33
    -7 7 6 1.38
    -7 7 6 0.35
    -7 7 6 3.4
    6 -7 -6 -0.31
    6 -7 -6 1.98
    6 -7 -6 0.02
    6 -7 -6 3.41
    -6 7 6 1.19
    -6 7 6 1.52
    -6 7 6 0.47
    -6 7 6 0.73
    -6 7 6 2.51
    -6 7 6 1.28
    5 -7 -6 -0.46
    5 -7 -6 2.5
    5 -7 -6 0.47
    5 -7 -6 -0.09
    -5 7 6 0.86
    -5 7 6 -0.08
    -5 7 6 1.44
    -5 7 6 0.08
    -5 7 6 0.67
    -5 7 6 1.25
    4 -7 -6 12.66
    4 -7 -6 16.75
    4 -7 -6 17.86
    4 -7 -6 16.49
    -4 7 6 17.06
    -4 7 6 17.67
    -4 7 6 14.9
    -4 7 6 18.15
    -4 7 6 19.74
    -4 7 6 15.52
    3 -7 -6 7.06
    3 -7 -6 5.49
    3 -7 -6 6.62
    3 -7 -6 5.5
    -3 7 6 5.66
    -3 7 6 8.66
    -3 7 6 5.7
    -3 7 6 7.04
    -3 7 6 8.61
    2 -7 -6 -1.06
    2 -7 -6 -2.48
    2 -7 -6 -0.82
    2 -7 -6 -0.35
    -2 7 6 0.3
    -2 7 6 -0.19
    -2 7 6 0.3
    -2 7 6 0.16
    -2 7 6 2.86
    1 -7 -6 8.35
    1 -7 -6 8.45
    1 -7 -6 7.74
    -1 7 6 10.92
    -1 7 6 11.93
    -1 7 6 10.14
    0 -7 -6 13.98
    0 -7 -6 16.43
    0 -7 -6 12.69
    0 7 6 19.39
    0 7 6 16.83
    0 7 6 16.99
    0 7 6 15.51
    0 7 6 18.72
    -1 -7 -6 0.36
    1 7 6 -1.33
    1 7 6 0.76
    7 -8 -6 13.26
    7 -8 -6 11.32
    -7 8 6 11.77
    -7 8 6 9.77
    6 -8 -6 -0.9
    -6 8 6 0.53
    -6 8 6 -0.88
    -6 8 6 1.52
    -6 8 6 0.12
    -6 8 6 -0.21
    5 -8 -6 1.04
    5 -8 -6 -2.48
    -5 8 6 1.17
    -5 8 6 0.73
    -5 8 6 0.03
    -5 8 6 -1.43
    -5 8 6 0.42
    -5 8 6 1
    4 -8 -6 5.55
    4 -8 -6 2.04
    4 -8 -6 -0.16
    -4 8 6 2.85
    -4 8 6 3.45
    -4 8 6 6.88
    -4 8 6 3.86
    -4 8 6 3.97
    -4 8 6 1.91
    3 -8 -6 0.06
    3 -8 -6 -0.11
    -3 8 6 0.69
    -3 8 6 1.63
    -3 8 6 -0.14
    -3 8 6 0.68
    -3 8 6 2.47
    2 -8 -6 7.59
    2 -8 -6 6.31
    2 -8 -6 7.39
    -2 8 6 6.62
    -2 8 6 10.79
    -2 8 6 8.38
    1 -8 -6 3.24
    1 -8 -6 5.87
    -1 8 6 4.92
    -1 8 6 8.46
    -1 8 6 7.89
    -1 8 6 9.36
    -1 8 6 4.29
    5 -9 -6 11.83
    5 -9 -6 7.12
    5 -9 -6 8.94
    -5 9 6 8.79
    -5 9 6 10.5
    -5 9 6 7.82
    -5 9 6 10.25
    4 -9 -6 -2.36
    -4 9 6 -1.48
    -4 9 6 -0.44
    -4 9 6 -0.09
    -4 9 6 3.19
    0 11 -7 7.44
    0 11 -7 5.86
    0 11 -7 3.3
    0 11 -7 7.31
    0 -11 7 6.27
    0 -11 7 6.94
    0 -11 7 6.89
    0 -11 7 5.01
    -1 11 -7 13.21
    -1 11 -7 13.36
    -1 11 -7 9.17
    -1 11 -7 13.84
    1 -11 7 13.32
    1 -11 7 13.36
    1 -11 7 15.11
    1 -11 7 13.61
    1 -11 7 10.1
    -2 11 -7 1.23
    -2 11 -7 -1.11
    -2 11 -7 -0.94
    -2 11 -7 0.48
    2 -11 7 -0.2
    2 -11 7 -1.58
    2 -11 7 0.14
    2 -11 7 -1.54
    2 -11 7 -0.72
    -3 11 -7 3.98
    -3 11 -7 1.48
    -3 11 -7 1.61
    -3 11 -7 2.36
    -3 11 -7 3.54
    3 -11 7 4.06
    3 -11 7 2.15
    3 -11 7 2.47
    3 -11 7 1.15
    3 -11 7 0.77
    -4 11 -7 7.18
    -4 11 -7 6.87
    -4 11 -7 4.73
    -4 11 -7 5.87
    -4 11 -7 6.04
    4 -11 7 7.13
    4 -11 7 5.16
    4 -11 7 7.89
    4 -11 7 7.66
    -5 11 -7 -0.66
    -5 11 -7 0.16
    -5 11 -7 -0.35
    -5 11 -7 0.76
    5 -11 7 -0.26
    5 -11 7 -1.46
    5 -11 7 -0.85
    5 -11 7 0.15
    2 10 -7 -1.7
    2 10 -7 2.08
    2 10 -7 0.91
    2 10 -7 0.12
    -2 -10 7 -1.21
    -2 -10 7 -0.42
    -2 -10 7 0.64
    -2 -10 7 0.95
    1 10 -7 13.07
    1 10 -7 16.16
    1 10 -7 16.53
    1 10 -7 16.08
    -1 -10 7 16.1
    -1 -10 7 16.83
    -1 -10 7 12.99
    -1 -10 7 17.87
    -1 -10 7 12.72
    0 10 -7 3.83
    0 10 -7 3.18
    0 10 -7 4.76
    0 10 -7 2.84
    0 -10 7 3.85
    0 -10 7 4.35
    0 -10 7 3.08
    0 -10 7 5.48
    0 -10 7 3.42
    -1 10 -7 0.93
    -1 10 -7 0
    -1 10 -7 -0.91
    1 -10 7 0.99
    1 -10 7 0.11
    1 -10 7 0.1
    1 -10 7 -0.52
    -2 10 -7 7.02
    -2 10 -7 8.87
    -2 10 -7 7.11
    2 -10 7 7.93
    2 -10 7 8.86
    2 -10 7 7.12
    2 -10 7 6.59
    2 -10 7 8.83
    -3 10 -7 21.29
    -3 10 -7 22.54
    -3 10 -7 20.91
    -3 10 -7 21.24
    3 -10 7 20.76
    3 -10 7 22.67
    3 -10 7 21.89
    3 -10 7 22.59
    -4 10 -7 6.08
    -4 10 -7 6.1
    -4 10 -7 5.74
    -4 10 -7 5.06
    4 -10 7 4.76
    4 -10 7 7.64
    4 -10 7 6.97
    4 -10 7 4.89
    -5 10 -7 -0.19
    -5 10 -7 -0.34
    -5 10 -7 0.33
    -5 10 -7 0.21
    -5 10 -7 0.31
    -5 10 -7 -1.39
    5 -10 7 0.13
    5 -10 7 0.29
    5 -10 7 -1.24
    5 -10 7 -0.08
    -6 10 -7 6.98
    -6 10 -7 7.18
    -6 10 -7 6.88
    6 -10 7 5.42
    6 -10 7 5.29
    6 -10 7 5.44
    6 -10 7 6.43
    3 9 -7 1.3
    3 9 -7 1.58
    3 9 -7 2.99
    3 9 -7 1.52
    -3 -9 7 0.83
    -3 -9 7 2.56
    -3 -9 7 2.79
    -3 -9 7 1.13
    -3 -9 7 1.33
    2 9 -7 0.31
    2 9 -7 1.8
    2 9 -7 -1.09
    2 9 -7 0.81
    -2 -9 7 -0.1
    -2 -9 7 -1.21
    -2 -9 7 0.26
    1 9 -7 6.32
    1 9 -7 5.89
    1 9 -7 7.05
    1 9 -7 8.64
    -1 -9 7 8.13
    -1 -9 7 6.87
    -1 -9 7 7.93
    -1 -9 7 10.95
    -1 -9 7 8.15
    0 9 -7 12.45
    0 9 -7 14.32
    0 9 -7 15.24
    0 9 -7 15.38
    0 -9 7 14.76
    0 -9 7 17.7
    0 -9 7 15.22
    0 -9 7 15.4
    0 -9 7 15.84
    -1 9 -7 3.94
    -1 9 -7 4.44
    -1 9 -7 2.38
    -1 9 -7 3.93
    1 -9 7 4.31
    1 -9 7 4.38
    1 -9 7 3.36
    1 -9 7 4.45
    1 -9 7 4.67
    -2 9 -7 8.62
    -2 9 -7 8.51
    -2 9 -7 6.35
    -2 9 -7 6.46
    2 -9 7 7.7
    2 -9 7 7.63
    2 -9 7 7.53
    2 -9 7 6.09
    -3 9 -7 1.8
    -3 9 -7 1.72
    -3 9 -7 3.68
    -3 9 -7 3.36
    -3 9 -7 3.39
    3 -9 7 2.69
    3 -9 7 2.81
    3 -9 7 2.29
    3 -9 7 2.59
    -4 9 -7 -0.68
    -4 9 -7 0.76
    -4 9 -7 -0.59
    -4 9 -7 -0.12
    -4 9 -7 1.07
    -4 9 -7 0.11
    4 -9 7 -0.03
    4 -9 7 0.08
    4 -9 7 -0.03
    4 -9 7 0.93
    -5 9 -7 18.06
    -5 9 -7 17.27
    -5 9 -7 12.5
    -5 9 -7 18.61
    5 -9 7 16.92
    5 -9 7 15.74
    5 -9 7 17.13
    5 -9 7 18.46
    -6 9 -7 5.41
    -6 9 -7 4.38
    -6 9 -7 2.9
    6 -9 7 3.73
    6 -9 7 4.16
    6 -9 7 4.32
    6 -9 7 4.52
    4 8 -7 2.52
    4 8 -7 2.72
    4 8 -7 3.18
    4 8 -7 1.17
    -4 -8 7 2.35
    -4 -8 7 2.54
    -4 -8 7 2.63
    -4 -8 7 2.7
    -4 -8 7 4.16
    3 8 -7 0.77
    3 8 -7 0.28
    3 8 -7 1.81
    -3 -8 7 0.21
    -3 -8 7 0.86
    -3 -8 7 0.08
    -3 -8 7 1.35
    2 8 -7 35.84
    2 8 -7 34.09
    2 8 -7 35.38
    2 8 -7 36.21
    -2 -8 7 33.4
    -2 -8 7 33.97
    -2 -8 7 37.92
    -2 -8 7 36.69
    -2 -8 7 34.84
    1 8 -7 3.12
    1 8 -7 2.89
    1 8 -7 3.5
    1 8 -7 3.3
    -1 -8 7 3.55
    -1 -8 7 4.51
    -1 -8 7 4.5
    -1 -8 7 3.44
    -1 -8 7 3.26
    0 8 -7 0.77
    0 8 -7 0.32
    0 8 -7 -0.55
    0 -8 7 -0.02
    0 -8 7 -0.67
    0 -8 7 -0.12
    0 -8 7 0.14
    0 -8 7 0.22
    -1 8 -7 11.72
    -1 8 -7 10.62
    -1 8 -7 9.02
    -1 8 -7 9.34
    1 -8 7 12.01
    1 -8 7 11.36
    1 -8 7 8.76
    1 -8 7 9.73
    -2 8 -7 48.15
    -2 8 -7 47.79
    -2 8 -7 46.42
    -2 8 -7 47.02
    2 -8 7 46.6
    2 -8 7 48.2
    2 -8 7 46.58
    2 -8 7 48.43
    -3 8 -7 -0.02
    -3 8 -7 -0.14
    -3 8 -7 0.3
    -3 8 -7 0
    -3 8 -7 0.09
    -3 8 -7 0.62
    3 -8 7 -0.34
    3 -8 7 -0.37
    3 -8 7 0.38
    3 -8 7 -0.41
    -4 8 -7 -0.04
    -4 8 -7 -0.34
    -4 8 -7 -0.4
    -4 8 -7 0.15
    -4 8 -7 1.53
    -4 8 -7 -0.34
    4 -8 7 0.74
    4 -8 7 0.81
    4 -8 7 0.35
    4 -8 7 0.15
    -5 8 -7 4.91
    -5 8 -7 6.44
    5 -8 7 6.37
    5 -8 7 7.47
    5 -8 7 6.81
    5 -8 7 6.41
    -6 8 -7 3.03
    -6 8 -7 2.15
    -6 8 -7 1.93
    6 -8 7 2.21
    6 -8 7 2.13
    6 -8 7 2.96
    6 -8 7 2.17
    -7 8 -7 1.78
    -7 8 -7 0.7
    7 -8 7 0.85
    7 -8 7 1.94
    7 -8 7 0.85
    5 7 -7 9.03
    5 7 -7 11.95
    5 7 -7 8.32
    5 7 -7 8.04
    -5 -7 7 9.83
    -5 -7 7 11.24
    -5 -7 7 12.44
    -5 -7 7 14.03
    -5 -7 7 9.64
    4 7 -7 -0.31
    4 7 -7 -1.23
    4 7 -7 -1.08
    4 7 -7 0.32
    -4 -7 7 0.24
    -4 -7 7 -0.72
    -4 -7 7 0.64
    -4 -7 7 -0.81
    3 7 -7 0.72
    3 7 -7 0.99
    3 7 -7 0.18
    3 7 -7 -0.78
    -3 -7 7 0.85
    -3 -7 7 0.29
    -3 -7 7 1.24
    -3 -7 7 0.5
    -3 -7 7 0.48
    2 7 -7 3.84
    2 7 -7 4.09
    2 7 -7 3.75
    2 7 -7 3.36
    -2 -7 7 4.07
    -2 -7 7 4.02
    -2 -7 7 5.19
    -2 -7 7 4.31
    -2 -7 7 3.76
    1 7 -7 7.83
    1 7 -7 9.75
    1 7 -7 10.27
    -1 -7 7 6.74
    -1 -7 7 8.2
    -1 -7 7 9.02
    -1 -7 7 8.57
    0 7 -7 5.53
    0 7 -7 7.3
    0 7 -7 6.05
    0 -7 7 6.11
    0 -7 7 6.85
    0 -7 7 7.64
    0 -7 7 7.73
    -1 7 -7 0.09
    -1 7 -7 -0.52
    -1 7 -7 0.04
    -1 7 -7 0.98
    1 -7 7 0.51
    1 -7 7 0.27
    1 -7 7 0.11
    -2 7 -7 1.07
    -2 7 -7 1.13
    -2 7 -7 1.46
    -2 7 -7 1.44
    -2 7 -7 1.51
    2 -7 7 1.53
    2 -7 7 1.41
    2 -7 7 1.18
    -3 7 -7 0.36
    -3 7 -7 0.77
    -3 7 -7 0.56
    -3 7 -7 0.81
    -3 7 -7 1.09
    -3 7 -7 0.81
    3 -7 7 0.31
    3 -7 7 0.26
    3 -7 7 0.63
    3 -7 7 0.84
    -4 7 -7 51.96
    -4 7 -7 52.52
    -4 7 -7 54.58
    -4 7 -7 52.17
    -4 7 -7 51.72
    4 -7 7 52.8
    4 -7 7 50.97
    4 -7 7 49.18
    4 -7 7 51.13
    -5 7 -7 8.87
    -5 7 -7 10.52
    5 -7 7 9.69
    5 -7 7 9.35
    5 -7 7 10.78
    -6 7 -7 0.23
    -6 7 -7 0.47
    -6 7 -7 0.56
    6 -7 7 0.96
    6 -7 7 0.93
    6 -7 7 0.55
    -7 7 -7 6.79
    -7 7 -7 11.06
    -7 7 -7 8.58
    7 -7 7 9.62
    7 -7 7 9.53
    6 6 -7 1.06
    6 6 -7 1.43
    6 6 -7 1.94
    6 6 -7 2.34
    -6 -6 7 1.99
    -6 -6 7 2.18
    -6 -6 7 2.87
    5 6 -7 -1.08
    5 6 -7 0.31
    5 6 -7 0.79
    5 6 -7 -0.23
    -5 -6 7 1.61
    -5 -6 7 -0.17
    -5 -6 7 -1.28
    -5 -6 7 1.7
    4 6 -7 2.21
    4 6 -7 2.41
    4 6 -7 2.87
    4 6 -7 2.08
    -4 -6 7 2.5
    -4 -6 7 2.43
    -4 -6 7 3.44
    -4 -6 7 3.41
    -4 -6 7 2.13
    3 6 -7 31.81
    3 6 -7 29.83
    3 6 -7 31.99
    3 6 -7 30.31
    -3 -6 7 29.09
    -3 -6 7 31.23
    -3 -6 7 30.83
    -3 -6 7 29.89
    2 6 -7 15.57
    2 6 -7 14.08
    2 6 -7 16.62
    -2 -6 7 15.87
    -2 -6 7 13.8
    -2 -6 7 15.04
    -2 -6 7 14.25
    1 6 -7 0.81
    1 6 -7 0.56
    1 6 -7 -0.29
    1 6 -7 0.27
    -1 -6 7 -0.84
    -1 -6 7 -0.21
    -1 -6 7 0.11
    -1 -6 7 -0.01
    -1 -6 7 -0.68
    0 6 -7 25.6
    0 6 -7 23.55
    0 6 -7 24.66
    0 6 -7 25.15
    0 -6 7 23.21
    0 -6 7 24.94
    0 -6 7 25.95
    0 -6 7 25.06
    -1 6 -7 144
    -1 6 -7 142.48
    -1 6 -7 141.84
    -1 6 -7 148.43
    -1 6 -7 144.54
    1 -6 7 145.93
    1 -6 7 141.93
    1 -6 7 144.64
    1 -6 7 143.6
    -2 6 -7 -0.42
    -2 6 -7 0.02
    -2 6 -7 0.3
    -2 6 -7 0.02
    -2 6 -7 0.35
    -2 6 -7 0.35
    2 -6 7 -0.05
    2 -6 7 -0.06
    2 -6 7 -0.14
    2 -6 7 -0.5
    -3 6 -7 3.73
    -3 6 -7 2.58
    -3 6 -7 2.64
    -3 6 -7 3.26
    3 -6 7 3.28
    3 -6 7 3.02
    3 -6 7 2.69
    3 -6 7 3.23
    -4 6 -7 1.68
    -4 6 -7 2.2
    -4 6 -7 1.8
    -4 6 -7 1.94
    -4 6 -7 2.22
    4 -6 7 1.51
    4 -6 7 1.84
    4 -6 7 1.71
    4 -6 7 2.06
    -5 6 -7 0.64
    -5 6 -7 0.83
    5 -6 7 -0.25
    5 -6 7 0.36
    5 -6 7 -0.06
    -6 6 -7 18.36
    -6 6 -7 20.5
    -6 6 -7 21.26
    6 -6 7 18.03
    6 -6 7 20.73
    6 -6 7 19.49
    -7 6 -7 2.25
    -7 6 -7 0.41
    -7 6 -7 3.99
    7 -6 7 3.51
    7 -6 7 2.85
    7 -6 7 2.23
    7 5 -7 0.12
    7 5 -7 -0.31
    7 5 -7 -0.48
    -7 -5 7 0.41
    -7 -5 7 -0.21
    -7 -5 7 0.77
    -7 -5 7 1.53
    6 5 -7 17.16
    6 5 -7 17.74
    6 5 -7 18.42
    6 5 -7 18.18
    -6 -5 7 17.92
    -6 -5 7 18.18
    -6 -5 7 16.47
    -6 -5 7 16.12
    5 5 -7 1.12
    5 5 -7 0.39
    5 5 -7 0.31
    5 5 -7 0.04
    -5 -5 7 1.63
    -5 -5 7 0.49
    -5 -5 7 1.28
    -5 -5 7 -0.11
    4 5 -7 9.31
    4 5 -7 7.4
    4 5 -7 7.74
    4 5 -7 7.19
    -4 -5 7 8.56
    -4 -5 7 6.89
    -4 -5 7 8.09
    -4 -5 7 8.16
    -4 -5 7 7.04
    3 5 -7 9.05
    3 5 -7 10.66
    3 5 -7 13.01
    -3 -5 7 12.53
    -3 -5 7 11.21
    -3 -5 7 12.01
    -3 -5 7 12.5
    -3 -5 7 11.17
    2 5 -7 0.2
    2 5 -7 -0.11
    2 5 -7 0.26
    2 5 -7 0.4
    -2 -5 7 0.33
    -2 -5 7 -0.58
    -2 -5 7 0.38
    -2 -5 7 -0.51
    -2 -5 7 -0.01
    1 5 -7 51.55
    1 5 -7 47.67
    1 5 -7 47.43
    1 5 -7 49.39
    -1 -5 7 50.76
    -1 -5 7 49.36
    -1 -5 7 49.59
    -1 -5 7 51.04
    0 5 -7 18.45
    0 5 -7 19.53
    0 5 -7 19.49
    0 5 -7 17.72
    0 5 -7 21.3
    0 -5 7 20.27
    0 -5 7 19.35
    0 -5 7 20.07
    0 -5 7 17.46
    -1 5 -7 1.01
    -1 5 -7 0.93
    -1 5 -7 0.73
    -1 5 -7 1.05
    -1 5 -7 1.48
    1 -5 7 0.64
    1 -5 7 0.78
    1 -5 7 0.87
    1 -5 7 0.61
    -2 5 -7 24.62
    -2 5 -7 21.76
    -2 5 -7 25.49
    -2 5 -7 23.52
    -2 5 -7 23.39
    2 -5 7 25.24
    2 -5 7 23.36
    2 -5 7 24.76
    2 -5 7 23.39
    -3 5 -7 42.19
    -3 5 -7 43.29
    -3 5 -7 45.43
    -3 5 -7 42.6
    -3 5 -7 45.51
    3 -5 7 45.83
    3 -5 7 44.29
    3 -5 7 43.09
    3 -5 7 39.88
    -4 5 -7 3.56
    -4 5 -7 2.48
    -4 5 -7 2.95
    -4 5 -7 3.69
    -4 5 -7 3.53
    4 -5 7 4.67
    4 -5 7 3.98
    -5 5 -7 0.64
    -5 5 -7 -1.09
    5 -5 7 0.01
    5 -5 7 -1.04
    5 -5 7 0.95
    5 -5 7 0.15
    -6 5 -7 7.27
    -6 5 -7 10.03
    -6 5 -7 9
    6 -5 7 5.46
    6 -5 7 8.48
    6 -5 7 6.74
    -7 5 -7 5.03
    -7 5 -7 5.93
    7 -5 7 5.31
    7 -5 7 7.82
    7 -5 7 6.34
    7 4 -7 0.57
    7 4 -7 1.35
    7 4 -7 0.01
    7 4 -7 -0.61
    -7 -4 7 0.06
    -7 -4 7 1.84
    -7 -4 7 0.44
    -7 -4 7 -0.72
    -7 -4 7 1.59
    6 4 -7 -0.88
    6 4 -7 0.76
    6 4 -7 -0.16
    6 4 -7 -0.68
    -6 -4 7 -0.61
    -6 -4 7 0.54
    -6 -4 7 0.23
    -6 -4 7 0.47
    -6 -4 7 0.65
    5 4 -7 2.71
    5 4 -7 3.78
    5 4 -7 3.64
    5 4 -7 3.24
    -5 -4 7 3.03
    -5 -4 7 3.12
    -5 -4 7 3.27
    -5 -4 7 4.27
    4 4 -7 44.76
    4 4 -7 44.07
    4 4 -7 46.11
    -4 -4 7 46.16
    -4 -4 7 42.66
    -4 -4 7 47.13
    3 4 -7 3.91
    3 4 -7 4.81
    3 4 -7 4.44
    3 4 -7 4.35
    -3 -4 7 4.72
    -3 -4 7 4.68
    -3 -4 7 5.27
    -3 -4 7 5.26
    -3 -4 7 4.57
    2 4 -7 -0.04
    2 4 -7 -0.43
    2 4 -7 0.29
    2 4 -7 -1.11
    -2 -4 7 -0.55
    -2 -4 7 -0.29
    -2 -4 7 0.17
    -2 -4 7 0.46
    -2 -4 7 -0.11
    1 4 -7 23.81
    1 4 -7 22.04
    1 4 -7 24.11
    1 4 -7 23.42
    -1 -4 7 23.82
    -1 -4 7 22.35
    -1 -4 7 23.33
    -1 -4 7 22.93
    0 4 -7 41.05
    0 4 -7 44.17
    0 4 -7 41.51
    0 4 -7 40.46
    0 4 -7 40.59
    0 -4 7 37.92
    0 -4 7 40.46
    0 -4 7 40.56
    0 -4 7 41.21
    -1 4 -7 -0.17
    -1 4 -7 0.03
    -1 4 -7 -0.64
    -1 4 -7 0.25
    -1 4 -7 -0.35
    1 -4 7 0.21
    1 -4 7 0.32
    1 -4 7 0.07
    1 -4 7 -0.08
    -2 4 -7 16.81
    -2 4 -7 13.66
    -2 4 -7 14.21
    -2 4 -7 16.48
    -2 4 -7 15.08
    2 -4 7 15.77
    2 -4 7 16.08
    2 -4 7 16.42
    -3 4 -7 3.64
    -3 4 -7 2.58
    -3 4 -7 3.32
    -3 4 -7 3.18
    -3 4 -7 3.63
    3 -4 7 3.1
    3 -4 7 2.38
    3 -4 7 2.41
    -4 4 -7 0.23
    -4 4 -7 0.77
    -4 4 -7 0.02
    -4 4 -7 -0.75
    -4 4 -7 -1.28
    4 -4 7 0.33
    4 -4 7 0.36
    4 -4 7 -0.63
    -5 4 -7 26.73
    -5 4 -7 26.31
    -5 4 -7 28.14
    5 -4 7 27.05
    5 -4 7 23.79
    5 -4 7 26.44
    5 -4 7 21.85
    -6 4 -7 11.65
    -6 4 -7 6.96
    -6 4 -7 11.71
    6 -4 7 7.54
    6 -4 7 8.92
    6 -4 7 9.97
    -7 4 -7 -1.4
    -7 4 -7 0.53
    7 -4 7 -0.68
    7 -4 7 1.71
    7 -4 7 1.73
    7 -4 7 0.19
    8 3 -7 1.78
    8 3 -7 0.47
    8 3 -7 0.71
    -8 -3 7 1.17
    -8 -3 7 1.7
    7 3 -7 20.57
    7 3 -7 20.79
    7 3 -7 19.31
    7 3 -7 17.05
    -7 -3 7 21.54
    -7 -3 7 19.51
    -7 -3 7 21.18
    6 3 -7 0.42
    6 3 -7 0.7
    6 3 -7 0
    6 3 -7 0.59
    -6 -3 7 0
    -6 -3 7 0.71
    -6 -3 7 0.52
    -6 -3 7 0.62
    -6 -3 7 0.71
    5 3 -7 0.49
    5 3 -7 0.29
    5 3 -7 0.89
    5 3 -7 0.23
    -5 -3 7 0.12
    -5 -3 7 0.69
    -5 -3 7 0.67
    -5 -3 7 1.05
    -5 -3 7 0.86
    4 3 -7 0.51
    4 3 -7 -0.51
    4 3 -7 -0.01
    4 3 -7 0.19
    -4 -3 7 0.15
    -4 -3 7 0.7
    -4 -3 7 -0.44
    -4 -3 7 0.34
    -4 -3 7 0.32
    3 3 -7 0.34
    3 3 -7 0.23
    3 3 -7 0.64
    3 3 -7 0.5
    -3 -3 7 -0.39
    -3 -3 7 -0.11
    -3 -3 7 -0.39
    -3 -3 7 -0.02
    2 3 -7 89.74
    2 3 -7 94.1
    2 3 -7 88.36
    2 3 -7 88.1
    2 3 -7 89.78
    -2 -3 7 91.64
    -2 -3 7 94.19
    -2 -3 7 87.7
    1 3 -7 38.33
    1 3 -7 34.22
    1 3 -7 34.88
    1 3 -7 37.55
    -1 -3 7 34.56
    -1 -3 7 38.84
    -1 -3 7 36.95
    0 3 -7 0.02
    0 3 -7 -0.47
    0 3 -7 0.45
    0 3 -7 -0.39
    0 3 -7 0.17
    0 -3 7 -0.34
    0 -3 7 0.21
    0 -3 7 0.24
    -1 3 -7 22.76
    -1 3 -7 25.05
    -1 3 -7 21.57
    -1 3 -7 19.48
    1 -3 7 21.74
    1 -3 7 24.7
    1 -3 7 20.59
    1 -3 7 24.85
    -2 3 -7 76.23
    -2 3 -7 73.24
    -2 3 -7 76.3
    -2 3 -7 76.93
    2 -3 7 72.21
    2 -3 7 71.48
    2 -3 7 60.35
    2 -3 7 69.79
    -3 3 -7 4.27
    -3 3 -7 4.68
    -3 3 -7 3.74
    -3 3 -7 3.74
    -3 3 -7 4.27
    3 -3 7 4.04
    3 -3 7 4.35
    3 -3 7 4.02
    3 -3 7 4.06
    -4 3 -7 1.72
    -4 3 -7 1.02
    -4 3 -7 -0.02
    -4 3 -7 0.02
    -4 3 -7 0.38
    4 -3 7 1.35
    4 -3 7 0.02
    4 -3 7 1.02
    4 -3 7 0.6
    -5 3 -7 4.86
    -5 3 -7 4.86
    -5 3 -7 3.05
    5 -3 7 5.29
    5 -3 7 4.41
    5 -3 7 3.15
    5 -3 7 5.43
    -6 3 -7 1.94
    -6 3 -7 2.34
    -6 3 -7 1.66
    6 -3 7 4.39
    6 -3 7 1.8
    6 -3 7 2.8
    6 -3 7 3.33
    6 -3 7 2.86
    -7 3 -7 6.85
    -7 3 -7 4.7
    -7 3 -7 6.77
    7 -3 7 4.87
    7 -3 7 8.81
    7 -3 7 6.65
    7 -3 7 6.87
    7 -3 7 6.27
    8 2 -7 3.42
    8 2 -7 3.89
    8 2 -7 2.85
    8 2 -7 3.36
    -8 -2 7 1.85
    -8 -2 7 4.37
    -8 -2 7 3.21
    7 2 -7 -0.45
    7 2 -7 -0.04
    7 2 -7 0.47
    7 2 -7 0.3
    -7 -2 7 0.53
    -7 -2 7 -0.4
    -7 -2 7 0.79
    6 2 -7 7.71
    6 2 -7 7.49
    6 2 -7 9.31
    6 2 -7 7.95
    -6 -2 7 9.04
    -6 -2 7 7.97
    -6 -2 7 9.21
    -6 -2 7 8.55
    5 2 -7 58.63
    5 2 -7 58.81
    5 2 -7 63.8
    5 2 -7 59.47
    -5 -2 7 53.49
    -5 -2 7 55.69
    -5 -2 7 59.86
    -5 -2 7 61.64
    4 2 -7 0.17
    4 2 -7 0.81
    4 2 -7 0.15
    4 2 -7 0.38
    4 2 -7 0.1
    -4 -2 7 -0.17
    -4 -2 7 0.02
    -4 -2 7 -0.52
    -4 -2 7 -0.22
    -4 -2 7 -0.05
    3 2 -7 0.78
    3 2 -7 0.72
    3 2 -7 1.19
    3 2 -7 0.83
    3 2 -7 1.35
    -3 -2 7 0.66
    -3 -2 7 0.46
    -3 -2 7 1.21
    -3 -2 7 1.13
    -3 -2 7 0.97
    2 2 -7 21.31
    2 2 -7 22.32
    2 2 -7 21.41
    2 2 -7 21.94
    2 2 -7 20.67
    -2 -2 7 22.39
    -2 -2 7 19.7
    -2 -2 7 21.71
    -2 -2 7 19.65
    1 2 -7 23.69
    1 2 -7 22.26
    1 2 -7 19.29
    1 2 -7 22.42
    1 2 -7 22.55
    -1 -2 7 24.51
    -1 -2 7 20.55
    -1 -2 7 24.28
    -1 -2 7 20.37
    0 2 -7 10.94
    0 2 -7 11.03
    0 2 -7 11.1
    0 2 -7 12.91
    0 2 -7 9.79
    0 -2 7 12.73
    0 -2 7 12.62
    0 -2 7 10.44
    0 -2 7 11.69
    -1 2 -7 25.85
    -1 2 -7 24.76
    -1 2 -7 23.57
    -1 2 -7 20.56
    1 -2 7 22.77
    1 -2 7 25.15
    1 -2 7 21.7
    1 -2 7 21.84
    -2 2 -7 0.56
    -2 2 -7 1.22
    -2 2 -7 0.34
    -2 2 -7 -0.28
    2 -2 7 0.44
    2 -2 7 0
    2 -2 7 0.22
    2 -2 7 0.77
    -3 2 -7 2.93
    -3 2 -7 4.13
    -3 2 -7 3.94
    -3 2 -7 2.93
    -3 2 -7 4.19
    3 -2 7 5.55
    3 -2 7 4.31
    3 -2 7 4.93
    3 -2 7 5.97
    -4 2 -7 57.29
    -4 2 -7 49.97
    -4 2 -7 51.35
    -4 2 -7 51.79
    -4 2 -7 53.51
    4 -2 7 53.3
    4 -2 7 51.58
    4 -2 7 54.85
    4 -2 7 52.84
    4 -2 7 58.33
    -5 2 -7 3.44
    -5 2 -7 7.33
    -5 2 -7 5.73
    5 -2 7 6.16
    5 -2 7 5.79
    5 -2 7 5.45
    5 -2 7 7.71
    5 -2 7 5.18
    -6 2 -7 -1.09
    -6 2 -7 -0.25
    -6 2 -7 -0.78
    6 -2 7 -1.87
    6 -2 7 0.14
    6 -2 7 1.97
    6 -2 7 -0.8
    6 -2 7 0.91
    8 1 -7 1.41
    8 1 -7 -0.81
    8 1 -7 1.48
    8 1 -7 0.75
    8 1 -7 0.66
    -8 -1 7 3.04
    -8 -1 7 2.58
    -8 -1 7 2.44
    7 1 -7 5.14
    7 1 -7 3.79
    7 1 -7 5.01
    7 1 -7 4.12
    7 1 -7 3.41
    -7 -1 7 4.53
    -7 -1 7 4.72
    -7 -1 7 3.96
    6 1 -7 6.8
    6 1 -7 5.67
    6 1 -7 7.83
    6 1 -7 6.48
    6 1 -7 8.3
    -6 -1 7 7.18
    -6 -1 7 7.58
    -6 -1 7 7.7
    -6 -1 7 6.29
    -6 -1 7 8.31
    5 1 -7 -0.55
    5 1 -7 0.61
    5 1 -7 0.62
    5 1 -7 0.45
    5 1 -7 0.04
    -5 -1 7 -0.15
    -5 -1 7 -0.01
    -5 -1 7 0.07
    -5 -1 7 0.1
    -5 -1 7 0.14
    4 1 -7 3.19
    4 1 -7 4.62
    4 1 -7 4.33
    4 1 -7 4.11
    4 1 -7 4.94
    -4 -1 7 4.81
    -4 -1 7 4.73
    -4 -1 7 5.12
    -4 -1 7 4.2
    -4 -1 7 4.01
    3 1 -7 95.87
    3 1 -7 101.67
    3 1 -7 93.15
    3 1 -7 101.56
    3 1 -7 99.37
    -3 -1 7 107.78
    -3 -1 7 94.19
    -3 -1 7 92.21
    -3 -1 7 102.9
    2 1 -7 61.34
    2 1 -7 57.41
    2 1 -7 64.61
    2 1 -7 62.15
    2 1 -7 56.09
    -2 -1 7 71.54
    -2 -1 7 59.24
    -2 -1 7 69
    -2 -1 7 56.17
    1 1 -7 -0.31
    1 1 -7 -0.62
    1 1 -7 -0.6
    1 1 -7 -0.4
    -1 -1 7 -0.63
    -1 -1 7 -0.36
    -1 -1 7 -0.6
    -1 -1 7 0.33
    0 1 -7 27.79
    0 1 -7 29.9
    0 1 -7 27.22
    0 1 -7 29.48
    0 -1 7 27.75
    0 -1 7 32.35
    0 -1 7 30.1
    0 -1 7 28.11
    -1 1 -7 43.14
    -1 1 -7 41.81
    -1 1 -7 39.39
    -1 1 -7 45.73
    1 -1 7 43.75
    1 -1 7 44.2
    1 -1 7 44.14
    1 -1 7 41.52
    -2 1 -7 0.2
    -2 1 -7 -0.82
    -2 1 -7 -0.33
    -2 1 -7 -0.25
    2 -1 7 0.17
    2 -1 7 -0.43
    2 -1 7 0.28
    2 -1 7 -0.02
    2 -1 7 0.62
    -3 1 -7 1.64
    -3 1 -7 2.82
    -3 1 -7 1.28
    -3 1 -7 2.42
    3 -1 7 3.16
    3 -1 7 3.08
    3 -1 7 3.07
    3 -1 7 2.83
    -4 1 -7 2.41
    -4 1 -7 1.09
    -4 1 -7 0.18
    -4 1 -7 1.71
    -4 1 -7 -0.27
    4 -1 7 2.19
    4 -1 7 0.9
    4 -1 7 2.56
    -5 1 -7 0.02
    -5 1 -7 0.21
    -5 1 -7 -1.79
    -5 1 -7 -0.74
    -5 1 -7 -0.11
    5 -1 7 -0.79
    5 -1 7 -0.09
    5 -1 7 0.75
    5 -1 7 0.15
    -6 1 -7 11.14
    -6 1 -7 9.65
    -6 1 -7 8.6
    6 -1 7 11.93
    6 -1 7 7.33
    6 -1 7 8.16
    6 -1 7 10.06
    9 0 -7 3.65
    9 0 -7 5.91
    9 0 -7 4.6
    -9 0 7 5.33
    -9 0 7 4.43
    8 0 -7 -0.86
    8 0 -7 -0.6
    8 0 -7 -0.96
    8 0 -7 0.09
    -8 0 7 -0.16
    -8 0 7 0.58
    -8 0 7 0.38
    7 0 -7 5.71
    7 0 -7 4.34
    7 0 -7 3.92
    7 0 -7 8.08
    7 0 -7 5.79
    -7 0 7 6.29
    -7 0 7 4.62
    -7 0 7 5.45
    6 0 -7 28.86
    6 0 -7 23.39
    6 0 -7 28.03
    6 0 -7 26.99
    6 0 -7 26.79
    -6 0 7 25.95
    -6 0 7 26.68
    -6 0 7 25.61
    -6 0 7 26.03
    5 0 -7 -0.26
    5 0 -7 -0.25
    5 0 -7 -0.21
    5 0 -7 0.09
    5 0 -7 0.18
    -5 0 7 0.58
    -5 0 7 -0.39
    -5 0 7 0.54
    -5 0 7 0.17
    -5 0 7 0.79
    4 0 -7 4.76
    4 0 -7 3.86
    4 0 -7 2.04
    4 0 -7 5.28
    4 0 -7 4.01
    -4 0 7 4.26
    -4 0 7 6.84
    -4 0 7 3.98
    -4 0 7 4.64
    -4 0 7 2.96
    3 0 -7 9.71
    3 0 -7 8.42
    3 0 -7 6.67
    3 0 -7 8.58
    -3 0 7 6.43
    -3 0 7 8.47
    -3 0 7 10.58
    -3 0 7 9
    2 0 -7 0.25
    2 0 -7 -1.38
    2 0 -7 -0.56
    2 0 -7 -0.76
    -2 0 7 -0.51
    -2 0 7 -0.42
    -2 0 7 0.28
    -2 0 7 -0.43
    1 0 -7 74.69
    1 0 -7 64.87
    1 0 -7 63
    1 0 -7 69.54
    -1 0 7 70.08
    -1 0 7 66.08
    -1 0 7 69.24
    -1 0 7 70.15
    -1 0 7 67.83
    0 0 -7 28.35
    0 0 -7 30.16
    0 0 -7 30.3
    0 0 -7 31.43
    0 0 7 28.02
    0 0 7 29.98
    0 0 7 29.72
    0 0 7 28.15
    0 0 7 30.57
    -1 0 -7 1.06
    -1 0 -7 -0.27
    -1 0 -7 0.65
    1 0 7 0.43
    1 0 7 0.81
    1 0 7 0.84
    1 0 7 0.72
    1 0 7 1.26
    -2 0 -7 -0.48
    -2 0 -7 -0.7
    -2 0 -7 -0.04
    2 0 7 0.76
    2 0 7 0.05
    2 0 7 0.32
    2 0 7 0.57
    2 0 7 0.22
    -3 0 -7 40.48
    -3 0 -7 45.04
    -3 0 -7 43.46
    -3 0 -7 34.59
    3 0 7 43.66
    3 0 7 43.28
    3 0 7 35.48
    -4 0 -7 6.24
    -4 0 -7 6.71
    -4 0 -7 7.13
    -4 0 -7 4.26
    4 0 7 6.89
    4 0 7 5.57
    4 0 7 5.96
    -5 0 -7 0.48
    -5 0 -7 -0.69
    -5 0 -7 0.6
    -5 0 -7 1.28
    -5 0 -7 0.74
    5 0 7 1.5
    5 0 7 1.58
    5 0 7 1.8
    5 0 7 0.09
    -6 0 -7 3.26
    -6 0 -7 3.83
    -6 0 -7 1.83
    6 0 7 3.14
    6 0 7 5.36
    6 0 7 4.83
    6 0 7 5.51
    9 -1 -7 -0.23
    9 -1 -7 0.63
    9 -1 -7 -0.8
    9 -1 -7 0.96
    -9 1 7 0.7
    -9 1 7 -0.25
    8 -1 -7 6.03
    8 -1 -7 3.99
    8 -1 -7 6.23
    8 -1 -7 6.24
    -8 1 7 6.23
    -8 1 7 6.36
    7 -1 -7 10.44
    7 -1 -7 8.01
    7 -1 -7 7.75
    7 -1 -7 11.11
    7 -1 -7 10.93
    -7 1 7 11.09
    -7 1 7 8.29
    -7 1 7 9.08
    6 -1 -7 0.37
    6 -1 -7 -0.61
    6 -1 -7 -0.65
    6 -1 -7 0.33
    6 -1 -7 -1.5
    -6 1 7 -0.41
    -6 1 7 -0.16
    -6 1 7 0.34
    5 -1 -7 9.75
    5 -1 -7 8.82
    5 -1 -7 9.21
    5 -1 -7 7.43
    -5 1 7 8.23
    -5 1 7 8.9
    -5 1 7 9.66
    -5 1 7 7.65
    -5 1 7 7.17
    4 -1 -7 62.29
    4 -1 -7 71.38
    4 -1 -7 61.81
    4 -1 -7 59.03
    4 -1 -7 60.17
    -4 1 7 65.13
    -4 1 7 65.23
    -4 1 7 65.99
    -4 1 7 70.87
    -4 1 7 63.89
    3 -1 -7 17.11
    3 -1 -7 17.43
    3 -1 -7 14.37
    3 -1 -7 18.47
    3 -1 -7 17.82
    -3 1 7 18.88
    -3 1 7 13.59
    -3 1 7 16.55
    -3 1 7 18.37
    2 -1 -7 0.61
    2 -1 -7 -0.1
    2 -1 -7 -0.46
    2 -1 -7 -0.05
    2 -1 -7 -0.24
    -2 1 7 0.21
    -2 1 7 0.27
    -2 1 7 -0.9
    -2 1 7 0.55
    -2 1 7 -0.81
    1 -1 -7 5.47
    1 -1 -7 3.95
    1 -1 -7 5.68
    1 -1 -7 5.14
    -1 1 7 5.59
    -1 1 7 5.8
    -1 1 7 6.14
    -1 1 7 6.05
    -1 1 7 5.93
    0 -1 -7 58.49
    0 -1 -7 57.33
    0 -1 -7 52.63
    0 -1 -7 54.59
    0 1 7 57.67
    0 1 7 56.25
    0 1 7 55.25
    0 1 7 56.17
    0 1 7 52.51
    -1 -1 -7 -0.54
    -1 -1 -7 1.32
    -1 -1 -7 0.78
    -1 -1 -7 0.2
    1 1 7 0.99
    1 1 7 2.46
    1 1 7 0.63
    1 1 7 1.38
    1 1 7 1.13
    -2 -1 -7 0.24
    -2 -1 -7 0.42
    -2 -1 -7 -0.28
    -2 -1 -7 -0.24
    2 1 7 -1.09
    2 1 7 0.44
    2 1 7 0.3
    2 1 7 0.07
    -3 -1 -7 2.99
    -3 -1 -7 1.2
    -3 -1 -7 1.99
    3 1 7 2.39
    3 1 7 2.25
    3 1 7 1
    3 1 7 0.94
    -4 -1 -7 0.84
    -4 -1 -7 -0.95
    -4 -1 -7 0.82
    4 1 7 0.27
    4 1 7 2.16
    4 1 7 -2.08
    4 1 7 0.27
    -5 -1 -7 26.4
    -5 -1 -7 25.97
    -5 -1 -7 34.45
    -5 -1 -7 34.38
    -5 -1 -7 36.45
    5 1 7 34.49
    5 1 7 33.92
    5 1 7 34.19
    9 -2 -7 0.34
    9 -2 -7 -1.68
    9 -2 -7 0.52
    9 -2 -7 0.41
    -9 2 7 -0.23
    -9 2 7 -0.16
    -9 2 7 0.31
    8 -2 -7 12.37
    8 -2 -7 11.87
    8 -2 -7 9.34
    -8 2 7 10.07
    -8 2 7 11.71
    7 -2 -7 6.9
    7 -2 -7 5.19
    7 -2 -7 5.82
    7 -2 -7 4.71
    -7 2 7 5.3
    -7 2 7 6.86
    -7 2 7 5.66
    6 -2 -7 0.37
    6 -2 -7 0.34
    6 -2 -7 0.37
    6 -2 -7 1.06
    6 -2 -7 0.76
    -6 2 7 1.07
    -6 2 7 0.79
    5 -2 -7 13.99
    5 -2 -7 14.76
    5 -2 -7 13.91
    5 -2 -7 13.76
    5 -2 -7 13.67
    -5 2 7 15.2
    -5 2 7 14.14
    -5 2 7 14.33
    -5 2 7 14.01
    -5 2 7 14.76
    4 -2 -7 2.3
    4 -2 -7 2.35
    4 -2 -7 2.75
    4 -2 -7 0.98
    4 -2 -7 3.16
    -4 2 7 2.83
    -4 2 7 2.76
    -4 2 7 2.16
    -4 2 7 2.91
    -4 2 7 2.62
    3 -2 -7 -0.33
    3 -2 -7 -0.09
    3 -2 -7 -0.19
    3 -2 -7 -0.09
    3 -2 -7 -0.07
    -3 2 7 -0.18
    -3 2 7 -0.04
    -3 2 7 -0.19
    -3 2 7 -0.82
    -3 2 7 -0.31
    2 -2 -7 70.29
    2 -2 -7 68.62
    2 -2 -7 61.34
    2 -2 -7 78.84
    -2 2 7 67.7
    -2 2 7 79.16
    -2 2 7 74.42
    -2 2 7 64.55
    -2 2 7 71.32
    1 -2 -7 22.82
    1 -2 -7 22.14
    1 -2 -7 27.29
    1 -2 -7 24.52
    -1 2 7 25.08
    -1 2 7 26.3
    -1 2 7 28.79
    -1 2 7 22.64
    -1 2 7 22.4
    0 -2 -7 0.87
    0 -2 -7 0.35
    0 -2 -7 -0.36
    0 -2 -7 0.14
    0 2 7 0.13
    0 2 7 0.32
    0 2 7 -0.24
    0 2 7 0.1
    0 2 7 -0.53
    -1 -2 -7 6.18
    -1 -2 -7 6.61
    -1 -2 -7 6.34
    -1 -2 -7 7.8
    1 2 7 7.14
    1 2 7 7.15
    1 2 7 7.23
    1 2 7 5.93
    1 2 7 6.78
    -2 -2 -7 47.61
    -2 -2 -7 48.96
    2 2 7 51.18
    2 2 7 48.59
    2 2 7 47.56
    2 2 7 47.14
    -3 -2 -7 -0.15
    -3 -2 -7 0.72
    -3 -2 -7 -1.35
    -3 -2 -7 0.7
    3 2 7 1.53
    3 2 7 -0.72
    3 2 7 1.1
    3 2 7 0.73
    -4 -2 -7 -1.66
    -4 -2 -7 0.69
    4 2 7 0.32
    4 2 7 0.35
    4 2 7 -0.34
    9 -3 -7 14.15
    9 -3 -7 9.16
    9 -3 -7 13.43
    9 -3 -7 10.19
    -9 3 7 13.17
    -9 3 7 14.93
    -9 3 7 12.01
    8 -3 -7 27.28
    8 -3 -7 31.41
    -8 3 7 32.31
    -8 3 7 30.13
    7 -3 -7 -0.24
    7 -3 -7 -1.09
    7 -3 -7 0
    7 -3 -7 0.37
    7 -3 -7 0.33
    -7 3 7 -0.38
    -7 3 7 0.92
    -7 3 7 -0.05
    6 -3 -7 6.76
    6 -3 -7 7.09
    6 -3 -7 7.83
    6 -3 -7 6.89
    6 -3 -7 7.95
    -6 3 7 8.35
    -6 3 7 6.23
    -6 3 7 7.77
    -6 3 7 8.33
    5 -3 -7 23.66
    5 -3 -7 20.26
    5 -3 -7 26.43
    5 -3 -7 22.72
    -5 3 7 24.94
    -5 3 7 27.48
    -5 3 7 27.53
    -5 3 7 27.66
    -5 3 7 18.14
    4 -3 -7 2.95
    4 -3 -7 3.53
    4 -3 -7 3.82
    4 -3 -7 4.02
    4 -3 -7 2.9
    -4 3 7 3.1
    -4 3 7 4.92
    -4 3 7 3.88
    -4 3 7 3.09
    -4 3 7 3.2
    3 -3 -7 2.58
    3 -3 -7 2.76
    3 -3 -7 2.28
    3 -3 -7 0.91
    -3 3 7 1.58
    -3 3 7 2.04
    -3 3 7 3.19
    -3 3 7 3.22
    -3 3 7 2.84
    2 -3 -7 6.48
    2 -3 -7 6.84
    2 -3 -7 9.24
    2 -3 -7 7.87
    -2 3 7 9.52
    -2 3 7 9.15
    -2 3 7 8.01
    -2 3 7 8.35
    -2 3 7 6.9
    1 -3 -7 7.41
    1 -3 -7 8.56
    1 -3 -7 8.28
    -1 3 7 8.36
    -1 3 7 10.46
    -1 3 7 9.3
    -1 3 7 9.63
    0 -3 -7 5.45
    0 -3 -7 4.47
    0 -3 -7 6.51
    0 -3 -7 7.46
    0 3 7 7.52
    0 3 7 7.93
    0 3 7 7.39
    0 3 7 6.94
    0 3 7 6.05
    -1 -3 -7 18.64
    -1 -3 -7 13.38
    -1 -3 -7 12.12
    -1 -3 -7 14.42
    1 3 7 13.32
    1 3 7 12.68
    1 3 7 15.83
    1 3 7 14.4
    -2 -3 -7 -0.36
    -2 -3 -7 -0.61
    -2 -3 -7 -0.39
    -2 -3 -7 1.04
    2 3 7 0.63
    2 3 7 -0.53
    2 3 7 0.22
    -3 -3 -7 1.59
    -3 -3 -7 0.97
    -3 -3 -7 -0.86
    -3 -3 -7 -0.95
    3 3 7 0.63
    3 3 7 0.15
    3 3 7 2.41
    -4 -3 -7 25.58
    -4 -3 -7 28.37
    -4 -3 -7 22
    4 3 7 20.07
    4 3 7 28.38
    4 3 7 30.33
    4 3 7 30.96
    9 -4 -7 0.43
    9 -4 -7 1.93
    9 -4 -7 0.57
    9 -4 -7 1.12
    -9 4 7 0.61
    -9 4 7 0.97
    8 -4 -7 0.3
    8 -4 -7 -0.17
    8 -4 -7 -0.36
    8 -4 -7 0.19
    -8 4 7 0.43
    -8 4 7 1.4
    7 -4 -7 7.54
    7 -4 -7 8.31
    7 -4 -7 7.25
    7 -4 -7 8.43
    7 -4 -7 7.1
    -7 4 7 10.35
    -7 4 7 7.37
    -7 4 7 11.32
    6 -4 -7 5.54
    6 -4 -7 6.94
    6 -4 -7 5.96
    6 -4 -7 5.44
    6 -4 -7 6.82
    -6 4 7 6.96
    -6 4 7 6.18
    -6 4 7 5.4
    -6 4 7 5.95
    -6 4 7 5.31
    5 -4 -7 2.4
    5 -4 -7 4.15
    5 -4 -7 2.73
    5 -4 -7 3.01
    5 -4 -7 2.62
    -5 4 7 3.75
    -5 4 7 3.02
    -5 4 7 1.4
    -5 4 7 2.1
    -5 4 7 2.24
    -5 4 7 2.6
    4 -4 -7 0.42
    4 -4 -7 0.59
    4 -4 -7 0.47
    -4 4 7 0.64
    -4 4 7 1.02
    -4 4 7 0.96
    -4 4 7 0.6
    3 -4 -7 45.13
    3 -4 -7 49.15
    3 -4 -7 43.14
    3 -4 -7 51.31
    -3 4 7 53.45
    -3 4 7 43.45
    -3 4 7 55.96
    -3 4 7 55.12
    -3 4 7 58.56
    2 -4 -7 20.62
    2 -4 -7 17.28
    2 -4 -7 18.83
    2 -4 -7 18.17
    -2 4 7 21.67
    -2 4 7 19.81
    -2 4 7 20.1
    -2 4 7 19.71
    1 -4 -7 -0.16
    1 -4 -7 -0.18
    1 -4 -7 -0.64
    1 -4 -7 -0.59
    -1 4 7 0.51
    -1 4 7 -0.27
    -1 4 7 0.69
    -1 4 7 0.38
    0 -4 -7 12.06
    0 -4 -7 12.61
    0 -4 -7 9.3
    0 -4 -7 11.94
    0 4 7 13.41
    0 4 7 9.49
    0 4 7 11.32
    0 4 7 11.98
    0 4 7 9.83
    -1 -4 -7 11.44
    -1 -4 -7 14.5
    -1 -4 -7 13
    -1 -4 -7 12.74
    1 4 7 15.33
    1 4 7 9.98
    1 4 7 12.42
    1 4 7 12.1
    1 4 7 13.02
    -2 -4 -7 -1.3
    -2 -4 -7 0.96
    -2 -4 -7 -1.18
    -2 -4 -7 -1.11
    2 4 7 -0.76
    2 4 7 -1.07
    2 4 7 -0.04
    -3 -4 -7 -0.73
    -3 -4 -7 1.68
    -3 -4 -7 0.66
    -3 -4 -7 1.7
    3 4 7 3.74
    3 4 7 2.08
    3 4 7 -0.32
    3 4 7 4.59
    9 -5 -7 2.44
    9 -5 -7 5.19
    9 -5 -7 4.64
    -9 5 7 3.88
    -9 5 7 4.14
    8 -5 -7 0.73
    8 -5 -7 1.33
    8 -5 -7 1.1
    8 -5 -7 0.55
    8 -5 -7 -0.48
    -8 5 7 0.89
    -8 5 7 0.42
    -8 5 7 0.48
    7 -5 -7 2.93
    7 -5 -7 2.35
    7 -5 -7 4.5
    7 -5 -7 4.72
    7 -5 -7 1.02
    -7 5 7 1.56
    -7 5 7 4.64
    -7 5 7 3.6
    6 -5 -7 21.12
    6 -5 -7 24.42
    6 -5 -7 20.37
    6 -5 -7 19.63
    6 -5 -7 16.87
    -6 5 7 20.2
    -6 5 7 20.16
    -6 5 7 24.26
    -6 5 7 21.03
    -6 5 7 20.32
    -6 5 7 22.35
    5 -5 -7 0.09
    5 -5 -7 -0.74
    5 -5 -7 1.04
    5 -5 -7 1.41
    -5 5 7 1.72
    -5 5 7 -0.73
    -5 5 7 0.46
    -5 5 7 0.14
    -5 5 7 -0.1
    -5 5 7 0.51
    4 -5 -7 0.31
    4 -5 -7 0.37
    4 -5 -7 1.28
    4 -5 -7 -0.48
    -4 5 7 1.1
    -4 5 7 0.04
    -4 5 7 1.23
    -4 5 7 1.21
    -4 5 7 0.22
    3 -5 -7 0.93
    3 -5 -7 0.58
    3 -5 -7 0.68
    3 -5 -7 0.68
    -3 5 7 1.5
    -3 5 7 2.21
    -3 5 7 1.07
    -3 5 7 0.5
    -3 5 7 1.27
    2 -5 -7 -0.1
    2 -5 -7 0.55
    2 -5 -7 1.52
    2 -5 -7 1.68
    -2 5 7 2.57
    -2 5 7 1.66
    -2 5 7 1.74
    -2 5 7 2.79
    1 -5 -7 7.67
    1 -5 -7 6.35
    1 -5 -7 4.4
    1 -5 -7 4.75
    -1 5 7 5.91
    -1 5 7 6.99
    -1 5 7 7.57
    -1 5 7 5.63
    -1 5 7 7.5
    0 -5 -7 19.72
    0 -5 -7 24.51
    0 -5 -7 14.88
    0 -5 -7 21
    0 5 7 23.89
    0 5 7 18.82
    0 5 7 20.78
    0 5 7 19.31
    0 5 7 21.19
    -1 -5 -7 -2.25
    -1 -5 -7 -2.21
    -1 -5 -7 1.62
    -1 -5 -7 0.54
    1 5 7 0.58
    1 5 7 2.92
    1 5 7 1.36
    1 5 7 1.15
    1 5 7 -0.93
    -2 -5 -7 2.88
    -2 -5 -7 0.92
    -2 -5 -7 1.63
    -2 -5 -7 0.19
    2 5 7 1.63
    2 5 7 1.46
    2 5 7 -1.59
    8 -6 -7 3.79
    8 -6 -7 2.33
    8 -6 -7 4.03
    8 -6 -7 5.34
    8 -6 -7 4.76
    -8 6 7 4.15
    -8 6 7 5.89
    -8 6 7 4.81
    7 -6 -7 9.22
    7 -6 -7 12.75
    7 -6 -7 6.31
    7 -6 -7 10.06
    -7 6 7 10.15
    -7 6 7 12.44
    -7 6 7 10.22
    6 -6 -7 0.99
    6 -6 -7 1.8
    6 -6 -7 -0.27
    -6 6 7 -0.28
    -6 6 7 -0.07
    -6 6 7 0.7
    -6 6 7 0.49
    -6 6 7 -0.05
    -6 6 7 -0.58
    5 -6 -7 -0.78
    5 -6 -7 2.47
    5 -6 -7 1.14
    5 -6 -7 1.55
    -5 6 7 2.08
    -5 6 7 1.2
    -5 6 7 1.1
    -5 6 7 1.6
    -5 6 7 1.75
    -5 6 7 1.63
    4 -6 -7 29.95
    4 -6 -7 36.24
    4 -6 -7 26.75
    4 -6 -7 38.15
    -4 6 7 36.61
    -4 6 7 34.04
    -4 6 7 33.58
    -4 6 7 35.48
    -4 6 7 34.51
    -4 6 7 31.69
    3 -6 -7 7.84
    3 -6 -7 10.31
    3 -6 -7 8.23
    3 -6 -7 7.56
    -3 6 7 10.5
    -3 6 7 9.92
    -3 6 7 11.46
    -3 6 7 8.41
    -3 6 7 8.47
    2 -6 -7 0.65
    2 -6 -7 2.63
    2 -6 -7 4.79
    2 -6 -7 3.15
    -2 6 7 3.58
    -2 6 7 2.77
    -2 6 7 1.06
    -2 6 7 2.42
    -2 6 7 1.59
    1 -6 -7 10.31
    1 -6 -7 10.13
    1 -6 -7 11.86
    -1 6 7 12.13
    -1 6 7 14.45
    -1 6 7 8.35
    -1 6 7 14.44
    -1 6 7 9.36
    0 -6 -7 9.79
    0 -6 -7 14.05
    0 -6 -7 11.38
    0 -6 -7 12.4
    0 6 7 15.14
    0 6 7 11.46
    0 6 7 13.12
    -1 -6 -7 3.03
    -1 -6 -7 1.57
    -1 -6 -7 -0.69
    1 6 7 2.18
    1 6 7 -1.56
    1 6 7 3.83
    1 6 7 1.83
    1 6 7 3.75
    7 -7 -7 4.86
    7 -7 -7 7.78
    7 -7 -7 7.22
    -7 7 7 14.03
    -7 7 7 7.56
    -7 7 7 8.43
    -7 7 7 8.54
    6 -7 -7 -0.35
    6 -7 -7 -2.56
    6 -7 -7 2.84
    6 -7 -7 1.58
    -6 7 7 2.63
    -6 7 7 0.62
    -6 7 7 0.11
    -6 7 7 0.69
    -6 7 7 1.27
    -6 7 7 0.9
    5 -7 -7 6.66
    5 -7 -7 5.9
    5 -7 -7 5.91
    -5 7 7 5.75
    -5 7 7 6.72
    -5 7 7 5.64
    -5 7 7 6.13
    -5 7 7 6.41
    -5 7 7 5.78
    4 -7 -7 1.08
    4 -7 -7 -0.88
    4 -7 -7 -0.15
    -4 7 7 1.77
    -4 7 7 1.41
    -4 7 7 -0.11
    -4 7 7 2.75
    -4 7 7 2.23
    -4 7 7 2.48
    3 -7 -7 -1.74
    3 -7 -7 1.7
    -3 7 7 -0.63
    -3 7 7 0.04
    -3 7 7 -0.56
    -3 7 7 1.89
    -3 7 7 0.43
    2 -7 -7 13.15
    2 -7 -7 14.92
    2 -7 -7 11.91
    -2 7 7 12.91
    -2 7 7 14.33
    -2 7 7 15.3
    -2 7 7 19.37
    1 -7 -7 14.28
    1 -7 -7 14.66
    1 -7 -7 12.91
    1 -7 -7 13.1
    -1 7 7 22.12
    -1 7 7 13.69
    -1 7 7 16.52
    -1 7 7 18.79
    6 -8 -7 1.18
    6 -8 -7 4.17
    -6 8 7 4.76
    -6 8 7 4.82
    -6 8 7 4.36
    -6 8 7 4.17
    -6 8 7 2.54
    -6 8 7 3.42
    5 -8 -7 5.55
    5 -8 -7 8.77
    -5 8 7 6.44
    -5 8 7 8.52
    -5 8 7 8.36
    -5 8 7 10.95
    -5 8 7 7.27
    -5 8 7 7.76
    4 -8 -7 1.66
    4 -8 -7 -2.61
    4 -8 -7 -1.62
    -4 8 7 1.24
    -4 8 7 2.43
    -4 8 7 -1.48
    -4 8 7 1.45
    -4 8 7 2.35
    -4 8 7 -0.94
    3 -8 -7 3.81
    3 -8 -7 0.76
    -3 8 7 3.37
    -3 8 7 1.75
    -3 8 7 1.33
    -3 8 7 5.54
    0 11 -8 0.97
    0 11 -8 2.52
    0 11 -8 4.06
    0 -11 8 1.48
    0 -11 8 2.73
    0 -11 8 2.27
    -1 11 -8 -0.73
    -1 11 -8 -0.08
    -1 11 -8 -0.44
    -1 11 -8 1.25
    1 -11 8 -1.99
    1 -11 8 2.1
    1 -11 8 0.53
    1 -11 8 0.43
    1 -11 8 0.45
    -2 11 -8 3.31
    -2 11 -8 2.11
    -2 11 -8 2.22
    -2 11 -8 2.54
    2 -11 8 2.1
    2 -11 8 1.63
    2 -11 8 0.75
    2 -11 8 -0.33
    2 -11 8 -0.13
    -3 11 -8 9.48
    -3 11 -8 9.58
    -3 11 -8 10.56
    -3 11 -8 10.47
    -3 11 -8 13.88
    3 -11 8 7.44
    3 -11 8 8.39
    3 -11 8 10.9
    3 -11 8 8.45
    3 -11 8 8.6
    -4 11 -8 -1.05
    -4 11 -8 0.11
    -4 11 -8 0.03
    -4 11 -8 -0.33
    4 -11 8 -2.6
    4 -11 8 -0.92
    4 -11 8 -1.93
    4 -11 8 -0.53
    2 10 -8 2.28
    2 10 -8 2.44
    2 10 -8 2.57
    -2 -10 8 2.83
    -2 -10 8 0.14
    -2 -10 8 3.21
    -2 -10 8 1.09
    -2 -10 8 2.35
    1 10 -8 2.46
    1 10 -8 1.84
    1 10 -8 1.05
    1 10 -8 0.63
    -1 -10 8 -0.06
    -1 -10 8 0.37
    -1 -10 8 1.13
    -1 -10 8 1.31
    0 10 -8 3.73
    0 10 -8 4.06
    0 10 -8 3.74
    0 10 -8 2.5
    0 -10 8 4.93
    0 -10 8 4.12
    0 -10 8 3.38
    0 -10 8 4.3
    0 -10 8 3.07
    -1 10 -8 7.96
    -1 10 -8 4
    -1 10 -8 5.03
    -1 10 -8 5.43
    1 -10 8 5.83
    1 -10 8 4.93
    1 -10 8 4.08
    1 -10 8 3.86
    1 -10 8 4.73
    -2 10 -8 12.43
    -2 10 -8 9.53
    -2 10 -8 7.68
    -2 10 -8 12.28
    2 -10 8 9.55
    2 -10 8 7.82
    2 -10 8 9.76
    2 -10 8 8.32
    2 -10 8 9.75
    -3 10 -8 -1.04
    -3 10 -8 -0.53
    -3 10 -8 0.99
    -3 10 -8 -0.76
    -3 10 -8 -1.12
    3 -10 8 -1.09
    3 -10 8 -0.27
    3 -10 8 -0.37
    -4 10 -8 1.11
    -4 10 -8 0.92
    -4 10 -8 0.52
    -4 10 -8 1.52
    -4 10 -8 -0.18
    4 -10 8 2.17
    4 -10 8 1.04
    4 -10 8 0.9
    -5 10 -8 21.09
    -5 10 -8 26.58
    -5 10 -8 25.44
    -5 10 -8 25.4
    5 -10 8 23.64
    5 -10 8 25.62
    3 9 -8 -0.58
    3 9 -8 1.21
    3 9 -8 0.07
    -3 -9 8 1.67
    -3 -9 8 0.99
    -3 -9 8 -0.91
    -3 -9 8 -0.86
    -3 -9 8 0.37
    2 9 -8 15.82
    2 9 -8 15.54
    2 9 -8 18.6
    2 9 -8 18.68
    -2 -9 8 18.63
    -2 -9 8 15.69
    -2 -9 8 14.92
    -2 -9 8 17.16
    -2 -9 8 17.71
    1 9 -8 9.69
    1 9 -8 8.06
    1 9 -8 8.37
    1 9 -8 8.12
    -1 -9 8 7.79
    -1 -9 8 8.88
    -1 -9 8 9.08
    -1 -9 8 8.37
    0 9 -8 1.67
    0 9 -8 -0.01
    0 9 -8 1.07
    0 9 -8 0
    0 -9 8 0.89
    0 -9 8 0.5
    0 -9 8 -0.07
    0 -9 8 0.52
    0 -9 8 0.82
    -1 9 -8 7.53
    -1 9 -8 5.98
    -1 9 -8 6.88
    -1 9 -8 4.64
    1 -9 8 5.85
    1 -9 8 5.91
    1 -9 8 7.62
    1 -9 8 5.06
    1 -9 8 5.68
    -2 9 -8 14.92
    -2 9 -8 15.14
    -2 9 -8 16.31
    -2 9 -8 16.16
    2 -9 8 14.86
    2 -9 8 16.03
    2 -9 8 14.25
    2 -9 8 15.36
    -3 9 -8 1.31
    -3 9 -8 0.79
    -3 9 -8 -0.29
    -3 9 -8 1.78
    -3 9 -8 0.25
    3 -9 8 0.41
    3 -9 8 -0.22
    3 -9 8 1.42
    3 -9 8 -0.81
    -4 9 -8 7.97
    -4 9 -8 10.46
    -4 9 -8 8.43
    -4 9 -8 8.6
    -4 9 -8 11.37
    -4 9 -8 6.62
    4 -9 8 9.58
    4 -9 8 8.47
    4 -9 8 7.35
    4 -9 8 8.05
    -5 9 -8 0.11
    -5 9 -8 -0.49
    5 -9 8 0.18
    5 -9 8 -0.16
    5 -9 8 -0.09
    5 -9 8 1.16
    -6 9 -8 0.94
    -6 9 -8 0.88
    -6 9 -8 -0.64
    6 -9 8 -0.29
    6 -9 8 1.46
    6 -9 8 -1.21
    6 -9 8 1.53
    4 8 -8 -0.45
    4 8 -8 0.52
    4 8 -8 -0.86
    4 8 -8 -0.18
    -4 -8 8 -0.43
    -4 -8 8 -0.98
    -4 -8 8 1.47
    -4 -8 8 0.75
    3 8 -8 2.71
    3 8 -8 2.01
    3 8 -8 2.23
    3 8 -8 2.72
    -3 -8 8 3.67
    -3 -8 8 1.4
    -3 -8 8 1.1
    -3 -8 8 3.03
    -3 -8 8 2.64
    2 8 -8 1.18
    2 8 -8 1.62
    2 8 -8 1.16
    2 8 -8 0.19
    -2 -8 8 0.58
    -2 -8 8 1.62
    -2 -8 8 0.72
    -2 -8 8 1.57
    -2 -8 8 1.72
    1 8 -8 0.43
    1 8 -8 1.16
    1 8 -8 0.71
    1 8 -8 1.22
    -1 -8 8 0.15
    -1 -8 8 0.25
    -1 -8 8 -0.22
    -1 -8 8 1.21
    -1 -8 8 0.93
    0 8 -8 19.46
    0 8 -8 17.1
    0 8 -8 18.74
    0 8 -8 19.04
    0 -8 8 17.43
    0 -8 8 18.12
    0 -8 8 17.23
    0 -8 8 18.52
    0 -8 8 18.63
    -1 8 -8 17.15
    -1 8 -8 17.25
    -1 8 -8 17.33
    -1 8 -8 19.51
    1 -8 8 16.15
    1 -8 8 17.55
    1 -8 8 16.94
    1 -8 8 18.22
    -2 8 -8 -0.89
    -2 8 -8 0.32
    -2 8 -8 0.42
    -2 8 -8 0.44
    -2 8 -8 -0.13
    2 -8 8 -0.54
    2 -8 8 0.2
    2 -8 8 -0.28
    2 -8 8 -1.21
    -3 8 -8 9.63
    -3 8 -8 6.74
    -3 8 -8 9.57
    -3 8 -8 7.36
    -3 8 -8 6.73
    -3 8 -8 7.27
    3 -8 8 9.4
    3 -8 8 7.23
    3 -8 8 8.41
    3 -8 8 8.2
    -4 8 -8 38.14
    -4 8 -8 39.53
    -4 8 -8 37.6
    -4 8 -8 42.6
    -4 8 -8 40.17
    4 -8 8 41.56
    4 -8 8 38.19
    4 -8 8 40.04
    4 -8 8 41.13
    -5 8 -8 4
    -5 8 -8 5.17
    -5 8 -8 3.72
    5 -8 8 4.52
    5 -8 8 4.49
    5 -8 8 3.96
    5 -8 8 3.93
    -6 8 -8 1.51
    -6 8 -8 -0.88
    -6 8 -8 1.92
    6 -8 8 -0.52
    6 -8 8 1.7
    6 -8 8 -1.03
    6 -8 8 -0.12
    5 7 -8 -0.4
    5 7 -8 -0.89
    5 7 -8 -1.55
    5 7 -8 0.62
    -5 -7 8 -0.9
    -5 -7 8 1.32
    -5 -7 8 1.74
    -5 -7 8 -0.05
    -5 -7 8 -2.4
    4 7 -8 1.6
    4 7 -8 0.7
    4 7 -8 0.65
    4 7 -8 1.82
    -4 -7 8 2.63
    -4 -7 8 2.08
    -4 -7 8 2.16
    -4 -7 8 0.41
    -4 -7 8 1.09
    3 7 -8 39.91
    3 7 -8 36.94
    3 7 -8 37.2
    3 7 -8 40.36
    -3 -7 8 39.44
    -3 -7 8 41.25
    -3 -7 8 40.35
    -3 -7 8 35.18
    2 7 -8 13.29
    2 7 -8 11.41
    2 7 -8 13.24
    2 7 -8 11.53
    -2 -7 8 8.65
    -2 -7 8 11.2
    -2 -7 8 12.67
    -2 -7 8 11.48
    -2 -7 8 12.19
    1 7 -8 0.47
    1 7 -8 0.47
    1 7 -8 0.61
    1 7 -8 -0.71
    -1 -7 8 0.17
    -1 -7 8 0.27
    -1 -7 8 0.24
    -1 -7 8 -0.37
    -1 -7 8 0.51
    0 7 -8 4.15
    0 7 -8 3.92
    0 7 -8 3.2
    0 7 -8 3.13
    0 -7 8 2.95
    0 -7 8 4.09
    0 -7 8 2.76
    0 -7 8 3.39
    -1 7 -8 2.66
    -1 7 -8 2.61
    -1 7 -8 2.03
    -1 7 -8 2.81
    -1 7 -8 1.66
    1 -7 8 2.52
    1 -7 8 1.85
    1 -7 8 2.12
    1 -7 8 2.13
    -2 7 -8 5.68
    -2 7 -8 8.42
    -2 7 -8 6.07
    -2 7 -8 6.39
    -2 7 -8 7.51
    -2 7 -8 6.48
    2 -7 8 8.76
    2 -7 8 5.9
    2 -7 8 7.12
    2 -7 8 8.29
    -3 7 -8 18.33
    -3 7 -8 17.89
    -3 7 -8 16.13
    -3 7 -8 18.87
    -3 7 -8 18.22
    3 -7 8 17.84
    3 -7 8 19.73
    3 -7 8 19.56
    3 -7 8 18.68
    -4 7 -8 1.83
    -4 7 -8 1.8
    -4 7 -8 3.17
    -4 7 -8 1.59
    -4 7 -8 3.22
    4 -7 8 3.49
    4 -7 8 2.79
    4 -7 8 2.8
    4 -7 8 1.67
    -5 7 -8 2.32
    -5 7 -8 0.48
    -5 7 -8 0.09
    5 -7 8 1.51
    5 -7 8 0.32
    5 -7 8 -0.44
    5 -7 8 -0.43
    -6 7 -8 20.36
    -6 7 -8 25.37
    -6 7 -8 22.77
    6 -7 8 18.45
    6 -7 8 21.28
    6 -7 8 21.1
    6 6 -8 4.06
    6 6 -8 4.8
    6 6 -8 3.08
    -6 -6 8 3.41
    -6 -6 8 4.88
    -6 -6 8 4.9
    5 6 -8 1.51
    5 6 -8 0.74
    5 6 -8 2.56
    -5 -6 8 1.1
    -5 -6 8 2.01
    -5 -6 8 2.68
    -5 -6 8 0.64
    4 6 -8 7.59
    4 6 -8 9.05
    4 6 -8 7.35
    -4 -6 8 8.95
    -4 -6 8 11.07
    -4 -6 8 8.35
    -4 -6 8 9.15
    -4 -6 8 7.9
    3 6 -8 -0.11
    3 6 -8 -0.28
    3 6 -8 1.13
    -3 -6 8 0.79
    -3 -6 8 -0.2
    -3 -6 8 0.42
    -3 -6 8 0.68
    -3 -6 8 0.43
    2 6 -8 4.55
    2 6 -8 4.33
    2 6 -8 3.28
    2 6 -8 4.8
    -2 -6 8 4.38
    -2 -6 8 4.24
    -2 -6 8 5.19
    -2 -6 8 4.67
    -2 -6 8 4.39
    1 6 -8 29.76
    1 6 -8 29.16
    1 6 -8 28.7
    1 6 -8 30.3
    -1 -6 8 29.56
    -1 -6 8 30.49
    -1 -6 8 31.09
    -1 -6 8 29.92
    0 6 -8 30.28
    0 6 -8 30.08
    0 6 -8 29.53
    0 -6 8 29.9
    0 -6 8 28.63
    0 -6 8 29.95
    -1 6 -8 9.29
    -1 6 -8 11.67
    -1 6 -8 9.99
    -1 6 -8 10.62
    -1 6 -8 10.9
    1 -6 8 11.18
    1 -6 8 11.81
    -2 6 -8 3.91
    -2 6 -8 4.2
    -2 6 -8 4.27
    -2 6 -8 4.13
    -2 6 -8 3.96
    -2 6 -8 2.97
    2 -6 8 3.47
    2 -6 8 4.54
    2 -6 8 3.84
    -3 6 -8 33.86
    -3 6 -8 39.08
    -3 6 -8 38.92
    -3 6 -8 38.77
    -3 6 -8 34.66
    3 -6 8 31.42
    3 -6 8 37.94
    3 -6 8 35.95
    3 -6 8 35.68
    -4 6 -8 2.42
    -4 6 -8 3.26
    -4 6 -8 2.66
    -4 6 -8 2.15
    -4 6 -8 3.44
    4 -6 8 3.59
    4 -6 8 1.99
    -5 6 -8 5.01
    -5 6 -8 4.51
    -5 6 -8 2.58
    5 -6 8 3.96
    5 -6 8 3.22
    5 -6 8 2.88
    -6 6 -8 -0.06
    -6 6 -8 1.34
    -6 6 -8 1.68
    6 -6 8 1.03
    6 -6 8 2.12
    6 -6 8 1.76
    6 -6 8 2.25
    -7 6 -8 2.2
    -7 6 -8 0.1
    7 -6 8 0.91
    7 -6 8 1.55
    6 5 -8 -0.82
    6 5 -8 -0.44
    6 5 -8 2.78
    6 5 -8 -0.2
    -6 -5 8 0.92
    -6 -5 8 0.92
    -6 -5 8 0.88
    -6 -5 8 0
    -6 -5 8 0.52
    5 5 -8 0.82
    5 5 -8 0.2
    5 5 -8 0.86
    5 5 -8 1.64
    -5 -5 8 1.09
    -5 -5 8 0.62
    -5 -5 8 0.52
    -5 -5 8 3.02
    4 5 -8 26.02
    4 5 -8 25.36
    4 5 -8 27.2
    4 5 -8 26.84
    -4 -5 8 25.92
    -4 -5 8 24.86
    -4 -5 8 27.62
    -4 -5 8 27.59
    3 5 -8 6.63
    3 5 -8 6.95
    3 5 -8 5.23
    3 5 -8 5.11
    -3 -5 8 4.96
    -3 -5 8 5.19
    -3 -5 8 5.94
    -3 -5 8 6.02
    2 5 -8 10.42
    2 5 -8 11.38
    2 5 -8 11.65
    -2 -5 8 12.16
    -2 -5 8 10.84
    -2 -5 8 11.68
    -2 -5 8 12.93
    -2 -5 8 11.27
    1 5 -8 3.52
    1 5 -8 3.74
    1 5 -8 3.31
    1 5 -8 2.83
    -1 -5 8 3.46
    -1 -5 8 3.71
    -1 -5 8 3.56
    -1 -5 8 4.09
    0 5 -8 0.92
    0 5 -8 0.83
    0 5 -8 1.44
    0 5 -8 1.28
    0 5 -8 1.42
    0 -5 8 0.95
    0 -5 8 1.1
    0 -5 8 0.46
    0 -5 8 0.44
    -1 5 -8 4.99
    -1 5 -8 5.03
    -1 5 -8 4.72
    -1 5 -8 4.89
    -1 5 -8 5.24
    1 -5 8 4.63
    1 -5 8 4.95
    1 -5 8 5.97
    1 -5 8 5.75
    -2 5 -8 37.13
    -2 5 -8 33.96
    -2 5 -8 34.72
    -2 5 -8 27.73
    -2 5 -8 27.45
    2 -5 8 32.77
    2 -5 8 34.28
    2 -5 8 33.51
    -3 5 -8 0.51
    -3 5 -8 0.82
    -3 5 -8 1.08
    -3 5 -8 0.74
    -3 5 -8 -0.33
    3 -5 8 0.08
    3 -5 8 0.96
    3 -5 8 0.84
    -4 5 -8 10.36
    -4 5 -8 11.83
    -4 5 -8 13.22
    -4 5 -8 12.28
    -4 5 -8 12.69
    4 -5 8 12.11
    4 -5 8 11.15
    4 -5 8 10.69
    -5 5 -8 34.64
    -5 5 -8 34.35
    -5 5 -8 34.82
    5 -5 8 29.53
    5 -5 8 32.16
    5 -5 8 32.1
    5 -5 8 32.09
    -6 5 -8 15.69
    -6 5 -8 11.5
    -6 5 -8 11.73
    6 -5 8 13.18
    6 -5 8 14.32
    6 -5 8 13.34
    6 -5 8 12.91
    7 4 -8 2.18
    7 4 -8 2.92
    7 4 -8 2.37
    -7 -4 8 3
    -7 -4 8 2.35
    -7 -4 8 4.39
    -7 -4 8 3.31
    -7 -4 8 4.09
    6 4 -8 6.81
    6 4 -8 8.61
    6 4 -8 8.22
    6 4 -8 8.6
    -6 -4 8 9.54
    -6 -4 8 8.07
    -6 -4 8 6.42
    -6 -4 8 9.53
    -6 -4 8 8.43
    5 4 -8 13.13
    5 4 -8 14.71
    5 4 -8 12.16
    5 4 -8 14.14
    -5 -4 8 16.31
    -5 -4 8 14.17
    -5 -4 8 13.82
    -5 -4 8 14.41
    -5 -4 8 12.87
    4 4 -8 -0.14
    4 4 -8 -0.01
    4 4 -8 -0.16
    4 4 -8 -0.61
    -4 -4 8 -0.3
    -4 -4 8 -0.13
    -4 -4 8 -0.17
    -4 -4 8 0.12
    -4 -4 8 0.75
    3 4 -8 1.62
    3 4 -8 2.11
    3 4 -8 1.89
    -3 -4 8 2.09
    -3 -4 8 1.74
    -3 -4 8 1.81
    2 4 -8 60.03
    2 4 -8 55.01
    2 4 -8 57.19
    2 4 -8 61.29
    -2 -4 8 56.2
    -2 -4 8 57.92
    -2 -4 8 58.45
    1 4 -8 23.91
    1 4 -8 23.22
    1 4 -8 24.03
    1 4 -8 23.06
    1 4 -8 23.48
    -1 -4 8 21.35
    -1 -4 8 22.18
    -1 -4 8 23.13
    0 4 -8 1.16
    0 4 -8 0.92
    0 4 -8 0.62
    0 4 -8 1.26
    0 4 -8 1.67
    0 -4 8 1.4
    0 -4 8 0.76
    0 -4 8 0.86
    -1 4 -8 14.83
    -1 4 -8 13.44
    -1 4 -8 16.55
    -1 4 -8 12.42
    -1 4 -8 16.72
    1 -4 8 15.06
    1 -4 8 15.19
    1 -4 8 13.91
    -2 4 -8 29.06
    -2 4 -8 24.41
    -2 4 -8 27.62
    -2 4 -8 24.6
    -2 4 -8 27.42
    2 -4 8 27.51
    2 -4 8 27.32
    2 -4 8 22.49
    2 -4 8 23.57
    -3 4 -8 1.55
    -3 4 -8 0.94
    -3 4 -8 1.01
    -3 4 -8 1.14
    -3 4 -8 0.72
    3 -4 8 0.97
    3 -4 8 0.4
    3 -4 8 1.52
    3 -4 8 0.49
    -4 4 -8 21.9
    -4 4 -8 24.1
    -4 4 -8 26.19
    -4 4 -8 24.56
    -4 4 -8 18.83
    4 -4 8 22.63
    4 -4 8 20.25
    4 -4 8 19.81
    -5 4 -8 0.05
    -5 4 -8 -0.87
    -5 4 -8 -0.15
    5 -4 8 0.06
    5 -4 8 0.54
    5 -4 8 -1.75
    5 -4 8 0.26
    -6 4 -8 -1.94
    -6 4 -8 0.2
    -6 4 -8 -0.13
    6 -4 8 1.39
    6 -4 8 1.06
    6 -4 8 0.32
    6 -4 8 -0.35
    7 3 -8 0.04
    7 3 -8 0.48
    7 3 -8 -0.89
    7 3 -8 1.66
    -7 -3 8 0.24
    -7 -3 8 1.8
    -7 -3 8 0.23
    -7 -3 8 1.26
    -7 -3 8 -0.81
    6 3 -8 1.08
    6 3 -8 1.18
    6 3 -8 0.21
    6 3 -8 1.18
    -6 -3 8 1.73
    -6 -3 8 1.07
    -6 -3 8 2.03
    -6 -3 8 0.7
    -6 -3 8 1.9
    5 3 -8 16.76
    5 3 -8 14.49
    5 3 -8 13.43
    5 3 -8 16.02
    -5 -3 8 13.68
    -5 -3 8 11.8
    -5 -3 8 14.46
    -5 -3 8 15.73
    -5 -3 8 15.12
    4 3 -8 -0.11
    4 3 -8 -0.24
    4 3 -8 0.28
    4 3 -8 0.14
    -4 -3 8 0.01
    -4 -3 8 -0.38
    -4 -3 8 0.33
    -4 -3 8 -0.48
    -4 -3 8 -0.9
    3 3 -8 10.7
    3 3 -8 9.23
    3 3 -8 9.95
    3 3 -8 10.26
    -3 -3 8 8.67
    -3 -3 8 9.56
    -3 -3 8 8.8
    -3 -3 8 9
    -3 -3 8 8.76
    2 3 -8 0.52
    2 3 -8 0.09
    2 3 -8 -0.08
    2 3 -8 0.19
    -2 -3 8 0.16
    -2 -3 8 -0.01
    -2 -3 8 0.55
    -2 -3 8 0.74
    1 3 -8 0.99
    1 3 -8 1.39
    1 3 -8 0.43
    1 3 -8 0.85
    1 3 -8 0.51
    -1 -3 8 0.79
    -1 -3 8 0.48
    -1 -3 8 0.79
    -1 -3 8 0.47
    0 3 -8 55.67
    0 3 -8 65.63
    0 3 -8 56.23
    0 3 -8 56.66
    0 3 -8 61.65
    0 -3 8 58.88
    0 -3 8 63.75
    0 -3 8 59.36
    0 -3 8 62.67
    -1 3 -8 49.33
    -1 3 -8 43.61
    -1 3 -8 47.96
    -1 3 -8 39.81
    1 -3 8 46.02
    1 -3 8 47.65
    1 -3 8 40.19
    1 -3 8 42.23
    -2 3 -8 -0.57
    -2 3 -8 -0.62
    -2 3 -8 0.26
    -2 3 -8 -0.31
    -2 3 -8 0.22
    2 -3 8 -0.93
    2 -3 8 -0.48
    2 -3 8 -0.22
    2 -3 8 -0.04
    -3 3 -8 10.11
    -3 3 -8 10.42
    -3 3 -8 9.41
    -3 3 -8 10.32
    -3 3 -8 9.8
    3 -3 8 9.09
    3 -3 8 9.84
    3 -3 8 10.26
    3 -3 8 8.37
    -4 3 -8 32.69
    -4 3 -8 39.53
    -4 3 -8 38.56
    -4 3 -8 43.38
    4 -3 8 42.04
    4 -3 8 43.5
    4 -3 8 38.46
    4 -3 8 38.6
    -5 3 -8 6.88
    -5 3 -8 11.06
    -5 3 -8 10.32
    -5 3 -8 8.51
    5 -3 8 11.05
    5 -3 8 11.99
    5 -3 8 10.28
    5 -3 8 12.35
    -6 3 -8 -0.26
    -6 3 -8 0.54
    -6 3 -8 -0.9
    6 -3 8 1.42
    6 -3 8 1.6
    6 -3 8 0.82
    6 -3 8 0.79
    8 2 -8 0.58
    8 2 -8 1.77
    8 2 -8 0.93
    8 2 -8 -0.34
    8 2 -8 -0.31
    -8 -2 8 1.61
    -8 -2 8 0.83
    -8 -2 8 1.91
    7 2 -8 9.4
    7 2 -8 8.8
    7 2 -8 6.45
    7 2 -8 8.09
    7 2 -8 7.4
    -7 -2 8 9.73
    -7 -2 8 9.03
    -7 -2 8 6.92
    6 2 -8 16.57
    6 2 -8 18.3
    6 2 -8 16.13
    6 2 -8 18.39
    -6 -2 8 15.5
    -6 -2 8 15.93
    -6 -2 8 16.86
    -6 -2 8 13.46
    -6 -2 8 16.5
    5 2 -8 0.04
    5 2 -8 0.37
    5 2 -8 0.75
    5 2 -8 1.17
    -5 -2 8 0.35
    -5 -2 8 0.51
    -5 -2 8 0.73
    -5 -2 8 1.28
    -5 -2 8 0.57
    4 2 -8 4.01
    4 2 -8 4.63
    4 2 -8 4.55
    4 2 -8 6.52
    4 2 -8 4.66
    -4 -2 8 4.72
    -4 -2 8 4.11
    -4 -2 8 4.45
    -4 -2 8 4.5
    3 2 -8 49.07
    3 2 -8 55.4
    3 2 -8 51.78
    3 2 -8 55.7
    3 2 -8 49.06
    3 2 -8 52.14
    -3 -2 8 48.46
    -3 -2 8 55.11
    -3 -2 8 52.48
    -3 -2 8 44.06
    2 2 -8 5.76
    2 2 -8 5.73
    2 2 -8 6.4
    2 2 -8 4.8
    2 2 -8 5.57
    -2 -2 8 5.92
    -2 -2 8 6.97
    -2 -2 8 6.04
    -2 -2 8 6.01
    1 2 -8 -0.21
    1 2 -8 -0.09
    1 2 -8 -0.64
    1 2 -8 -0.18
    1 2 -8 -0.86
    -1 -2 8 -0.39
    -1 -2 8 -0.26
    -1 -2 8 0.02
    -1 -2 8 0.16
    0 2 -8 0.62
    0 2 -8 0.94
    0 2 -8 0.69
    0 2 -8 0.58
    0 -2 8 0.84
    0 -2 8 0.94
    0 -2 8 0.42
    0 -2 8 -0.08
    -1 2 -8 11.1
    -1 2 -8 10.4
    -1 2 -8 8.26
    -1 2 -8 9.64
    1 -2 8 11
    1 -2 8 9.54
    1 -2 8 10.53
    1 -2 8 11.56
    -2 2 -8 2.86
    -2 2 -8 4.35
    -2 2 -8 3.61
    2 -2 8 5.04
    2 -2 8 4.04
    2 -2 8 4.42
    2 -2 8 4.65
    -3 2 -8 28.03
    -3 2 -8 31.28
    -3 2 -8 37.6
    -3 2 -8 38.44
    3 -2 8 34.71
    3 -2 8 34.92
    3 -2 8 30.65
    -4 2 -8 -0.66
    -4 2 -8 0.26
    -4 2 -8 -0.28
    -4 2 -8 -1.69
    -4 2 -8 -0.01
    4 -2 8 0.16
    4 -2 8 1.24
    4 -2 8 2.11
    4 -2 8 -0.22
    -5 2 -8 -0.1
    -5 2 -8 0.19
    -5 2 -8 0.17
    -5 2 -8 -0.78
    -5 2 -8 -0.67
    5 -2 8 -0.88
    5 -2 8 -0.98
    5 -2 8 0.15
    5 -2 8 -0.57
    -6 2 -8 14.58
    -6 2 -8 19.1
    -6 2 -8 24.78
    6 -2 8 19.8
    6 -2 8 21.76
    6 -2 8 23.36
    6 -2 8 19.54
    6 -2 8 23.85
    8 1 -8 0.92
    8 1 -8 -0.09
    8 1 -8 -1.01
    8 1 -8 -2.53
    8 1 -8 -0.24
    -8 -1 8 2.39
    -8 -1 8 2.82
    -8 -1 8 0.22
    7 1 -8 2.32
    7 1 -8 2.43
    7 1 -8 1.4
    7 1 -8 3.06
    7 1 -8 1.1
    -7 -1 8 2.76
    -7 -1 8 2.36
    -7 -1 8 1.53
    6 1 -8 6.01
    6 1 -8 6.86
    6 1 -8 5.13
    6 1 -8 5.7
    -6 -1 8 6.45
    -6 -1 8 4.87
    -6 -1 8 4.05
    -6 -1 8 5.89
    -6 -1 8 6.84
    5 1 -8 0.68
    5 1 -8 0.44
    5 1 -8 -0.12
    5 1 -8 0.18
    -5 -1 8 0.03
    -5 -1 8 -0.11
    -5 -1 8 0.33
    -5 -1 8 -0.11
    -5 -1 8 -0.06
    4 1 -8 25.03
    4 1 -8 30.3
    4 1 -8 30.05
    4 1 -8 28.02
    4 1 -8 23.27
    -4 -1 8 29.52
    -4 -1 8 29.25
    -4 -1 8 28.58
    -4 -1 8 24.4
    -4 -1 8 29.43
    3 1 -8 4.19
    3 1 -8 2.25
    3 1 -8 2.28
    3 1 -8 1.08
    3 1 -8 1.69
    -3 -1 8 3.31
    -3 -1 8 3.19
    -3 -1 8 3.29
    -3 -1 8 3.28
    2 1 -8 0.37
    2 1 -8 0.96
    2 1 -8 2.5
    2 1 -8 1.15
    2 1 -8 0.96
    -2 -1 8 1.38
    -2 -1 8 1.89
    -2 -1 8 1.51
    -2 -1 8 1.75
    1 1 -8 63.83
    1 1 -8 55.46
    1 1 -8 54.17
    1 1 -8 59.35
    1 1 -8 53.29
    -1 -1 8 64.46
    -1 -1 8 60.89
    -1 -1 8 55.04
    -1 -1 8 53.99
    0 1 -8 38.97
    0 1 -8 39.87
    0 1 -8 40.24
    0 1 -8 41.34
    0 -1 8 39.63
    0 -1 8 43.54
    0 -1 8 41.26
    0 -1 8 40.21
    -1 1 -8 -0.43
    -1 1 -8 0.38
    -1 1 -8 -0.7
    -1 1 -8 -0.3
    1 -1 8 -0.64
    1 -1 8 -0.33
    1 -1 8 -0.16
    1 -1 8 0.24
    -2 1 -8 4.81
    -2 1 -8 3.93
    -2 1 -8 2.83
    -2 1 -8 2.94
    2 -1 8 3.55
    2 -1 8 4.02
    2 -1 8 3.41
    2 -1 8 3.28
    -3 1 -8 50.5
    -3 1 -8 49.38
    -3 1 -8 38.74
    -3 1 -8 45.94
    3 -1 8 47.49
    3 -1 8 48.14
    3 -1 8 51.5
    3 -1 8 45.71
    3 -1 8 44.3
    -4 1 -8 5.07
    -4 1 -8 1.11
    -4 1 -8 0.87
    -4 1 -8 3.59
    -4 1 -8 3.17
    4 -1 8 4.1
    4 -1 8 3.23
    4 -1 8 3.09
    4 -1 8 4.47
    4 -1 8 3.64
    -5 1 -8 1.68
    -5 1 -8 1.69
    -5 1 -8 2.98
    -5 1 -8 3.34
    -5 1 -8 0.71
    5 -1 8 1.82
    5 -1 8 3.13
    5 -1 8 4.61
    5 -1 8 1.43
    8 0 -8 13.72
    8 0 -8 13.12
    8 0 -8 9.77
    8 0 -8 14.55
    8 0 -8 16.25
    -8 0 8 15.71
    -8 0 8 14.86
    -8 0 8 15.12
    7 0 -8 19.15
    7 0 -8 14.24
    7 0 -8 17.58
    7 0 -8 19.15
    -7 0 8 18.78
    -7 0 8 16.77
    -7 0 8 19.07
    6 0 -8 0.35
    6 0 -8 -0.19
    6 0 -8 1.03
    6 0 -8 -1.91
    6 0 -8 0.52
    -6 0 8 0.47
    -6 0 8 0.47
    -6 0 8 0.43
    -6 0 8 0.13
    -6 0 8 0.14
    5 0 -8 -0.34
    5 0 -8 0.08
    5 0 -8 1.99
    5 0 -8 1.23
    -5 0 8 0.4
    -5 0 8 0.9
    -5 0 8 0.69
    -5 0 8 0.58
    -5 0 8 0.55
    4 0 -8 33.58
    4 0 -8 37.24
    4 0 -8 28.75
    4 0 -8 34.93
    4 0 -8 36.21
    -4 0 8 28.16
    -4 0 8 35.99
    -4 0 8 36.68
    -4 0 8 38.06
    -4 0 8 39.55
    3 0 -8 -1.08
    3 0 -8 -0.16
    3 0 -8 -0.3
    -3 0 8 0.26
    -3 0 8 -0.06
    -3 0 8 0.01
    -3 0 8 -0.59
    2 0 -8 1.15
    2 0 -8 1.89
    2 0 -8 1.35
    2 0 -8 1.08
    -2 0 8 1.59
    -2 0 8 2.03
    -2 0 8 2.85
    -2 0 8 0.65
    1 0 -8 7.77
    1 0 -8 6.24
    1 0 -8 6.68
    -1 0 8 7.4
    -1 0 8 5.98
    -1 0 8 7.51
    -1 0 8 8.22
    0 0 -8 21.87
    0 0 -8 21.17
    0 0 -8 21.5
    0 0 8 21.58
    0 0 8 21.91
    0 0 8 20.75
    0 0 8 22.43
    0 0 8 23.01
    -1 0 -8 50.94
    -1 0 -8 52.33
    -1 0 -8 55.16
    1 0 8 50.01
    1 0 8 51.98
    1 0 8 54.27
    1 0 8 50.53
    -2 0 -8 28.25
    -2 0 -8 25.52
    -2 0 -8 27.93
    -2 0 -8 24.73
    2 0 8 24.12
    2 0 8 23.03
    2 0 8 28.24
    2 0 8 24.92
    2 0 8 26.06
    -3 0 -8 1.56
    -3 0 -8 1.2
    -3 0 -8 1.19
    -3 0 -8 3.48
    3 0 8 4.34
    3 0 8 2.1
    3 0 8 3.49
    3 0 8 3.1
    3 0 8 2.36
    -4 0 -8 2
    -4 0 -8 2.63
    -4 0 -8 1.89
    -4 0 -8 -1.26
    4 0 8 2.54
    4 0 8 2.2
    4 0 8 0.31
    4 0 8 0.98
    -5 0 -8 15.55
    -5 0 -8 15.98
    -5 0 -8 17.81
    -5 0 -8 14.03
    -5 0 -8 12.45
    5 0 8 18
    5 0 8 17.65
    5 0 8 12.26
    5 0 8 11.09
    9 -1 -8 -0.19
    9 -1 -8 2.47
    9 -1 -8 1.4
    -9 1 8 0.88
    -9 1 8 -0.44
    8 -1 -8 1.96
    8 -1 -8 0.56
    8 -1 -8 -0.1
    8 -1 -8 1.92
    8 -1 -8 1.27
    -8 1 8 1.85
    -8 1 8 -0.2
    -8 1 8 1.3
    7 -1 -8 5.27
    7 -1 -8 3.48
    7 -1 -8 2.75
    7 -1 -8 2.15
    -7 1 8 4.73
    -7 1 8 4.62
    -7 1 8 4.84
    6 -1 -8 12.48
    6 -1 -8 9.51
    6 -1 -8 11.03
    6 -1 -8 9.94
    6 -1 -8 7.41
    -6 1 8 11.03
    -6 1 8 10.16
    -6 1 8 11.46
    -6 1 8 9.52
    -6 1 8 10.42
    5 -1 -8 19.29
    5 -1 -8 18.68
    5 -1 -8 17.85
    -5 1 8 20.44
    -5 1 8 19.38
    -5 1 8 19.21
    -5 1 8 18.66
    -5 1 8 17.45
    4 -1 -8 0.78
    4 -1 -8 1.58
    4 -1 -8 0.89
    4 -1 -8 0.21
    4 -1 -8 1.15
    -4 1 8 1.13
    -4 1 8 0.5
    -4 1 8 0.43
    -4 1 8 0.38
    -4 1 8 1.34
    3 -1 -8 3.92
    3 -1 -8 3.39
    3 -1 -8 2.86
    3 -1 -8 1.95
    3 -1 -8 3.04
    -3 1 8 2.5
    -3 1 8 4.27
    -3 1 8 3.58
    -3 1 8 2.99
    2 -1 -8 74.34
    2 -1 -8 73.66
    2 -1 -8 69.65
    2 -1 -8 75.06
    -2 1 8 68.55
    -2 1 8 77.92
    -2 1 8 73
    -2 1 8 79.27
    -2 1 8 70.45
    1 -1 -8 33.59
    1 -1 -8 35.54
    1 -1 -8 33.2
    1 -1 -8 33.44
    -1 1 8 32.31
    -1 1 8 34.61
    -1 1 8 37.84
    -1 1 8 35.4
    -1 1 8 35.59
    0 -1 -8 12.96
    0 -1 -8 12.46
    0 -1 -8 11.61
    0 -1 -8 12.16
    0 1 8 9.51
    0 1 8 11.64
    0 1 8 10.72
    0 1 8 12.74
    -1 -1 -8 0.07
    -1 -1 -8 -0.14
    1 1 8 0.38
    1 1 8 0.75
    1 1 8 -0.35
    1 1 8 0.61
    1 1 8 1.02
    -2 -1 -8 23.37
    -2 -1 -8 17.83
    -2 -1 -8 16.81
    2 1 8 22.7
    2 1 8 18.84
    2 1 8 19.93
    2 1 8 19.68
    2 1 8 16.82
    -3 -1 -8 1.69
    -3 -1 -8 -1.39
    -3 -1 -8 -1.1
    3 1 8 -0.21
    3 1 8 1.57
    3 1 8 -0.81
    3 1 8 0.95
    -4 -1 -8 6.76
    -4 -1 -8 8.27
    4 1 8 5.62
    4 1 8 12.89
    4 1 8 10.43
    9 -2 -8 6.47
    9 -2 -8 9.6
    9 -2 -8 8.21
    -9 2 8 6.94
    -9 2 8 7.89
    -9 2 8 6.26
    8 -2 -8 3.78
    8 -2 -8 6.44
    8 -2 -8 1.39
    8 -2 -8 4.4
    -8 2 8 2.54
    -8 2 8 4.54
    -8 2 8 5.58
    7 -2 -8 0.16
    7 -2 -8 0.56
    7 -2 -8 0.21
    -7 2 8 0.34
    -7 2 8 -0.62
    -7 2 8 0.5
    6 -2 -8 -0.42
    6 -2 -8 0.43
    6 -2 -8 0.9
    6 -2 -8 0.05
    6 -2 -8 1.23
    -6 2 8 0
    -6 2 8 0.4
    -6 2 8 0.17
    -6 2 8 0.36
    -6 2 8 -0.69
    5 -2 -8 10.47
    5 -2 -8 11.21
    5 -2 -8 9.37
    5 -2 -8 10.38
    5 -2 -8 9.74
    -5 2 8 10.25
    -5 2 8 10.75
    -5 2 8 10.71
    -5 2 8 12.42
    -5 2 8 11.47
    4 -2 -8 0.09
    4 -2 -8 0.61
    4 -2 -8 0.83
    4 -2 -8 0.45
    4 -2 -8 -0.12
    -4 2 8 0.27
    -4 2 8 0.19
    -4 2 8 0.63
    -4 2 8 0.19
    3 -2 -8 24.78
    3 -2 -8 22.01
    3 -2 -8 25.52
    3 -2 -8 27.2
    -3 2 8 23
    -3 2 8 27.51
    -3 2 8 20.67
    -3 2 8 29.34
    2 -2 -8 1.42
    2 -2 -8 0.67
    2 -2 -8 0.05
    -2 2 8 0.59
    -2 2 8 1.26
    -2 2 8 -0.32
    -2 2 8 0.99
    1 -2 -8 1.84
    1 -2 -8 0.68
    1 -2 -8 1.3
    1 -2 -8 0.65
    -1 2 8 1.01
    -1 2 8 2.06
    -1 2 8 0.69
    -1 2 8 2.04
    0 -2 -8 63.03
    0 -2 -8 60.34
    0 -2 -8 54.95
    0 -2 -8 60.17
    0 2 8 56.36
    0 2 8 54.55
    0 2 8 59.3
    0 2 8 53.93
    0 2 8 56.73
    -1 -2 -8 26.57
    -1 -2 -8 26.96
    -1 -2 -8 26.03
    -1 -2 -8 27.14
    1 2 8 28.04
    1 2 8 27.22
    1 2 8 26.61
    1 2 8 26.47
    -2 -2 -8 1.5
    -2 -2 -8 -0.31
    -2 -2 -8 -1.77
    2 2 8 0.99
    2 2 8 -2.45
    2 2 8 0.4
    2 2 8 0.09
    -3 -2 -8 -0.24
    -3 -2 -8 1.69
    3 2 8 0.49
    3 2 8 -0.6
    -4 -2 -8 13.86
    -4 -2 -8 13.72
    -4 -2 -8 11.86
    4 2 8 12.67
    4 2 8 13.84
    9 -3 -8 0.27
    9 -3 -8 0.29
    -9 3 8 -0.24
    -9 3 8 1.61
    -9 3 8 0.6
    8 -3 -8 7.57
    8 -3 -8 12.01
    8 -3 -8 8.84
    8 -3 -8 6.55
    -8 3 8 8.52
    -8 3 8 9.5
    -8 3 8 6.37
    7 -3 -8 13.71
    7 -3 -8 12.96
    7 -3 -8 9
    7 -3 -8 8.06
    7 -3 -8 13.36
    -7 3 8 8.34
    -7 3 8 10.13
    -7 3 8 10.96
    6 -3 -8 16.51
    6 -3 -8 17.7
    6 -3 -8 20.09
    6 -3 -8 16.24
    -6 3 8 14.43
    -6 3 8 19.51
    -6 3 8 18.48
    -6 3 8 18.84
    -6 3 8 18.23
    5 -3 -8 -0.68
    5 -3 -8 0.91
    5 -3 -8 0.84
    5 -3 -8 0.22
    -5 3 8 0.25
    -5 3 8 0.7
    -5 3 8 -0.12
    -5 3 8 -0.14
    -5 3 8 0.68
    4 -3 -8 3.55
    4 -3 -8 1.63
    4 -3 -8 3.23
    4 -3 -8 4.19
    -4 3 8 3.28
    -4 3 8 2.23
    -4 3 8 5.24
    -4 3 8 1.42
    -4 3 8 4.43
    3 -3 -8 38.39
    3 -3 -8 31.22
    3 -3 -8 34.02
    3 -3 -8 27.81
    -3 3 8 35.55
    -3 3 8 30.48
    -3 3 8 33.74
    -3 3 8 33.66
    -3 3 8 34.04
    2 -3 -8 12.15
    2 -3 -8 8.93
    2 -3 -8 9.86
    2 -3 -8 8.84
    -2 3 8 8.57
    -2 3 8 9.99
    -2 3 8 10.36
    -2 3 8 10.81
    -2 3 8 11.1
    1 -3 -8 2.16
    1 -3 -8 1.05
    1 -3 -8 2.83
    1 -3 -8 3.37
    -1 3 8 3.81
    -1 3 8 3.08
    -1 3 8 2.48
    -1 3 8 1.08
    -1 3 8 2.47
    0 -3 -8 0.21
    0 -3 -8 3.29
    0 -3 -8 -0.5
    0 -3 -8 2.05
    0 3 8 2.28
    0 3 8 2.02
    0 3 8 2.55
    0 3 8 1.4
    0 3 8 0.43
    -1 -3 -8 8.55
    -1 -3 -8 9.9
    -1 -3 -8 12.23
    -1 -3 -8 8.67
    1 3 8 11.16
    1 3 8 8.96
    1 3 8 11.04
    1 3 8 10.87
    1 3 8 8.41
    -2 -3 -8 1.18
    -2 -3 -8 0.43
    -2 -3 -8 1.88
    -2 -3 -8 -2.25
    2 3 8 0.3
    2 3 8 1.19
    2 3 8 -1.9
    2 3 8 2.51
    2 3 8 1.51
    -3 -3 -8 3.15
    -3 -3 -8 6.83
    -3 -3 -8 7.07
    -3 -3 -8 3.8
    3 3 8 6.52
    3 3 8 2.16
    3 3 8 5.92
    8 -4 -8 4.69
    8 -4 -8 2.65
    8 -4 -8 3.48
    8 -4 -8 2.99
    8 -4 -8 4.09
    -8 4 8 2.56
    -8 4 8 2.52
    -8 4 8 2.97
    7 -4 -8 2.69
    7 -4 -8 -0.02
    7 -4 -8 1.07
    7 -4 -8 -0.84
    7 -4 -8 -0.29
    -7 4 8 1.16
    -7 4 8 0.81
    -7 4 8 1.36
    6 -4 -8 8.52
    6 -4 -8 8.54
    6 -4 -8 8.92
    6 -4 -8 8.58
    6 -4 -8 8.93
    -6 4 8 10.72
    -6 4 8 10.65
    -6 4 8 10.79
    -6 4 8 8.11
    5 -4 -8 6.57
    5 -4 -8 6.15
    5 -4 -8 6.06
    5 -4 -8 6.29
    -5 4 8 5.11
    -5 4 8 7.95
    -5 4 8 8.67
    -5 4 8 5.5
    -5 4 8 6.41
    -5 4 8 5.83
    4 -4 -8 18.82
    4 -4 -8 20.17
    4 -4 -8 21.04
    4 -4 -8 15.38
    -4 4 8 21.95
    -4 4 8 20.44
    -4 4 8 21.27
    -4 4 8 19.46
    -4 4 8 18.34
    3 -4 -8 0
    3 -4 -8 0.52
    3 -4 -8 -1.28
    3 -4 -8 -0.1
    -3 4 8 0.8
    -3 4 8 0.41
    -3 4 8 1.55
    -3 4 8 2.32
    -3 4 8 0.3
    2 -4 -8 -0.3
    2 -4 -8 -2.21
    2 -4 -8 0.48
    2 -4 -8 1.56
    -2 4 8 0.1
    -2 4 8 1.1
    -2 4 8 0.77
    -2 4 8 -0.18
    1 -4 -8 26.64
    1 -4 -8 21.55
    1 -4 -8 25
    1 -4 -8 26.92
    -1 4 8 22.34
    -1 4 8 23.93
    -1 4 8 27.18
    -1 4 8 27.63
    0 -4 -8 17.51
    0 -4 -8 24.38
    0 -4 -8 27.73
    0 -4 -8 20.48
    0 4 8 22.08
    0 4 8 23.11
    0 4 8 23.72
    0 4 8 27.58
    0 4 8 22.84
    -1 -4 -8 -1.48
    -1 -4 -8 0.52
    -1 -4 -8 -1.64
    1 4 8 -0.41
    1 4 8 1.4
    1 4 8 2.55
    1 4 8 -0.76
    1 4 8 1.52
    -2 -4 -8 0.24
    -2 -4 -8 -0.94
    -2 -4 -8 2.9
    2 4 8 -0.4
    2 4 8 0.6
    2 4 8 3.44
    8 -5 -8 14.2
    8 -5 -8 16.47
    8 -5 -8 14.07
    8 -5 -8 18.17
    8 -5 -8 17.56
    -8 5 8 17.63
    -8 5 8 19.29
    -8 5 8 16.7
    7 -5 -8 17.15
    7 -5 -8 15.66
    7 -5 -8 12.6
    7 -5 -8 10.76
    7 -5 -8 11.69
    -7 5 8 16.95
    -7 5 8 9.16
    -7 5 8 12.74
    6 -5 -8 3.37
    6 -5 -8 0.96
    6 -5 -8 1.03
    6 -5 -8 2.56
    -6 5 8 -0.16
    -6 5 8 2.09
    -6 5 8 1.05
    -6 5 8 0.88
    -6 5 8 2.45
    -6 5 8 0.77
    5 -5 -8 1.23
    5 -5 -8 1.46
    5 -5 -8 -1.52
    5 -5 -8 0.27
    -5 5 8 0.8
    -5 5 8 -0.48
    -5 5 8 -0.36
    -5 5 8 0.56
    -5 5 8 0.39
    4 -5 -8 16.65
    4 -5 -8 16.58
    4 -5 -8 16.01
    4 -5 -8 17.31
    -4 5 8 15.15
    -4 5 8 17.92
    -4 5 8 20.19
    -4 5 8 17.24
    -4 5 8 18.19
    3 -5 -8 0.96
    3 -5 -8 0.61
    3 -5 -8 2.18
    -3 5 8 0.96
    -3 5 8 1.56
    -3 5 8 1.6
    -3 5 8 0.08
    -3 5 8 0.53
    2 -5 -8 6.67
    2 -5 -8 5.82
    2 -5 -8 7.05
    2 -5 -8 3.44
    -2 5 8 8.58
    -2 5 8 4.98
    -2 5 8 6.77
    -2 5 8 5.8
    -2 5 8 6.61
    1 -5 -8 -0.54
    1 -5 -8 1.7
    1 -5 -8 0.28
    -1 5 8 0.27
    -1 5 8 0.61
    -1 5 8 0.8
    -1 5 8 2.59
    -1 5 8 0.16
    0 -5 -8 4.79
    0 -5 -8 5.76
    0 -5 -8 3
    0 -5 -8 -0.84
    0 5 8 3.23
    0 5 8 3.61
    0 5 8 4.68
    0 5 8 2.34
    0 5 8 0.8
    -1 -5 -8 -0.57
    -1 -5 -8 3.28
    -1 -5 -8 2.3
    1 5 8 3.81
    1 5 8 1.77
    1 5 8 2.97
    -8 6 8 1.31
    7 -6 -8 -3.03
    7 -6 -8 1.38
    7 -6 -8 1.62
    7 -6 -8 -0.29
    -7 6 8 0.54
    -7 6 8 2.08
    -7 6 8 0.4
    6 -6 -8 5.72
    6 -6 -8 6.57
    6 -6 -8 7.28
    6 -6 -8 5.23
    -6 6 8 3.95
    -6 6 8 6.71
    -6 6 8 4.67
    -6 6 8 7.25
    -6 6 8 7.25
    -6 6 8 6.46
    5 -6 -8 12.88
    5 -6 -8 14.31
    5 -6 -8 10.47
    -5 6 8 11.62
    -5 6 8 9.66
    -5 6 8 11.01
    -5 6 8 10.6
    4 -6 -8 -0.31
    4 -6 -8 0.37
    4 -6 -8 2.81
    -4 6 8 3.46
    -4 6 8 1.87
    -4 6 8 1.8
    -4 6 8 1.48
    -4 6 8 1.49
    3 -6 -8 2.45
    3 -6 -8 1.95
    3 -6 -8 2.26
    3 -6 -8 0.07
    -3 6 8 2.55
    -3 6 8 3.39
    -3 6 8 3.14
    -3 6 8 2.98
    -3 6 8 2.08
    2 -6 -8 21.45
    2 -6 -8 22.83
    2 -6 -8 18.22
    -2 6 8 22.36
    -2 6 8 21.95
    -2 6 8 16.44
    -2 6 8 19.88
    -2 6 8 17.97
    1 -6 -8 16.51
    1 -6 -8 18.55
    1 -6 -8 10.78
    -1 6 8 13.42
    -1 6 8 10.78
    -1 6 8 17.49
    -1 6 8 11.71
    0 -6 -8 3.31
    0 -6 -8 1.38
    0 -6 -8 2.48
    0 6 8 3.31
    0 6 8 3.54
    0 6 8 -1.77
    0 6 8 1.76
    6 -7 -8 -2.48
    6 -7 -8 3.8
    6 -7 -8 -0.62
    6 -7 -8 0.4
    -6 7 8 0.02
    -6 7 8 -1.59
    -6 7 8 -0.55
    -6 7 8 -0.49
    -6 7 8 0.99
    -6 7 8 0.9
    5 -7 -8 7.17
    5 -7 -8 5.42
    5 -7 -8 5.14
    -5 7 8 5.9
    -5 7 8 5.32
    -5 7 8 5.63
    -5 7 8 6.12
    -5 7 8 4.94
    -5 7 8 4.69
    4 -7 -8 -0.65
    4 -7 -8 -1.35
    -4 7 8 -1.49
    -4 7 8 0.33
    -4 7 8 1.14
    -4 7 8 -0.28
    -4 7 8 1.9
    -4 7 8 -0.91
    3 -7 -8 17.26
    3 -7 -8 11.96
    3 -7 -8 16.12
    -3 7 8 14.89
    -3 7 8 11.82
    -3 7 8 13.46
    -3 7 8 18.22
    -3 7 8 11.36
    2 -7 -8 2.94
    2 -7 -8 -0.43
    2 -7 -8 -3.1
    -2 7 8 3.65
    -2 7 8 1.94
    -2 7 8 -1.75
    -2 7 8 -0.56
    1 -11 9 8.73
    -2 11 -9 4.56
    -2 11 -9 2.05
    -2 11 -9 4.68
    2 -11 9 3.41
    2 -11 9 2.79
    2 -11 9 3.04
    1 10 -9 2.44
    1 10 -9 1.6
    1 10 -9 4.78
    1 10 -9 4.18
    -1 -10 9 2.36
    -1 -10 9 2.34
    -1 -10 9 1.52
    -1 -10 9 4.64
    -1 -10 9 2.59
    0 10 -9 1.63
    0 10 -9 1.21
    0 10 -9 0.97
    0 10 -9 1.33
    0 -10 9 0.74
    0 -10 9 2.12
    0 -10 9 1.43
    0 -10 9 1.3
    0 -10 9 2.59
    -1 10 -9 0.76
    -1 10 -9 1.83
    -1 10 -9 -0.54
    -1 10 -9 0.66
    1 -10 9 -0.59
    1 -10 9 1.24
    1 -10 9 -0.84
    1 -10 9 1.02
    1 -10 9 -0.67
    -2 10 -9 7.28
    -2 10 -9 8.6
    -2 10 -9 7.31
    -2 10 -9 8.89
    2 -10 9 7.28
    2 -10 9 8
    2 -10 9 6.53
    2 -10 9 4.96
    -3 10 -9 2.98
    -3 10 -9 2.62
    -3 10 -9 1.65
    -3 10 -9 2.81
    -3 10 -9 0.89
    3 -10 9 1.95
    3 -10 9 3.65
    3 -10 9 3.94
    3 -10 9 3.06
    -4 10 -9 7.4
    -4 10 -9 9.61
    -4 10 -9 9.26
    -4 10 -9 12.26
    -4 10 -9 8.87
    -4 10 -9 8.76
    4 -10 9 8.53
    4 -10 9 11.66
    4 -10 9 12.05
    4 -10 9 9.73
    3 9 -9 12.5
    3 9 -9 16.83
    3 9 -9 13.14
    -3 -9 9 12.84
    -3 -9 9 14.35
    -3 -9 9 12.7
    -3 -9 9 16.54
    -3 -9 9 11.83
    2 9 -9 0.63
    2 9 -9 0.83
    2 9 -9 -0.97
    2 9 -9 1.55
    -2 -9 9 0.79
    -2 -9 9 0.99
    -2 -9 9 -0.17
    -2 -9 9 1.17
    -2 -9 9 -0.66
    1 9 -9 0.27
    1 9 -9 0.31
    1 9 -9 1.06
    1 9 -9 2.13
    -1 -9 9 0.03
    -1 -9 9 0.59
    -1 -9 9 -0.98
    -1 -9 9 0.04
    -1 -9 9 0.95
    0 9 -9 20.61
    0 9 -9 21.61
    0 9 -9 20.65
    0 9 -9 19.27
    0 -9 9 19.75
    0 -9 9 24.26
    0 -9 9 21.39
    0 -9 9 21.32
    -1 9 -9 13.56
    -1 9 -9 14.61
    -1 9 -9 14.59
    -1 9 -9 13.6
    1 -9 9 12.38
    1 -9 9 11.21
    1 -9 9 12.56
    1 -9 9 12.29
    -2 9 -9 0.54
    -2 9 -9 -1
    -2 9 -9 0.06
    2 -9 9 0.77
    2 -9 9 0.63
    2 -9 9 1.13
    2 -9 9 -0.26
    -3 9 -9 2.53
    -3 9 -9 -0.07
    -3 9 -9 1.29
    -3 9 -9 0.64
    -3 9 -9 2.05
    3 -9 9 0.24
    3 -9 9 0.83
    3 -9 9 0.88
    3 -9 9 1.38
    -4 9 -9 9
    -4 9 -9 7.82
    -4 9 -9 10.59
    -4 9 -9 8.79
    -4 9 -9 10.56
    4 -9 9 11.74
    4 -9 9 8.23
    4 -9 9 11.53
    4 -9 9 8.68
    -5 9 -9 3.56
    -5 9 -9 5.09
    -5 9 -9 3.61
    5 -9 9 4.64
    5 -9 9 3.38
    5 -9 9 3.74
    4 8 -9 1.61
    4 8 -9 2.98
    4 8 -9 0.54
    4 8 -9 0.09
    -4 -8 9 -1.23
    -4 -8 9 0.8
    -4 -8 9 1.94
    -4 -8 9 0.55
    -4 -8 9 0.8
    3 8 -9 6.12
    3 8 -9 8.48
    3 8 -9 7.09
    3 8 -9 7.06
    -3 -8 9 7.79
    -3 -8 9 7.17
    -3 -8 9 7.55
    -3 -8 9 7.7
    2 8 -9 2.72
    2 8 -9 2.8
    2 8 -9 1.87
    -2 -8 9 1.79
    -2 -8 9 2.22
    -2 -8 9 2.56
    -2 -8 9 2.31
    -2 -8 9 1.3
    1 8 -9 9.05
    1 8 -9 9.88
    1 8 -9 8.66
    1 8 -9 11.54
    -1 -8 9 10.09
    -1 -8 9 9.48
    -1 -8 9 8.59
    -1 -8 9 8.98
    -1 -8 9 9.11
    0 8 -9 0.46
    0 8 -9 2.56
    0 8 -9 -0.12
    0 8 -9 0.67
    0 -8 9 1.08
    0 -8 9 1.2
    0 -8 9 1.32
    0 -8 9 2.13
    -1 8 -9 1.43
    -1 8 -9 1.94
    -1 8 -9 0.76
    1 -8 9 2.67
    1 -8 9 1.56
    1 -8 9 2.34
    1 -8 9 2.36
    -2 8 -9 8.42
    -2 8 -9 10.28
    -2 8 -9 9.21
    -2 8 -9 9.88
    -2 8 -9 7.55
    -2 8 -9 7.09
    2 -8 9 8.84
    2 -8 9 7.27
    2 -8 9 8.83
    2 -8 9 10.49
    -3 8 -9 19.58
    -3 8 -9 21.89
    -3 8 -9 26.07
    -3 8 -9 23.56
    -3 8 -9 24.52
    -3 8 -9 26.51
    3 -8 9 22.73
    3 -8 9 26.49
    3 -8 9 25.51
    3 -8 9 23.85
    -4 8 -9 0.67
    -4 8 -9 0.79
    -4 8 -9 0.92
    -4 8 -9 0.1
    -4 8 -9 0.63
    4 -8 9 2.92
    4 -8 9 0.61
    4 -8 9 0.8
    4 -8 9 -0.33
    -5 8 -9 3.51
    -5 8 -9 1.73
    -5 8 -9 2.25
    5 -8 9 0.59
    5 -8 9 0.09
    5 -8 9 2.77
    5 -8 9 0.69
    -6 8 -9 26.35
    -6 8 -9 24.97
    -6 8 -9 22.5
    6 -8 9 20.28
    6 -8 9 24.13
    5 7 -9 6.04
    5 7 -9 5.69
    5 7 -9 4.89
    5 7 -9 3.75
    -5 -7 9 6.03
    -5 -7 9 7.14
    -5 -7 9 8.02
    4 7 -9 26.48
    4 7 -9 27.29
    4 7 -9 25.51
    4 7 -9 26.49
    -4 -7 9 27.08
    -4 -7 9 25.38
    -4 -7 9 26.69
    -4 -7 9 25.13
    -4 -7 9 27.57
    3 7 -9 0.13
    3 7 -9 1.46
    3 7 -9 -0.03
    3 7 -9 -1.23
    -3 -7 9 0.14
    -3 -7 9 -0.12
    -3 -7 9 1.53
    -3 -7 9 -0.07
    -3 -7 9 -0.41
    2 7 -9 -0.09
    2 7 -9 -0.29
    2 7 -9 0.29
    2 7 -9 -0.86
    -2 -7 9 -0.56
    -2 -7 9 -0.5
    -2 -7 9 0.65
    -2 -7 9 1.06
    -2 -7 9 0.47
    1 7 -9 22.52
    1 7 -9 22.98
    1 7 -9 22.63
    1 7 -9 21.29
    -1 -7 9 21.04
    -1 -7 9 22.48
    -1 -7 9 22.49
    -1 -7 9 21.44
    -1 -7 9 23.41
    0 7 -9 25.06
    0 7 -9 26.65
    0 7 -9 23.98
    0 7 -9 26.3
    0 -7 9 26.02
    0 -7 9 27.06
    0 -7 9 23.7
    0 -7 9 26.09
    -1 7 -9 3.19
    -1 7 -9 2.77
    -1 7 -9 3.06
    -1 7 -9 2.72
    -1 7 -9 3.49
    1 -7 9 3.44
    1 -7 9 3.03
    1 -7 9 3.52
    1 -7 9 2.87
    -2 7 -9 1.66
    -2 7 -9 0.61
    -2 7 -9 1.2
    -2 7 -9 1.92
    -2 7 -9 1.62
    -2 7 -9 0.61
    2 -7 9 1.38
    2 -7 9 1.37
    2 -7 9 1.39
    2 -7 9 0.35
    -3 7 -9 10.21
    -3 7 -9 9.56
    -3 7 -9 11.72
    -3 7 -9 8.33
    -3 7 -9 12.07
    3 -7 9 13.75
    3 -7 9 11.06
    3 -7 9 11.61
    3 -7 9 12.43
    -4 7 -9 1.64
    -4 7 -9 0.49
    -4 7 -9 1.31
    -4 7 -9 2.03
    -4 7 -9 0.27
    4 -7 9 0.07
    4 -7 9 1.34
    4 -7 9 0.73
    -5 7 -9 6.66
    -5 7 -9 5.35
    -5 7 -9 5.77
    5 -7 9 4.93
    5 -7 9 5.86
    5 -7 9 4.14
    -6 7 -9 1.3
    -6 7 -9 1.02
    -6 7 -9 1.74
    6 -7 9 2.76
    6 -7 9 0.7
    6 -7 9 1.46
    6 -7 9 -1.84
    6 6 -9 3.26
    6 6 -9 0.26
    6 6 -9 1.29
    6 6 -9 0.7
    -6 -6 9 2.14
    -6 -6 9 0.75
    -6 -6 9 1.28
    -6 -6 9 2.69
    5 6 -9 -0.33
    5 6 -9 -0.21
    5 6 -9 0.46
    5 6 -9 -0.02
    -5 -6 9 0.45
    -5 -6 9 0.21
    -5 -6 9 0.42
    -5 -6 9 -0.8
    4 6 -9 4.08
    4 6 -9 2.45
    4 6 -9 2.79
    4 6 -9 2.87
    -4 -6 9 4.14
    -4 -6 9 3.61
    -4 -6 9 3.23
    -4 -6 9 2.77
    3 6 -9 -1.09
    3 6 -9 -0.09
    3 6 -9 0.11
    3 6 -9 -0.46
    -3 -6 9 0.89
    -3 -6 9 -0.86
    -3 -6 9 -0.94
    -3 -6 9 -0.54
    -3 -6 9 -0.06
    2 6 -9 13.31
    2 6 -9 12.13
    2 6 -9 14.62
    2 6 -9 14.42
    -2 -6 9 13.35
    -2 -6 9 13.31
    -2 -6 9 15.38
    -2 -6 9 14.1
    -2 -6 9 14.56
    1 6 -9 6.57
    1 6 -9 3.8
    1 6 -9 4.58
    1 6 -9 3.99
    -1 -6 9 3.26
    -1 -6 9 4.56
    -1 -6 9 6.59
    -1 -6 9 5.32
    0 6 -9 2.42
    0 6 -9 1.41
    0 6 -9 2.07
    0 6 -9 2.51
    0 6 -9 2.67
    0 -6 9 2.32
    0 -6 9 3.76
    0 -6 9 2.99
    0 -6 9 2.77
    -1 6 -9 10.21
    -1 6 -9 11.49
    -1 6 -9 13.04
    -1 6 -9 12.94
    -1 6 -9 15.25
    1 -6 9 13.24
    1 -6 9 12.57
    1 -6 9 13
    1 -6 9 12.53
    -2 6 -9 44.39
    -2 6 -9 48.6
    -2 6 -9 38.53
    -2 6 -9 45.48
    -2 6 -9 41.2
    2 -6 9 42.82
    2 -6 9 46.55
    2 -6 9 41.39
    2 -6 9 42.48
    -3 6 -9 2.37
    -3 6 -9 1.55
    -3 6 -9 1.73
    -3 6 -9 1.81
    -3 6 -9 1.7
    3 -6 9 1.98
    3 -6 9 0.97
    3 -6 9 1.43
    -4 6 -9 1.4
    -4 6 -9 1.47
    -4 6 -9 2.46
    -4 6 -9 0.95
    -4 6 -9 2.96
    4 -6 9 0.59
    4 -6 9 1.4
    4 -6 9 0.99
    4 -6 9 0.59
    -5 6 -9 18.84
    -5 6 -9 15.75
    -5 6 -9 20.05
    5 -6 9 18.74
    5 -6 9 16.55
    5 -6 9 18.5
    5 -6 9 14.61
    -6 6 -9 8.29
    -6 6 -9 4.72
    -6 6 -9 6.88
    6 -6 9 4.97
    6 -6 9 5.73
    6 -6 9 4.02
    6 -6 9 4.98
    6 5 -9 7.49
    6 5 -9 12.06
    6 5 -9 7.14
    6 5 -9 6.49
    -6 -5 9 7.28
    -6 -5 9 9.25
    -6 -5 9 7.76
    5 5 -9 14.3
    5 5 -9 11.05
    5 5 -9 16.26
    5 5 -9 13.69
    -5 -5 9 14.6
    -5 -5 9 12.69
    -5 -5 9 15.43
    -5 -5 9 14.44
    -5 -5 9 15.9
    4 5 -9 1.34
    4 5 -9 0.73
    4 5 -9 1.38
    4 5 -9 1.72
    -4 -5 9 1.94
    -4 -5 9 0.66
    -4 -5 9 1.69
    -4 -5 9 0.83
    3 5 -9 1.57
    3 5 -9 0.91
    3 5 -9 0.91
    3 5 -9 1.05
    -3 -5 9 1.49
    -3 -5 9 1.56
    -3 -5 9 0.9
    -3 -5 9 1.83
    2 5 -9 27.75
    2 5 -9 28.84
    2 5 -9 27.68
    2 5 -9 29.62
    -2 -5 9 29.91
    -2 -5 9 28.95
    -2 -5 9 29.2
    -2 -5 9 29.74
    1 5 -9 63.51
    1 5 -9 59.73
    1 5 -9 64.01
    -1 -5 9 62.4
    -1 -5 9 66.6
    -1 -5 9 65.28
    0 5 -9 5.3
    0 5 -9 5.28
    0 5 -9 4.69
    0 5 -9 4.46
    0 5 -9 4.64
    0 -5 9 5.21
    0 -5 9 4.81
    -1 5 -9 -0.46
    -1 5 -9 0.63
    -1 5 -9 0.62
    -1 5 -9 -0.17
    -1 5 -9 0.65
    1 -5 9 0.85
    1 -5 9 0.2
    1 -5 9 0.36
    -2 5 -9 0.48
    -2 5 -9 0.78
    -2 5 -9 0.73
    -2 5 -9 1.21
    -2 5 -9 0.3
    2 -5 9 1.11
    2 -5 9 0.45
    2 -5 9 1.39
    -3 5 -9 4.68
    -3 5 -9 4.96
    -3 5 -9 4.66
    -3 5 -9 3.31
    -3 5 -9 3.74
    3 -5 9 4.85
    3 -5 9 4.85
    3 -5 9 5.74
    3 -5 9 3.94
    -4 5 -9 33.7
    -4 5 -9 32.39
    -4 5 -9 28.3
    -4 5 -9 32.26
    4 -5 9 31.07
    4 -5 9 31.94
    4 -5 9 31.56
    4 -5 9 33.46
    -5 5 -9 -0.32
    -5 5 -9 -1.05
    -5 5 -9 1.93
    5 -5 9 0.19
    5 -5 9 0.98
    5 -5 9 -0.61
    5 -5 9 1.18
    -6 5 -9 0.79
    -6 5 -9 -1.31
    -6 5 -9 0.33
    6 -5 9 -0.09
    6 -5 9 -1.64
    6 -5 9 0.71
    6 -5 9 1.06
    7 4 -9 0.68
    7 4 -9 2.87
    7 4 -9 2.66
    7 4 -9 0.17
    -7 -4 9 2.69
    -7 -4 9 1.01
    -7 -4 9 1.74
    -7 -4 9 1.38
    -7 -4 9 2.61
    6 4 -9 1.51
    6 4 -9 1.53
    6 4 -9 1.8
    6 4 -9 1.62
    -6 -4 9 0.49
    -6 -4 9 -0.09
    -6 -4 9 2.05
    -6 -4 9 2.08
    -6 -4 9 0.58
    5 4 -9 4.8
    5 4 -9 5.63
    5 4 -9 3.75
    5 4 -9 4.37
    -5 -4 9 4.02
    -5 -4 9 5.09
    -5 -4 9 5.22
    -5 -4 9 4.49
    -5 -4 9 5.32
    4 4 -9 4.85
    4 4 -9 5.56
    4 4 -9 6.73
    4 4 -9 6.2
    -4 -4 9 7.54
    -4 -4 9 6.81
    -4 -4 9 5.92
    -4 -4 9 6.75
    -4 -4 9 6.61
    3 4 -9 44.4
    3 4 -9 42
    3 4 -9 45.48
    3 4 -9 44.85
    -3 -4 9 45
    -3 -4 9 39.59
    -3 -4 9 37.08
    -3 -4 9 43.33
    -3 -4 9 41.86
    2 4 -9 1.93
    2 4 -9 2.73
    2 4 -9 2.37
    2 4 -9 2
    2 4 -9 2.31
    -2 -4 9 2.19
    -2 -4 9 2.99
    1 4 -9 1
    1 4 -9 1.57
    1 4 -9 -0.25
    1 4 -9 0.68
    1 4 -9 0.77
    -1 -4 9 0.49
    -1 -4 9 0.56
    -1 -4 9 1.52
    0 4 -9 48.56
    0 4 -9 48.1
    0 4 -9 54.17
    0 4 -9 50.24
    0 4 -9 45.88
    0 4 -9 50.42
    0 -4 9 54.01
    0 -4 9 47.46
    0 -4 9 50.49
    -1 4 -9 27.58
    -1 4 -9 27.46
    -1 4 -9 33.2
    -1 4 -9 32.81
    -1 4 -9 31.61
    1 -4 9 28.19
    1 -4 9 31.24
    1 -4 9 30.51
    -2 4 -9 -0.05
    -2 4 -9 0.37
    -2 4 -9 0.31
    -2 4 -9 -0.29
    -2 4 -9 -0.05
    2 -4 9 -1.08
    2 -4 9 -0.07
    2 -4 9 -0.14
    2 -4 9 1.51
    -3 4 -9 -0.38
    -3 4 -9 -0.83
    -3 4 -9 0.51
    -3 4 -9 0.66
    -3 4 -9 -0.22
    3 -4 9 0.03
    3 -4 9 -0.52
    3 -4 9 0.02
    3 -4 9 0.05
    -4 4 -9 13.11
    -4 4 -9 16.9
    -4 4 -9 12.95
    -4 4 -9 16.7
    -4 4 -9 9.54
    4 -4 9 11.3
    4 -4 9 16.87
    4 -4 9 15.62
    4 -4 9 13.23
    -5 4 -9 0.23
    -5 4 -9 1.17
    -5 4 -9 0.67
    -5 4 -9 -0.51
    -5 4 -9 -0.03
    5 -4 9 0.96
    5 -4 9 2.75
    5 -4 9 -0.71
    5 -4 9 0.07
    -6 4 -9 7.1
    -6 4 -9 6.6
    -6 4 -9 6.76
    6 -4 9 9.22
    6 -4 9 8.18
    6 -4 9 5
    6 -4 9 7.78
    7 3 -9 6.23
    7 3 -9 5.22
    7 3 -9 6.25
    7 3 -9 6.84
    -7 -3 9 8.29
    -7 -3 9 5.58
    -7 -3 9 3.66
    -7 -3 9 5.87
    -7 -3 9 6.25
    6 3 -9 18
    6 3 -9 16.55
    6 3 -9 18.18
    6 3 -9 16.86
    -6 -3 9 17.13
    -6 -3 9 17.2
    -6 -3 9 18.1
    -6 -3 9 16.5
    -6 -3 9 17.68
    5 3 -9 0.23
    5 3 -9 0.35
    5 3 -9 -0.21
    5 3 -9 -0.77
    -5 -3 9 0.41
    -5 -3 9 0.43
    -5 -3 9 0.4
    -5 -3 9 -0.54
    -5 -3 9 0.56
    4 3 -9 -0.03
    4 3 -9 1.92
    4 3 -9 1.32
    4 3 -9 1.78
    -4 -3 9 0.67
    -4 -3 9 0.61
    -4 -3 9 1.15
    -4 -3 9 0.2
    -4 -3 9 0.9
    3 3 -9 23.47
    3 3 -9 25.7
    3 3 -9 28.23
    3 3 -9 27.88
    3 3 -9 25.95
    -3 -3 9 23.98
    -3 -3 9 28.2
    -3 -3 9 26.21
    -3 -3 9 28.02
    -3 -3 9 26.16
    2 3 -9 3.72
    2 3 -9 2.48
    2 3 -9 2.08
    2 3 -9 3.24
    -2 -3 9 2.95
    -2 -3 9 3.73
    -2 -3 9 4.38
    -2 -3 9 3.18
    1 3 -9 9.48
    1 3 -9 10.66
    1 3 -9 11.11
    1 3 -9 9.02
    1 3 -9 10.58
    -1 -3 9 10.23
    -1 -3 9 9.77
    -1 -3 9 10.38
    -1 -3 9 8.83
    0 3 -9 2.81
    0 3 -9 1.56
    0 3 -9 2.37
    0 3 -9 1.85
    0 -3 9 2.64
    0 -3 9 2.78
    0 -3 9 1.86
    0 -3 9 2.88
    -1 3 -9 0.79
    -1 3 -9 2.04
    -1 3 -9 0.48
    -1 3 -9 0.62
    1 -3 9 0.76
    1 -3 9 1.55
    1 -3 9 0.98
    -2 3 -9 16.25
    -2 3 -9 15.73
    -2 3 -9 11.49
    -2 3 -9 12.69
    -2 3 -9 10.52
    2 -3 9 14.52
    2 -3 9 11.82
    2 -3 9 13.85
    2 -3 9 14.29
    -3 3 -9 34.12
    -3 3 -9 24.68
    -3 3 -9 25.44
    -3 3 -9 34.29
    -3 3 -9 34.04
    3 -3 9 30.41
    3 -3 9 33.8
    3 -3 9 31.05
    3 -3 9 32.69
    -4 3 -9 4.37
    -4 3 -9 1.06
    -4 3 -9 2.72
    -4 3 -9 0.71
    -4 3 -9 1.09
    4 -3 9 2.36
    4 -3 9 3.87
    4 -3 9 2.75
    4 -3 9 3.31
    -5 3 -9 0.49
    -5 3 -9 1.02
    -5 3 -9 1
    -5 3 -9 1.63
    -5 3 -9 -1.52
    5 -3 9 2.62
    5 -3 9 1.73
    5 -3 9 1.95
    5 -3 9 0.25
    8 2 -9 1.89
    8 2 -9 0.92
    8 2 -9 2.53
    8 2 -9 2.82
    -8 -2 9 2.75
    -8 -2 9 3.05
    -8 -2 9 2.34
    7 2 -9 0.61
    7 2 -9 -0.03
    7 2 -9 0.18
    7 2 -9 -0.04
    7 2 -9 -1.1
    -7 -2 9 0.67
    -7 -2 9 0.41
    -7 -2 9 0.28
    -7 -2 9 0.03
    -7 -2 9 0.59
    6 2 -9 0.36
    6 2 -9 1.13
    6 2 -9 -0.06
    6 2 -9 0.17
    6 2 -9 -1.9
    -6 -2 9 0.35
    -6 -2 9 1.06
    -6 -2 9 0.85
    -6 -2 9 0.76
    -6 -2 9 0.21
    5 2 -9 8.72
    5 2 -9 7.59
    5 2 -9 12.28
    5 2 -9 11.5
    5 2 -9 9.72
    -5 -2 9 10.02
    -5 -2 9 11.01
    -5 -2 9 8.55
    -5 -2 9 9.34
    -5 -2 9 9.29
    4 2 -9 48.46
    4 2 -9 47.2
    4 2 -9 45.64
    4 2 -9 45.85
    4 2 -9 48.57
    -4 -2 9 49.35
    -4 -2 9 50.94
    -4 -2 9 45.88
    -4 -2 9 45.39
    -4 -2 9 44.76
    3 2 -9 5.31
    3 2 -9 3.79
    3 2 -9 4.13
    -3 -2 9 3.56
    -3 -2 9 3.74
    -3 -2 9 4.74
    -3 -2 9 4.51
    2 2 -9 0.43
    2 2 -9 0.69
    2 2 -9 -0.35
    2 2 -9 0.9
    2 2 -9 -0.13
    -2 -2 9 -0.31
    -2 -2 9 -0.48
    -2 -2 9 0.69
    -2 -2 9 -0.01
    1 2 -9 36.86
    1 2 -9 33.03
    1 2 -9 36.01
    1 2 -9 37.43
    1 2 -9 31.7
    -1 -2 9 35.46
    -1 -2 9 34.54
    -1 -2 9 36.1
    -1 -2 9 36.33
    0 2 -9 24.72
    0 2 -9 26.96
    0 2 -9 29.76
    0 2 -9 23.51
    0 -2 9 27.93
    0 -2 9 25.86
    0 -2 9 25.95
    -1 2 -9 0.57
    -1 2 -9 0.7
    -1 2 -9 -0.36
    -1 2 -9 -0.9
    1 -2 9 0.79
    1 -2 9 0.42
    1 -2 9 -0.14
    1 -2 9 0.97
    -2 2 -9 0.35
    -2 2 -9 0.27
    -2 2 -9 0.71
    -2 2 -9 -0.71
    2 -2 9 -0.08
    2 -2 9 -0.13
    2 -2 9 -0.33
    2 -2 9 0.81
    -3 2 -9 5.24
    -3 2 -9 6.32
    -3 2 -9 6.04
    -3 2 -9 6.07
    3 -2 9 6.59
    3 -2 9 4.76
    3 -2 9 5.67
    3 -2 9 6.01
    -4 2 -9 -1.15
    -4 2 -9 0.4
    -4 2 -9 -0.87
    -4 2 -9 -0.33
    -4 2 -9 -1.24
    4 -2 9 0.58
    4 -2 9 1.03
    4 -2 9 1.07
    4 -2 9 0.01
    -5 2 -9 11.35
    -5 2 -9 11.3
    -5 2 -9 11.2
    -5 2 -9 13.61
    -5 2 -9 16.27
    5 -2 9 16.81
    5 -2 9 17.7
    5 -2 9 13.71
    5 -2 9 15.79
    8 1 -9 7.34
    8 1 -9 12.92
    8 1 -9 5.93
    8 1 -9 7.21
    8 1 -9 6.95
    -8 -1 9 6.33
    -8 -1 9 9.8
    -8 -1 9 5.66
    7 1 -9 16.83
    7 1 -9 17.55
    7 1 -9 13.87
    7 1 -9 12.53
    7 1 -9 16.41
    -7 -1 9 16.57
    -7 -1 9 15.87
    -7 -1 9 15.43
    6 1 -9 2.45
    6 1 -9 1.2
    6 1 -9 0.39
    6 1 -9 0.91
    6 1 -9 1.01
    -6 -1 9 2.55
    -6 -1 9 1.42
    -6 -1 9 1.93
    -6 -1 9 0.14
    -6 -1 9 1.18
    5 1 -9 -0.51
    5 1 -9 -0.73
    5 1 -9 0.76
    5 1 -9 -0.59
    5 1 -9 -0.18
    -5 -1 9 -0.38
    -5 -1 9 -0.02
    -5 -1 9 0.51
    -5 -1 9 0.12
    -5 -1 9 0.01
    4 1 -9 19.57
    4 1 -9 20.41
    4 1 -9 17.52
    4 1 -9 13.13
    -4 -1 9 20.2
    -4 -1 9 18.15
    -4 -1 9 18.06
    -4 -1 9 19.25
    3 1 -9 -0.41
    3 1 -9 -1.62
    3 1 -9 -1.16
    3 1 -9 0.8
    -3 -1 9 0.39
    -3 -1 9 -0.51
    -3 -1 9 -0.27
    -3 -1 9 0.74
    2 1 -9 19.09
    2 1 -9 20.82
    2 1 -9 22.06
    2 1 -9 17.2
    2 1 -9 18.08
    -2 -1 9 19.16
    -2 -1 9 21.46
    -2 -1 9 21.17
    -2 -1 9 22.62
    1 1 -9 5.45
    1 1 -9 5.95
    1 1 -9 4.93
    1 1 -9 4.72
    -1 -1 9 4.85
    -1 -1 9 5.77
    -1 -1 9 7.09
    -1 -1 9 4.33
    0 1 -9 0.45
    0 1 -9 -0.63
    0 1 -9 -0.83
    0 1 -9 0.27
    0 -1 9 -0.05
    0 -1 9 -0.59
    0 -1 9 -0.34
    -1 1 -9 19.83
    -1 1 -9 23.44
    -1 1 -9 21.39
    -1 1 -9 21.02
    1 -1 9 23.6
    1 -1 9 21.96
    1 -1 9 21.34
    1 -1 9 19.71
    -2 1 -9 46.69
    -2 1 -9 53.33
    -2 1 -9 50.92
    -2 1 -9 52.25
    2 -1 9 49.8
    2 -1 9 48.99
    2 -1 9 51.23
    2 -1 9 49.06
    -3 1 -9 0.48
    -3 1 -9 -0.21
    -3 1 -9 -0.05
    -3 1 -9 2
    3 -1 9 -0.33
    3 -1 9 0.52
    3 -1 9 0.65
    3 -1 9 1.54
    -4 1 -9 -1.28
    -4 1 -9 0.91
    -4 1 -9 -0.8
    -4 1 -9 -0.45
    4 -1 9 0.78
    4 -1 9 1.6
    4 -1 9 -0.86
    4 -1 9 0.48
    -5 1 -9 11.67
    -5 1 -9 12.39
    -5 1 -9 13.32
    -5 1 -9 14.78
    -5 1 -9 12.98
    5 -1 9 10.93
    5 -1 9 19.2
    5 -1 9 9.35
    5 -1 9 14.05
    8 0 -9 -0.33
    8 0 -9 1.2
    8 0 -9 2.18
    8 0 -9 0.76
    8 0 -9 3.23
    -8 0 9 0.63
    -8 0 9 2.49
    -8 0 9 -0.29
    7 0 -9 -0.81
    7 0 -9 -0.27
    7 0 -9 0.73
    7 0 -9 0.81
    7 0 -9 -0.62
    -7 0 9 -0.1
    -7 0 9 1.55
    -7 0 9 0.25
    6 0 -9 14.79
    6 0 -9 9.16
    6 0 -9 14.38
    6 0 -9 13.26
    -6 0 9 13.84
    -6 0 9 12.17
    -6 0 9 16.06
    -6 0 9 12.89
    -6 0 9 13.87
    5 0 -9 40.25
    5 0 -9 32.7
    5 0 -9 32.5
    5 0 -9 37.95
    5 0 -9 38.2
    -5 0 9 32.68
    -5 0 9 37.3
    -5 0 9 38.7
    -5 0 9 40.07
    -5 0 9 30.82
    4 0 -9 10.46
    4 0 -9 9.76
    4 0 -9 9.73
    4 0 -9 9.17
    -4 0 9 11.05
    -4 0 9 9.29
    -4 0 9 10.93
    -4 0 9 12.65
    -4 0 9 10.57
    3 0 -9 -0.07
    3 0 -9 1.56
    3 0 -9 1.05
    -3 0 9 1.45
    -3 0 9 0.34
    -3 0 9 0.91
    -3 0 9 0.39
    2 0 -9 35.79
    2 0 -9 30.01
    2 0 -9 40.23
    -2 0 9 31.85
    -2 0 9 33.14
    -2 0 9 38.23
    -2 0 9 39.02
    1 0 -9 9.15
    1 0 -9 11.19
    1 0 -9 11.78
    -1 0 9 10.6
    -1 0 9 10.8
    -1 0 9 8.63
    0 0 -9 13.07
    0 0 -9 14.45
    0 0 -9 12.88
    0 0 9 13.69
    0 0 9 11.33
    0 0 9 12.02
    0 0 9 10.32
    0 0 9 11.69
    -1 0 -9 1.27
    -1 0 -9 0.64
    -1 0 -9 0.48
    1 0 9 0.03
    1 0 9 0.34
    1 0 9 0.92
    1 0 9 0.67
    1 0 9 0.94
    -2 0 -9 2.22
    -2 0 -9 2.27
    -2 0 -9 2.53
    -2 0 -9 2.48
    2 0 9 1.92
    2 0 9 2
    2 0 9 1.48
    2 0 9 2.03
    2 0 9 3.35
    -3 0 -9 7.09
    -3 0 -9 7.28
    -3 0 -9 8.21
    -3 0 -9 9.84
    3 0 9 9.54
    3 0 9 10.53
    3 0 9 8.48
    3 0 9 12.96
    3 0 9 7.61
    -4 0 -9 18.53
    -4 0 -9 14.14
    4 0 9 17.67
    4 0 9 17.3
    4 0 9 15.3
    4 0 9 20.47
    4 0 9 20.34
    8 -1 -9 1.89
    8 -1 -9 3.61
    8 -1 -9 3.41
    8 -1 -9 4.36
    8 -1 -9 5.68
    -8 1 9 4.58
    -8 1 9 4.43
    -8 1 9 3.44
    7 -1 -9 4.88
    7 -1 -9 3.7
    7 -1 -9 0.55
    7 -1 -9 1.6
    7 -1 -9 4.47
    -7 1 9 3.22
    -7 1 9 4.03
    -7 1 9 3.64
    6 -1 -9 -1.4
    6 -1 -9 1.25
    6 -1 -9 -0.7
    6 -1 -9 0.34
    6 -1 -9 0.71
    -6 1 9 0.56
    -6 1 9 1.12
    -6 1 9 -0.24
    -6 1 9 1.27
    -6 1 9 1.25
    5 -1 -9 4.68
    5 -1 -9 5.96
    5 -1 -9 4.18
    5 -1 -9 4.71
    -5 1 9 4.61
    -5 1 9 5.42
    -5 1 9 5.09
    -5 1 9 2.97
    -5 1 9 5.85
    4 -1 -9 8.57
    4 -1 -9 8.67
    4 -1 -9 7.48
    4 -1 -9 10.42
    -4 1 9 6.42
    -4 1 9 8.54
    -4 1 9 9.56
    -4 1 9 7.81
    3 -1 -9 48.84
    3 -1 -9 58.59
    3 -1 -9 61.1
    3 -1 -9 56.3
    -3 1 9 61.38
    -3 1 9 58.34
    -3 1 9 47.78
    -3 1 9 55.87
    2 -1 -9 5.45
    2 -1 -9 2.83
    2 -1 -9 3.92
    2 -1 -9 4.37
    -2 1 9 5.32
    -2 1 9 4.15
    -2 1 9 4.7
    1 -1 -9 1.1
    1 -1 -9 0.36
    -1 1 9 0.63
    -1 1 9 1.24
    -1 1 9 0.63
    -1 1 9 1.79
    -1 1 9 0.39
    0 -1 -9 7
    0 -1 -9 7.1
    0 -1 -9 6.2
    0 1 9 6.44
    0 1 9 8.58
    0 1 9 6.88
    0 1 9 8.35
    0 1 9 7.08
    -1 -1 -9 21.36
    -1 -1 -9 21.27
    1 1 9 19.16
    1 1 9 20.22
    1 1 9 20.58
    1 1 9 20.69
    1 1 9 22.62
    -2 -1 -9 -1.4
    -2 -1 -9 0.89
    -2 -1 -9 -0.96
    2 1 9 -0.49
    2 1 9 0.04
    2 1 9 0.2
    2 1 9 -0.03
    -3 -1 -9 -0.52
    -3 -1 -9 -2.01
    -3 -1 -9 -1.62
    -3 -1 -9 -1.03
    3 1 9 0.24
    3 1 9 -0.32
    3 1 9 0.2
    3 1 9 -0.8
    -4 -1 -9 5.13
    -4 -1 -9 8.83
    -4 -1 -9 7.01
    4 1 9 11.71
    4 1 9 8.88
    4 1 9 3.61
    8 -2 -9 0.97
    8 -2 -9 -0.98
    8 -2 -9 1.22
    8 -2 -9 -2.38
    8 -2 -9 0.21
    -8 2 9 0.68
    -8 2 9 -2.33
    -8 2 9 -0.13
    7 -2 -9 9.48
    7 -2 -9 12.73
    7 -2 -9 15.33
    7 -2 -9 15.15
    -7 2 9 12.84
    -7 2 9 14.67
    -7 2 9 9.17
    6 -2 -9 21
    6 -2 -9 20.93
    6 -2 -9 20.24
    6 -2 -9 19.38
    -6 2 9 20.16
    -6 2 9 18.5
    -6 2 9 20.74
    -6 2 9 20.49
    -6 2 9 19.65
    5 -2 -9 -0.18
    5 -2 -9 -0.98
    5 -2 -9 1.24
    5 -2 -9 -0.97
    5 -2 -9 0.32
    -5 2 9 -0.15
    -5 2 9 -0.07
    -5 2 9 -0.34
    -5 2 9 0.12
    -5 2 9 -0.24
    4 -2 -9 0.4
    4 -2 -9 -0.75
    4 -2 -9 0.45
    4 -2 -9 1.12
    -4 2 9 -0.72
    -4 2 9 -0.15
    -4 2 9 -0.37
    -4 2 9 0.49
    3 -2 -9 13
    3 -2 -9 9.97
    3 -2 -9 8.9
    3 -2 -9 12.68
    -3 2 9 7.67
    -3 2 9 10.64
    -3 2 9 8.9
    -3 2 9 11.89
    2 -2 -9 4.65
    2 -2 -9 5.45
    2 -2 -9 5.67
    2 -2 -9 5.53
    -2 2 9 6.04
    -2 2 9 4.45
    -2 2 9 5.24
    -2 2 9 6.46
    -2 2 9 6.53
    1 -2 -9 10.4
    1 -2 -9 8.6
    1 -2 -9 10.91
    1 -2 -9 10.08
    -1 2 9 11.33
    -1 2 9 11.04
    -1 2 9 10.66
    -1 2 9 9.01
    -1 2 9 8.04
    0 -2 -9 0.13
    0 -2 -9 -0.12
    0 -2 -9 -0.31
    0 -2 -9 -1.33
    0 2 9 1.38
    0 2 9 1.17
    0 2 9 0.47
    0 2 9 -0.42
    0 2 9 -0.3
    -1 -2 -9 1.46
    -1 -2 -9 2.12
    -1 -2 -9 0.48
    -1 -2 -9 0.72
    1 2 9 0.15
    1 2 9 2.53
    1 2 9 1.66
    1 2 9 2.21
    1 2 9 0.96
    -2 -2 -9 7.49
    -2 -2 -9 4.22
    -2 -2 -9 5.17
    2 2 9 8.27
    2 2 9 7.45
    2 2 9 5.6
    -3 -2 -9 29.68
    -3 -2 -9 37.11
    3 2 9 30.81
    3 2 9 30.08
    3 2 9 38.41
    3 2 9 30.57
    3 2 9 34.27
    8 -3 -9 2.81
    8 -3 -9 3.32
    8 -3 -9 0.23
    8 -3 -9 3.26
    -8 3 9 2.83
    -8 3 9 2.7
    -8 3 9 -0.71
    7 -3 -9 2.07
    7 -3 -9 0.76
    7 -3 -9 1.72
    7 -3 -9 -0.13
    -7 3 9 0.22
    -7 3 9 2.14
    -7 3 9 2.36
    6 -3 -9 -0.07
    6 -3 -9 -0.01
    6 -3 -9 1.29
    6 -3 -9 1.26
    6 -3 -9 -0.67
    -6 3 9 0.92
    -6 3 9 0.5
    -6 3 9 0.68
    -6 3 9 1.39
    5 -3 -9 5.23
    5 -3 -9 6.07
    5 -3 -9 5.91
    5 -3 -9 5.59
    5 -3 -9 5.11
    -5 3 9 6.15
    -5 3 9 5.54
    -5 3 9 6.15
    -5 3 9 4.32
    -5 3 9 4.5
    4 -3 -9 40.45
    4 -3 -9 36.12
    4 -3 -9 45.14
    4 -3 -9 39.73
    -4 3 9 30.35
    -4 3 9 44.54
    -4 3 9 44.4
    -4 3 9 39.93
    -4 3 9 35.08
    3 -3 -9 1.9
    3 -3 -9 2.63
    3 -3 -9 2.06
    3 -3 -9 3.38
    -3 3 9 3.67
    -3 3 9 3.08
    -3 3 9 3.32
    -3 3 9 2.04
    2 -3 -9 0.74
    2 -3 -9 -0.14
    2 -3 -9 0.66
    2 -3 -9 0.35
    -2 3 9 -0.5
    -2 3 9 1.66
    -2 3 9 1.21
    -2 3 9 -0.16
    -2 3 9 -0.13
    1 -3 -9 16.25
    1 -3 -9 15.19
    1 -3 -9 14.23
    1 -3 -9 15.53
    -1 3 9 14.43
    -1 3 9 14.54
    -1 3 9 14.68
    -1 3 9 13.19
    -1 3 9 16.91
    0 -3 -9 22.22
    0 -3 -9 24.9
    0 -3 -9 23.17
    0 -3 -9 20.15
    0 3 9 22.91
    0 3 9 23.85
    0 3 9 23.33
    0 3 9 20.83
    0 3 9 21.62
    -1 -3 -9 2.18
    -1 -3 -9 -1.44
    -1 -3 -9 -1.7
    -1 -3 -9 -0.7
    1 3 9 0.05
    1 3 9 2.97
    1 3 9 0.92
    1 3 9 -0.39
    1 3 9 1.48
    -2 -3 -9 2.04
    -2 -3 -9 -1.94
    -2 -3 -9 0.43
    2 3 9 -0.04
    2 3 9 1.72
    2 3 9 1.24
    2 3 9 -0.26
    8 -4 -9 6.07
    8 -4 -9 7.84
    8 -4 -9 6.42
    8 -4 -9 5.31
    8 -4 -9 8.56
    -8 4 9 7.56
    -8 4 9 5.56
    -8 4 9 3.38
    7 -4 -9 4.81
    7 -4 -9 3.63
    7 -4 -9 5.96
    7 -4 -9 2.61
    7 -4 -9 2.16
    -7 4 9 3.7
    -7 4 9 4.46
    6 -4 -9 -1.24
    6 -4 -9 2.24
    6 -4 -9 -0.02
    6 -4 -9 0.77
    6 -4 -9 -0.06
    -6 4 9 -1.89
    -6 4 9 -0.83
    -6 4 9 0.47
    -6 4 9 -0.73
    -6 4 9 0.25
    5 -4 -9 2.51
    5 -4 -9 1.64
    5 -4 -9 -0.25
    5 -4 -9 0.05
    -5 4 9 0.06
    -5 4 9 -0.82
    -5 4 9 0.34
    -5 4 9 -0.67
    -5 4 9 0
    -5 4 9 -0.79
    4 -4 -9 6.73
    4 -4 -9 6.43
    4 -4 -9 7.87
    4 -4 -9 7.37
    -4 4 9 6.32
    -4 4 9 6.35
    -4 4 9 6.44
    -4 4 9 5.32
    -4 4 9 8.8
    3 -4 -9 0.93
    3 -4 -9 -2.23
    3 -4 -9 -1.46
    3 -4 -9 -0.02
    -3 4 9 0.43
    -3 4 9 -0.37
    -3 4 9 -0.78
    -3 4 9 0.5
    -3 4 9 -1.42
    2 -4 -9 11.58
    2 -4 -9 14.61
    2 -4 -9 14.38
    2 -4 -9 14.64
    -2 4 9 17.39
    -2 4 9 11.58
    -2 4 9 11.24
    -2 4 9 16.67
    -2 4 9 13.62
    1 -4 -9 3.53
    1 -4 -9 5.46
    1 -4 -9 5.07
    -1 4 9 5.47
    -1 4 9 4.77
    -1 4 9 1.99
    -1 4 9 6.71
    0 -4 -9 3.84
    0 -4 -9 -1.39
    0 -4 -9 2.14
    0 4 9 0.46
    0 4 9 2.21
    0 4 9 -1.37
    0 4 9 -1.6
    -1 -4 -9 8.77
    -1 -4 -9 8.62
    -1 -4 -9 5.95
    -1 -4 -9 3.97
    1 4 9 7.1
    1 4 9 4.42
    7 -5 -9 0.35
    7 -5 -9 4.5
    7 -5 -9 0.64
    7 -5 -9 2.37
    -7 5 9 1.47
    -7 5 9 0.48
    -7 5 9 0.27
    6 -5 -9 3.43
    6 -5 -9 2.25
    6 -5 -9 4.46
    -6 5 9 4.5
    -6 5 9 2.32
    -6 5 9 5.65
    -6 5 9 2.64
    -6 5 9 3.12
    5 -5 -9 23.17
    5 -5 -9 25.51
    5 -5 -9 20.07
    5 -5 -9 21.05
    -5 5 9 19.18
    -5 5 9 28.02
    -5 5 9 21.53
    -5 5 9 26.14
    -5 5 9 24.14
    4 -5 -9 2.3
    4 -5 -9 -0.06
    -4 5 9 0.03
    -4 5 9 0.42
    -4 5 9 2.44
    -4 5 9 0
    -4 5 9 0.17
    3 -5 -9 2.12
    3 -5 -9 -1.62
    3 -5 -9 1.24
    3 -5 -9 -1.71
    -3 5 9 -1.72
    -3 5 9 1.36
    -3 5 9 -0.04
    -3 5 9 0.2
    -3 5 9 1.45
    2 -5 -9 20.48
    2 -5 -9 10.42
    2 -5 -9 16.02
    2 -5 -9 14.65
    -2 5 9 19.06
    -2 5 9 13.38
    -2 5 9 12.13
    -2 5 9 19.58
    1 -5 -9 7.01
    1 -5 -9 -1.87
    1 -5 -9 6.6
    -1 5 9 2.33
    -1 5 9 3.11
    -1 5 9 0.36
    -1 5 9 0.54
    -1 5 9 3.27
    0 -5 -9 3.18
    0 -5 -9 -1.77
    0 -5 -9 7.81
    0 -5 -9 6.55
    0 5 9 2.92
    0 5 9 3.08
    0 5 9 1.89
    6 -6 -9 -2.98
    6 -6 -9 3.35
    6 -6 -9 3.25
    6 -6 -9 -1.5
    -6 6 9 0.28
    -6 6 9 -1.83
    -6 6 9 0.68
    -6 6 9 -1.57
    -6 6 9 -0.75
    -6 6 9 0.24
    5 -6 -9 1.73
    5 -6 -9 -1.65
    5 -6 -9 3.29
    5 -6 -9 -1.49
    -5 6 9 2.48
    -5 6 9 1.19
    -5 6 9 -0.01
    -5 6 9 1.47
    -5 6 9 -1.13
    4 -6 -9 4.37
    4 -6 -9 0.4
    4 -6 -9 2.08
    4 -6 -9 0.37
    -4 6 9 2.49
    -4 6 9 -1.29
    -4 6 9 2.34
    -4 6 9 0.6
    -4 6 9 -0.4
    3 -6 -9 5.01
    3 -6 -9 11.27
    3 -6 -9 6.63
    -3 6 9 6.64
    -3 6 9 6.18
    -3 6 9 6.57
    -3 6 9 5.16
    -3 6 9 6.64
    2 -6 -9 3.56
    2 -6 -9 0.98
    2 -6 -9 4.01
    -2 6 9 -0.55
    -2 6 9 4.34
    -2 6 9 4.24
    -2 6 9 1.93
    -2 6 9 6.08
    0 10 -10 5.34
    0 10 -10 7.08
    0 10 -10 8.07
    0 -10 10 6.84
    0 -10 10 8.69
    0 -10 10 6.73
    0 -10 10 6.52
    -1 10 -10 5.01
    -1 10 -10 3.17
    -1 10 -10 6.68
    -1 10 -10 4.45
    1 -10 10 5.73
    1 -10 10 3.8
    1 -10 10 2.76
    1 -10 10 3.71
    1 -10 10 4.2
    -2 10 -10 3.45
    -2 10 -10 4.37
    -2 10 -10 0.87
    -2 10 -10 2.4
    -2 10 -10 4.19
    2 -10 10 2.07
    2 -10 10 3.02
    2 -10 10 2.64
    2 -10 10 3.61
    -3 10 -10 0.87
    -3 10 -10 -0.47
    -3 10 -10 -0.48
    -3 10 -10 0.47
    3 -10 10 1.59
    3 -10 10 -0.8
    3 -10 10 0.15
    3 -10 10 1.53
    2 9 -10 0.63
    2 9 -10 -0.04
    2 9 -10 2.48
    2 9 -10 -0.63
    -2 -9 10 0.23
    -2 -9 10 -0.83
    -2 -9 10 -1.02
    -2 -9 10 0.27
    -2 -9 10 3.08
    1 9 -10 12.57
    1 9 -10 7.8
    1 9 -10 6.35
    1 9 -10 8.74
    -1 -9 10 11.69
    -1 -9 10 13.25
    -1 -9 10 11.55
    -1 -9 10 9.01
    -1 -9 10 9.45
    0 9 -10 1.57
    0 9 -10 2.21
    0 9 -10 1.27
    0 9 -10 2.94
    0 -9 10 3.12
    0 -9 10 1.6
    0 -9 10 1.48
    0 -9 10 1.98
    0 -9 10 2.33
    -1 9 -10 -1.01
    -1 9 -10 1.36
    -1 9 -10 0.07
    -1 9 -10 -1.81
    1 -9 10 -1.59
    1 -9 10 0.47
    1 -9 10 0.24
    1 -9 10 1.16
    -2 9 -10 12.1
    -2 9 -10 11.44
    -2 9 -10 13.35
    -2 9 -10 9.49
    -2 9 -10 9.71
    2 -9 10 11.58
    2 -9 10 9.56
    2 -9 10 14.82
    2 -9 10 13.04
    -3 9 -10 23.4
    -3 9 -10 30.35
    -3 9 -10 25.24
    -3 9 -10 30.59
    -3 9 -10 26.27
    3 -9 10 28.52
    3 -9 10 29.1
    3 -9 10 30.63
    3 -9 10 28.93
    -4 9 -10 1.08
    -4 9 -10 1.44
    -4 9 -10 2.79
    -4 9 -10 2.74
    4 -9 10 3.04
    4 -9 10 2.12
    4 -9 10 2.71
    4 -9 10 4.86
    3 8 -10 0.71
    3 8 -10 -0.21
    3 8 -10 0.37
    3 8 -10 -0.78
    -3 -8 10 3.72
    -3 -8 10 -0.48
    -3 -8 10 1.38
    -3 -8 10 -0.16
    -3 -8 10 1.77
    2 8 -10 0.74
    2 8 -10 -1.14
    2 8 -10 0.22
    2 8 -10 -0.7
    -2 -8 10 1.27
    -2 -8 10 -1.5
    -2 -8 10 -0.08
    -2 -8 10 -0.22
    -2 -8 10 -0.74
    1 8 -10 9.06
    1 8 -10 9.9
    1 8 -10 6.58
    -1 -8 10 10.32
    -1 -8 10 6.95
    -1 -8 10 8.73
    -1 -8 10 8.56
    0 8 -10 2.55
    0 8 -10 4.43
    0 8 -10 1.64
    0 8 -10 4.71
    0 -8 10 3
    0 -8 10 3.61
    0 -8 10 3.38
    0 -8 10 3.55
    -1 8 -10 7.21
    -1 8 -10 6.3
    -1 8 -10 5.89
    -1 8 -10 6.77
    1 -8 10 6.45
    1 -8 10 6.16
    1 -8 10 7.69
    1 -8 10 7.1
    -2 8 -10 3.93
    -2 8 -10 6.5
    -2 8 -10 3.9
    -2 8 -10 4.59
    -2 8 -10 6.71
    2 -8 10 5.17
    2 -8 10 8.52
    2 -8 10 4.29
    2 -8 10 6.22
    -3 8 -10 -0.04
    -3 8 -10 0.34
    -3 8 -10 1.76
    -3 8 -10 0.05
    -3 8 -10 0.37
    3 -8 10 -0.97
    3 -8 10 1.09
    3 -8 10 0.19
    3 -8 10 1.87
    -4 8 -10 4.14
    -4 8 -10 2.84
    -4 8 -10 5.66
    -4 8 -10 3.89
    4 -8 10 4.02
    4 -8 10 3.41
    4 -8 10 4.72
    -5 8 -10 9.11
    -5 8 -10 13.15
    -5 8 -10 16.61
    5 -8 10 12.91
    5 -8 10 8.5
    5 -8 10 10.04
    4 7 -10 -0.56
    4 7 -10 -0.84
    4 7 -10 1.96
    4 7 -10 0.53
    -4 -7 10 1.13
    -4 -7 10 2.19
    -4 -7 10 2.6
    -4 -7 10 0.38
    3 7 -10 0.8
    3 7 -10 0.79
    3 7 -10 0.21
    3 7 -10 -1.02
    -3 -7 10 0.06
    -3 -7 10 1.79
    -3 -7 10 0.17
    -3 -7 10 1.22
    -3 -7 10 1.21
    2 7 -10 20.3
    2 7 -10 19.72
    2 7 -10 19.91
    2 7 -10 21.27
    -2 -7 10 24.9
    -2 -7 10 21.72
    -2 -7 10 18.44
    -2 -7 10 20.87
    -2 -7 10 22.62
    1 7 -10 4.14
    1 7 -10 5.45
    1 7 -10 4.46
    1 7 -10 5.94
    -1 -7 10 4.55
    -1 -7 10 4.5
    -1 -7 10 8.06
    -1 -7 10 4.94
    0 7 -10 -0.54
    0 7 -10 0.72
    0 7 -10 0.41
    0 7 -10 0.28
    0 -7 10 0.54
    0 -7 10 -0.4
    0 -7 10 0.92
    0 -7 10 0.33
    -1 7 -10 21.7
    -1 7 -10 22.14
    -1 7 -10 24.49
    -1 7 -10 21.35
    -1 7 -10 21.94
    1 -7 10 23.95
    1 -7 10 23.24
    1 -7 10 22.47
    1 -7 10 21.16
    -2 7 -10 31.08
    -2 7 -10 38.25
    -2 7 -10 36.75
    -2 7 -10 37.39
    -2 7 -10 32.11
    2 -7 10 35.6
    2 -7 10 32.43
    2 -7 10 35.4
    2 -7 10 37.94
    -3 7 -10 1.5
    -3 7 -10 0.18
    -3 7 -10 0.71
    -3 7 -10 -0.63
    -3 7 -10 0.07
    3 -7 10 -0.46
    3 -7 10 1.03
    3 -7 10 0.32
    -4 7 -10 -0.59
    -4 7 -10 1.13
    -4 7 -10 0.54
    -4 7 -10 1.54
    4 -7 10 -1.69
    4 -7 10 0.49
    4 -7 10 0.96
    -5 7 -10 8.09
    -5 7 -10 8.82
    -5 7 -10 9.31
    5 -7 10 6.12
    5 -7 10 7.52
    5 -7 10 6.64
    5 6 -10 18.33
    5 6 -10 14.23
    5 6 -10 17.94
    5 6 -10 18.16
    -5 -6 10 19.35
    -5 -6 10 20.68
    -5 -6 10 20.67
    -5 -6 10 21.82
    -5 -6 10 18.16
    4 6 -10 -0.22
    4 6 -10 0.03
    4 6 -10 1.24
    4 6 -10 1.05
    -4 -6 10 0.8
    -4 -6 10 1.01
    -4 -6 10 2.16
    -4 -6 10 -0.27
    3 6 -10 -1.02
    3 6 -10 -0.49
    3 6 -10 1.81
    3 6 -10 -0.11
    -3 -6 10 0.39
    -3 -6 10 0.93
    -3 -6 10 -0.11
    -3 -6 10 -0.52
    2 6 -10 8.56
    2 6 -10 6.06
    2 6 -10 5.81
    2 6 -10 5.58
    -2 -6 10 6.62
    -2 -6 10 6.58
    -2 -6 10 5.45
    -2 -6 10 7.11
    1 6 -10 1.51
    1 6 -10 0.16
    1 6 -10 1.3
    1 6 -10 0.33
    -1 -6 10 2.09
    -1 -6 10 1.01
    -1 -6 10 1.2
    0 6 -10 24.99
    0 6 -10 28.88
    0 6 -10 24.5
    0 6 -10 24.95
    0 6 -10 23.29
    0 -6 10 25.88
    0 -6 10 26.62
    0 -6 10 26.67
    -1 6 -10 6.76
    -1 6 -10 5
    -1 6 -10 5.99
    -1 6 -10 5.6
    -1 6 -10 9.23
    1 -6 10 6.53
    1 -6 10 7.97
    1 -6 10 6.34
    -2 6 -10 1.43
    -2 6 -10 2.47
    -2 6 -10 1.39
    -2 6 -10 1.81
    -2 6 -10 1.86
    2 -6 10 0.03
    2 -6 10 1.43
    -3 6 -10 7.99
    -3 6 -10 10.44
    -3 6 -10 8.94
    -3 6 -10 9.26
    -3 6 -10 8.43
    3 -6 10 12.83
    3 -6 10 7.96
    3 -6 10 9.16
    3 -6 10 5.67
    -4 6 -10 30.94
    -4 6 -10 31.48
    -4 6 -10 32.55
    -4 6 -10 34.56
    4 -6 10 32.99
    4 -6 10 22.32
    4 -6 10 30.05
    4 -6 10 23.61
    -5 6 -10 6.66
    -5 6 -10 7.04
    -5 6 -10 3.92
    5 -6 10 5.52
    5 -6 10 5.32
    5 -6 10 4.87
    5 -6 10 3.43
    6 5 -10 1.67
    6 5 -10 3.65
    6 5 -10 1.72
    6 5 -10 2.21
    -6 -5 10 4.46
    -6 -5 10 0.61
    -6 -5 10 0.02
    -6 -5 10 3.3
    -6 -5 10 1.89
    5 5 -10 0.66
    5 5 -10 -0.57
    5 5 -10 -1.33
    5 5 -10 -0.29
    -5 -5 10 0.59
    -5 -5 10 0.82
    -5 -5 10 0.2
    -5 -5 10 -0.03
    -5 -5 10 0.04
    4 5 -10 16.59
    4 5 -10 14.45
    4 5 -10 14.16
    4 5 -10 15.08
    -4 -5 10 15.54
    -4 -5 10 16.05
    -4 -5 10 12.12
    -4 -5 10 13.36
    -4 -5 10 15.16
    3 5 -10 29.34
    3 5 -10 31.22
    3 5 -10 30.41
    3 5 -10 33.14
    -3 -5 10 29.55
    -3 -5 10 29.9
    -3 -5 10 29.52
    -3 -5 10 29.43
    -3 -5 10 29.37
    2 5 -10 5.47
    2 5 -10 5.46
    2 5 -10 6.49
    2 5 -10 4.26
    -2 -5 10 5.52
    -2 -5 10 5.97
    -2 -5 10 5.84
    -2 -5 10 5.22
    1 5 -10 5.62
    1 5 -10 4.47
    1 5 -10 5.21
    1 5 -10 6.55
    1 5 -10 4.86
    -1 -5 10 6.62
    -1 -5 10 4.79
    -1 -5 10 5.82
    -1 -5 10 4.68
    0 5 -10 14.36
    0 5 -10 15.88
    0 5 -10 13.67
    0 5 -10 14.76
    0 5 -10 11.09
    0 5 -10 13.87
    0 -5 10 15.19
    0 -5 10 13.5
    0 -5 10 13.28
    -1 5 -10 16.77
    -1 5 -10 16.07
    -1 5 -10 18.95
    -1 5 -10 15.41
    -1 5 -10 14.94
    1 -5 10 15.29
    1 -5 10 18.38
    1 -5 10 17.35
    1 -5 10 16.37
    -2 5 -10 0.7
    -2 5 -10 1.25
    -2 5 -10 0.13
    2 -5 10 -1.07
    2 -5 10 0.57
    2 -5 10 0.72
    2 -5 10 0.45
    -3 5 -10 2.95
    -3 5 -10 4.54
    -3 5 -10 2.98
    -3 5 -10 1.27
    -3 5 -10 2.96
    3 -5 10 2.93
    3 -5 10 1.49
    3 -5 10 3.14
    3 -5 10 3.12
    -4 5 -10 1.57
    -4 5 -10 1.65
    -4 5 -10 1.17
    -4 5 -10 1.39
    -4 5 -10 -0.01
    4 -5 10 3.12
    4 -5 10 2.02
    4 -5 10 2.51
    4 -5 10 1.82
    -5 5 -10 -0.34
    -5 5 -10 -0.96
    -5 5 -10 -3.38
    -5 5 -10 2.07
    -5 5 -10 -0.16
    5 -5 10 0.38
    5 -5 10 -0.34
    5 -5 10 -0.3
    6 4 -10 5.66
    6 4 -10 6.36
    6 4 -10 6.58
    6 4 -10 6.65
    -6 -4 10 4.75
    -6 -4 10 6.61
    -6 -4 10 6.33
    5 4 -10 -0.11
    5 4 -10 0.61
    5 4 -10 0.84
    5 4 -10 -0.34
    -5 -4 10 -1.46
    -5 -4 10 0.32
    -5 -4 10 -1.15
    -5 -4 10 0.56
    -5 -4 10 -1.06
    4 4 -10 4.4
    4 4 -10 3.53
    4 4 -10 3.23
    4 4 -10 3.88
    -4 -4 10 3.31
    -4 -4 10 3.65
    -4 -4 10 3.74
    -4 -4 10 3.72
    -4 -4 10 5.95
    3 4 -10 4.26
    3 4 -10 2.61
    3 4 -10 2.74
    3 4 -10 3.35
    -3 -4 10 2.39
    -3 -4 10 3.63
    -3 -4 10 2.29
    -3 -4 10 3.19
    -3 -4 10 2.4
    2 4 -10 2.95
    2 4 -10 2.86
    2 4 -10 3.71
    2 4 -10 3.66
    2 4 -10 2.53
    -2 -4 10 4.76
    -2 -4 10 3.03
    -2 -4 10 3.06
    -2 -4 10 3.3
    1 4 -10 15.97
    1 4 -10 15.97
    1 4 -10 15.71
    1 4 -10 14.81
    -1 -4 10 15.84
    -1 -4 10 16.9
    -1 -4 10 16.16
    -1 -4 10 15.76
    0 4 -10 14.17
    0 4 -10 10.17
    0 4 -10 9.43
    0 4 -10 12.53
    0 4 -10 11.49
    0 4 -10 10.73
    0 -4 10 12.48
    0 -4 10 10.9
    0 -4 10 12.11
    0 -4 10 12.97
    -1 4 -10 1.82
    -1 4 -10 1.14
    -1 4 -10 0.74
    -1 4 -10 1.34
    -1 4 -10 0.12
    1 -4 10 1.37
    1 -4 10 1.48
    1 -4 10 1.77
    1 -4 10 -0.1
    -2 4 -10 30.72
    -2 4 -10 29.15
    -2 4 -10 26.14
    -2 4 -10 26.1
    2 -4 10 28.38
    2 -4 10 26.4
    2 -4 10 28.85
    2 -4 10 31.57
    -3 4 -10 39.02
    -3 4 -10 30.07
    -3 4 -10 32.37
    -3 4 -10 31.61
    3 -4 10 29.36
    3 -4 10 33.18
    3 -4 10 34.02
    3 -4 10 37.77
    -4 4 -10 2.49
    -4 4 -10 1.53
    -4 4 -10 2.63
    -4 4 -10 2.71
    4 -4 10 2.95
    4 -4 10 -0.03
    4 -4 10 2.78
    4 -4 10 2.39
    -5 4 -10 0.24
    -5 4 -10 0.34
    -5 4 -10 -0.19
    -5 4 -10 -0.71
    -5 4 -10 1.27
    5 -4 10 -1.19
    5 -4 10 0.68
    5 -4 10 0.91
    5 -4 10 -0.18
    7 3 -10 1.8
    7 3 -10 2.39
    7 3 -10 3.37
    7 3 -10 0.11
    7 3 -10 1.92
    -7 -3 10 4.47
    -7 -3 10 1.74
    -7 -3 10 2.01
    -7 -3 10 1.71
    -7 -3 10 3.49
    6 3 -10 -0.93
    6 3 -10 -1.2
    6 3 -10 0.51
    6 3 -10 1.28
    6 3 -10 0.22
    -6 -3 10 -1.06
    -6 -3 10 -0.36
    -6 -3 10 0.88
    -6 -3 10 1.06
    -6 -3 10 0.12
    5 3 -10 6.38
    5 3 -10 6.39
    5 3 -10 9.33
    5 3 -10 5.96
    5 3 -10 6.28
    -5 -3 10 8.41
    -5 -3 10 7.77
    -5 -3 10 7.41
    -5 -3 10 6.98
    4 3 -10 25.69
    4 3 -10 36.28
    4 3 -10 36.25
    4 3 -10 33.59
    4 3 -10 31.71
    -4 -3 10 33.9
    -4 -3 10 29.64
    -4 -3 10 28.25
    -4 -3 10 33.64
    -4 -3 10 31.57
    3 3 -10 1.58
    3 3 -10 1.36
    3 3 -10 1.22
    3 3 -10 2.12
    3 3 -10 1.81
    -3 -3 10 2.55
    -3 -3 10 2.38
    -3 -3 10 2.22
    -3 -3 10 1.8
    2 3 -10 0.7
    2 3 -10 1.45
    2 3 -10 -0.02
    2 3 -10 0.58
    2 3 -10 0.61
    -2 -3 10 1.75
    -2 -3 10 0.82
    -2 -3 10 0.25
    -2 -3 10 0.97
    1 3 -10 19.85
    1 3 -10 17.89
    1 3 -10 21.49
    1 3 -10 19.21
    1 3 -10 20.99
    -1 -3 10 21.27
    -1 -3 10 19.12
    -1 -3 10 17.32
    0 3 -10 4.8
    0 3 -10 5.32
    0 3 -10 5.88
    0 3 -10 5.16
    0 -3 10 4.52
    0 -3 10 4.67
    0 -3 10 6.17
    0 -3 10 4.63
    -1 3 -10 2.94
    -1 3 -10 1.88
    -1 3 -10 1.91
    -1 3 -10 2.26
    1 -3 10 3.53
    1 -3 10 2.83
    1 -3 10 2.4
    1 -3 10 3.63
    -2 3 -10 15.38
    -2 3 -10 11.34
    -2 3 -10 10.71
    -2 3 -10 18.69
    2 -3 10 13.87
    2 -3 10 15.72
    2 -3 10 18.68
    2 -3 10 16.35
    -3 3 -10 1.25
    -3 3 -10 0.6
    -3 3 -10 -0.15
    -3 3 -10 0.83
    -3 3 -10 2.32
    3 -3 10 0.9
    3 -3 10 2.25
    3 -3 10 1.12
    3 -3 10 0.97
    -4 3 -10 1.86
    -4 3 -10 0.26
    -4 3 -10 -0.51
    -4 3 -10 -0.12
    -4 3 -10 0.93
    4 -3 10 1.88
    4 -3 10 0.94
    4 -3 10 0.75
    4 -3 10 -0.36
    -5 3 -10 16.99
    -5 3 -10 26.22
    -5 3 -10 19.58
    -5 3 -10 20.82
    -5 3 -10 17.56
    5 -3 10 24.67
    5 -3 10 26.58
    5 -3 10 21.09
    5 -3 10 22.63
    7 2 -10 -0.44
    7 2 -10 1.81
    7 2 -10 1.63
    7 2 -10 2.39
    7 2 -10 1.92
    -7 -2 10 0.37
    -7 -2 10 3.54
    -7 -2 10 1.81
    -7 -2 10 2.72
    -7 -2 10 0.61
    6 2 -10 4.74
    6 2 -10 4.47
    6 2 -10 3.88
    6 2 -10 3.79
    6 2 -10 4.2
    -6 -2 10 5.05
    -6 -2 10 3.58
    -6 -2 10 4.14
    -6 -2 10 5.3
    -6 -2 10 4.37
    5 2 -10 2.77
    5 2 -10 2.96
    5 2 -10 3.89
    5 2 -10 3.91
    5 2 -10 3.29
    -5 -2 10 3.6
    -5 -2 10 3.45
    -5 -2 10 3
    -5 -2 10 3.09
    -5 -2 10 2.86
    4 2 -10 -0.16
    4 2 -10 0.66
    4 2 -10 0.97
    4 2 -10 -1.71
    4 2 -10 -0.72
    -4 -2 10 -0.77
    -4 -2 10 -0.78
    -4 -2 10 1.39
    -4 -2 10 0.59
    3 2 -10 2.64
    3 2 -10 1.97
    3 2 -10 2.64
    3 2 -10 3.09
    3 2 -10 2.58
    -3 -2 10 2.93
    -3 -2 10 2.03
    -3 -2 10 2.77
    -3 -2 10 4.1
    2 2 -10 53.63
    2 2 -10 48.27
    2 2 -10 53.75
    2 2 -10 53.57
    2 2 -10 53.33
    -2 -2 10 56.52
    -2 -2 10 56.5
    -2 -2 10 49.02
    -2 -2 10 59.5
    1 2 -10 11.05
    1 2 -10 10.74
    1 2 -10 9.3
    1 2 -10 11.23
    -1 -2 10 11.04
    -1 -2 10 9.11
    -1 -2 10 9.67
    -1 -2 10 12.51
    0 2 -10 0
    0 2 -10 0.02
    0 2 -10 1.23
    0 2 -10 0.24
    0 -2 10 0.34
    0 -2 10 0.87
    0 -2 10 -0.45
    0 -2 10 -0.98
    -1 2 -10 30.56
    -1 2 -10 30.18
    -1 2 -10 27.35
    -1 2 -10 33.04
    1 -2 10 30.17
    1 -2 10 29.08
    1 -2 10 30.27
    1 -2 10 29.16
    -2 2 -10 33.42
    -2 2 -10 33.22
    -2 2 -10 32.13
    -2 2 -10 34.51
    2 -2 10 32.15
    2 -2 10 31.28
    2 -2 10 33.78
    2 -2 10 35.25
    -3 2 -10 0.25
    -3 2 -10 0.86
    -3 2 -10 -0.53
    3 -2 10 0.67
    3 -2 10 0.18
    3 -2 10 0.25
    3 -2 10 -0.78
    -4 2 -10 -0.13
    -4 2 -10 -0.62
    -4 2 -10 1.56
    -4 2 -10 -0.98
    -4 2 -10 0.96
    4 -2 10 1.46
    4 -2 10 1.82
    4 -2 10 0.64
    4 -2 10 0.53
    8 1 -10 1.97
    8 1 -10 -0.02
    8 1 -10 2.73
    -8 -1 10 3.26
    -8 -1 10 2.63
    -8 -1 10 4.23
    7 1 -10 1.11
    7 1 -10 0.7
    7 1 -10 -0.02
    7 1 -10 0.92
    7 1 -10 1.78
    -7 -1 10 -0.34
    -7 -1 10 0.38
    -7 -1 10 0.62
    -7 -1 10 0.63
    6 1 -10 7.42
    6 1 -10 11.4
    6 1 -10 9.67
    6 1 -10 8.02
    -6 -1 10 11.8
    -6 -1 10 9.29
    -6 -1 10 9.31
    -6 -1 10 9.36
    -6 -1 10 5.87
    5 1 -10 17.18
    5 1 -10 15.01
    5 1 -10 22.23
    5 1 -10 20.21
    5 1 -10 19.19
    -5 -1 10 17.27
    -5 -1 10 20.26
    -5 -1 10 22.44
    -5 -1 10 21.61
    -5 -1 10 19.78
    4 1 -10 -0.24
    4 1 -10 1.14
    4 1 -10 0.34
    4 1 -10 -0.83
    4 1 -10 1.49
    -4 -1 10 -0.2
    -4 -1 10 0.27
    -4 -1 10 0.98
    -4 -1 10 0.51
    -4 -1 10 0.16
    3 1 -10 -1.26
    3 1 -10 0.5
    3 1 -10 -0.09
    3 1 -10 -0.3
    3 1 -10 0.6
    -3 -1 10 0.03
    -3 -1 10 -0.53
    -3 -1 10 0.17
    -3 -1 10 -1.06
    2 1 -10 3.62
    2 1 -10 5.94
    2 1 -10 3.85
    2 1 -10 4.86
    2 1 -10 5.98
    -2 -1 10 4.94
    -2 -1 10 4.88
    -2 -1 10 4.65
    -2 -1 10 5.79
    1 1 -10 -0.54
    1 1 -10 0.44
    1 1 -10 -0.59
    1 1 -10 -0.12
    -1 -1 10 -0.54
    -1 -1 10 -0.15
    -1 -1 10 0.47
    -1 -1 10 -1.29
    0 1 -10 20.82
    0 1 -10 20.5
    0 1 -10 17.97
    0 1 -10 19.66
    0 -1 10 22.38
    0 -1 10 19.77
    0 -1 10 21.29
    0 -1 10 21.57
    -1 1 -10 14.88
    -1 1 -10 13.84
    -1 1 -10 14.67
    -1 1 -10 14.53
    1 -1 10 13.28
    1 -1 10 14.2
    1 -1 10 12.49
    1 -1 10 13.92
    -2 1 -10 0.44
    -2 1 -10 0.94
    -2 1 -10 -1.31
    -2 1 -10 -1.38
    2 -1 10 0.62
    2 -1 10 -0.44
    2 -1 10 0.41
    -3 1 -10 3.91
    -3 1 -10 4.29
    -3 1 -10 3.51
    -3 1 -10 4.94
    3 -1 10 5.81
    3 -1 10 4.57
    -4 1 -10 28.77
    -4 1 -10 21.92
    -4 1 -10 31.3
    -4 1 -10 26.98
    4 -1 10 28.81
    4 -1 10 31.18
    4 -1 10 25.06
    8 0 -10 -2.94
    8 0 -10 0.68
    8 0 -10 -0.47
    8 0 -10 -0.12
    8 0 -10 0.61
    -8 0 10 -0.71
    -8 0 10 1.26
    -8 0 10 0.32
    7 0 -10 4.66
    7 0 -10 5.98
    7 0 -10 2.28
    7 0 -10 3.34
    7 0 -10 3.62
    -7 0 10 4.06
    -7 0 10 3.37
    -7 0 10 3.46
    -7 0 10 3.46
    6 0 -10 5.4
    6 0 -10 8.15
    6 0 -10 5.09
    6 0 -10 8.06
    6 0 -10 8.29
    -6 0 10 7.9
    -6 0 10 10.72
    -6 0 10 10.17
    -6 0 10 7.33
    5 0 -10 0.63
    5 0 -10 0.67
    5 0 -10 1.53
    5 0 -10 -0.51
    5 0 -10 0.54
    -5 0 10 1.5
    -5 0 10 0.67
    -5 0 10 -0.55
    -5 0 10 -0.21
    -5 0 10 0.26
    4 0 -10 2.3
    4 0 -10 3.03
    4 0 -10 2.2
    4 0 -10 1.69
    4 0 -10 1.2
    -4 0 10 2.43
    -4 0 10 2.38
    -4 0 10 1.82
    -4 0 10 2.19
    3 0 -10 38.24
    3 0 -10 30.66
    3 0 -10 39.39
    3 0 -10 40.09
    3 0 -10 32.67
    -3 0 10 32.86
    -3 0 10 41.59
    -3 0 10 39.02
    -3 0 10 39.79
    2 0 -10 6.68
    2 0 -10 5.83
    2 0 -10 6.28
    -2 0 10 6.6
    -2 0 10 6.82
    -2 0 10 4.62
    -2 0 10 6.52
    1 0 -10 -0.2
    1 0 -10 -0.04
    1 0 -10 0.75
    -1 0 10 -0.41
    -1 0 10 0.25
    -1 0 10 0.65
    -1 0 10 0.15
    0 0 -10 12.75
    0 0 -10 8.92
    0 0 -10 8.66
    0 0 -10 11.79
    0 0 10 10.86
    0 0 10 11.51
    0 0 10 11.22
    0 0 10 11.61
    -1 0 -10 23.99
    -1 0 -10 26.09
    -1 0 -10 26.09
    -1 0 -10 28.4
    1 0 10 28.47
    1 0 10 26.67
    1 0 10 27.18
    1 0 10 26.59
    -2 0 -10 0.49
    -2 0 -10 0.62
    -2 0 -10 -0.78
    2 0 10 0.81
    2 0 10 0.09
    2 0 10 -0.39
    2 0 10 1.12
    2 0 10 0.02
    -3 0 -10 2.87
    -3 0 -10 3.49
    -3 0 -10 2.57
    -3 0 -10 1.4
    3 0 10 4.81
    3 0 10 5.35
    3 0 10 2.76
    3 0 10 2.38
    3 0 10 4.22
    8 -1 -10 -0.2
    8 -1 -10 -1.45
    8 -1 -10 0.45
    8 -1 -10 1.3
    8 -1 -10 0.59
    -8 1 10 0.98
    -8 1 10 1.07
    -8 1 10 1.08
    7 -1 -10 2.05
    7 -1 -10 3.28
    7 -1 -10 2.2
    7 -1 -10 0.35
    7 -1 -10 0.24
    -7 1 10 2.4
    -7 1 10 2.05
    -7 1 10 3.27
    -7 1 10 2.61
    6 -1 -10 10.55
    6 -1 -10 8.18
    6 -1 -10 8.36
    6 -1 -10 12.54
    6 -1 -10 9.81
    -6 1 10 11.93
    -6 1 10 7.42
    -6 1 10 9.35
    -6 1 10 12.62
    -6 1 10 7.77
    5 -1 -10 3.27
    5 -1 -10 3.55
    5 -1 -10 4.78
    5 -1 -10 2.41
    -5 1 10 4.31
    -5 1 10 3.05
    -5 1 10 2.45
    -5 1 10 1
    -5 1 10 2.52
    4 -1 -10 -0.43
    4 -1 -10 0.02
    4 -1 -10 0.1
    4 -1 -10 1.08
    -4 1 10 1.06
    -4 1 10 2.1
    -4 1 10 1.01
    3 -1 -10 6.83
    3 -1 -10 6.68
    3 -1 -10 6.26
    -3 1 10 8.54
    -3 1 10 10.44
    -3 1 10 6.42
    -3 1 10 6.98
    2 -1 -10 3.36
    2 -1 -10 3.03
    2 -1 -10 1.73
    -2 1 10 2.46
    -2 1 10 2.99
    -2 1 10 3.33
    -2 1 10 2.47
    1 -1 -10 66.37
    1 -1 -10 65.22
    1 -1 -10 67.46
    -1 1 10 63.73
    -1 1 10 67.22
    -1 1 10 65.18
    -1 1 10 65.76
    -1 1 10 67.47
    0 -1 -10 7.67
    0 -1 -10 7.49
    0 -1 -10 6.59
    0 1 10 9.22
    0 1 10 7.99
    0 1 10 8.02
    0 1 10 9.17
    0 1 10 7.13
    -1 -1 -10 0.07
    -1 -1 -10 -1.89
    -1 -1 -10 0.3
    1 1 10 -0.6
    1 1 10 -0.02
    1 1 10 0.03
    1 1 10 -0.84
    1 1 10 -1.39
    -2 -1 -10 9.07
    -2 -1 -10 8.27
    -2 -1 -10 9.03
    -2 -1 -10 8.19
    2 1 10 9.24
    2 1 10 9.49
    2 1 10 11.56
    2 1 10 11.53
    2 1 10 7.63
    -3 -1 -10 15.22
    -3 -1 -10 14.1
    -3 -1 -10 13.36
    3 1 10 14.76
    3 1 10 18.14
    3 1 10 15.96
    3 1 10 13.24
    3 1 10 16.17
    8 -2 -10 9.42
    8 -2 -10 7.59
    8 -2 -10 9.08
    8 -2 -10 8.34
    -8 2 10 7.3
    -8 2 10 15.41
    -8 2 10 10.03
    7 -2 -10 4.15
    7 -2 -10 3.09
    7 -2 -10 4.46
    7 -2 -10 2
    7 -2 -10 6.12
    -7 2 10 5.04
    -7 2 10 3.36
    -7 2 10 5.34
    -7 2 10 2.38
    -7 2 10 2.98
    6 -2 -10 0.09
    6 -2 -10 2.03
    6 -2 -10 0.2
    6 -2 -10 1.22
    -6 2 10 0.11
    -6 2 10 0.29
    -6 2 10 -0.38
    -6 2 10 0.56
    -6 2 10 -2.06
    5 -2 -10 7
    5 -2 -10 9.04
    5 -2 -10 12.07
    5 -2 -10 8.41
    5 -2 -10 14.83
    -5 2 10 8.3
    -5 2 10 7.75
    -5 2 10 7.37
    -5 2 10 9.03
    -5 2 10 7.25
    4 -2 -10 42.8
    4 -2 -10 39.66
    4 -2 -10 43.58
    4 -2 -10 40.34
    -4 2 10 33.74
    -4 2 10 41.41
    -4 2 10 41.89
    3 -2 -10 3.28
    3 -2 -10 2
    3 -2 -10 3.34
    3 -2 -10 1.65
    -3 2 10 1.32
    -3 2 10 3.05
    -3 2 10 2.47
    2 -2 -10 4.64
    2 -2 -10 8.4
    2 -2 -10 7.99
    2 -2 -10 9.03
    -2 2 10 9.34
    -2 2 10 9.64
    -2 2 10 7.13
    -2 2 10 7.77
    -2 2 10 8.35
    1 -2 -10 0.72
    1 -2 -10 3.84
    1 -2 -10 3.12
    1 -2 -10 3.72
    -1 2 10 2.45
    -1 2 10 2.13
    -1 2 10 4.08
    -1 2 10 0.22
    -1 2 10 2.03
    0 -2 -10 5.91
    0 -2 -10 7.42
    0 -2 -10 6.03
    0 -2 -10 4.12
    0 2 10 5.48
    0 2 10 7.82
    0 2 10 3.41
    0 2 10 6.04
    0 2 10 5.35
    -1 -2 -10 9.21
    -1 -2 -10 10.15
    -1 -2 -10 9.31
    1 2 10 12.58
    1 2 10 11.34
    1 2 10 10.03
    1 2 10 8.26
    1 2 10 13.09
    -2 -2 -10 5.29
    -2 -2 -10 2.91
    2 2 10 2.9
    2 2 10 3.9
    2 2 10 3.49
    2 2 10 5.16
    -8 3 10 1.32
    7 -3 -10 1.31
    7 -3 -10 -0.66
    7 -3 -10 0.52
    7 -3 -10 2.69
    -7 3 10 1.14
    -7 3 10 0.61
    -7 3 10 1.76
    -7 3 10 0.17
    -7 3 10 -0.43
    6 -3 -10 1.97
    6 -3 -10 2.95
    6 -3 -10 3.18
    6 -3 -10 0.26
    6 -3 -10 3.51
    -6 3 10 2.35
    -6 3 10 2.58
    -6 3 10 3.22
    -6 3 10 3.93
    -6 3 10 1.9
    5 -3 -10 5.7
    5 -3 -10 7.26
    5 -3 -10 7.84
    5 -3 -10 5.72
    -5 3 10 5.95
    -5 3 10 6.85
    -5 3 10 7.86
    4 -3 -10 1.07
    4 -3 -10 1.62
    4 -3 -10 -1.31
    4 -3 -10 -0.03
    -4 3 10 0.44
    -4 3 10 -0.02
    -4 3 10 -1.95
    -4 3 10 -0.1
    3 -3 -10 1.38
    3 -3 -10 2.03
    3 -3 -10 1.74
    3 -3 -10 1.28
    -3 3 10 0.78
    -3 3 10 1.26
    -3 3 10 0.97
    -3 3 10 2.5
    -3 3 10 0.64
    2 -3 -10 53.87
    2 -3 -10 51.74
    2 -3 -10 53.48
    2 -3 -10 46.67
    -2 3 10 52.93
    -2 3 10 50.51
    -2 3 10 50.65
    -2 3 10 45.45
    -2 3 10 47.47
    1 -3 -10 6.76
    1 -3 -10 5.3
    1 -3 -10 5.02
    -1 3 10 5.71
    -1 3 10 5.68
    0 -3 -10 0
    0 -3 -10 -0.56
    0 -3 -10 -1.76
    0 -3 -10 -2.17
    0 3 10 2.44
    0 3 10 1.66
    0 3 10 -1.23
    0 3 10 -0.48
    -1 -3 -10 -0.13
    -1 -3 -10 -3.28
    -1 -3 -10 3.62
    1 3 10 3.33
    1 3 10 4.51
    1 3 10 1.62
    1 3 10 -0.59
    7 -4 -10 1.36
    7 -4 -10 -0.36
    7 -4 -10 -2.03
    7 -4 -10 0.4
    7 -4 -10 -0.58
    -7 4 10 -0.64
    -7 4 10 -0.72
    -7 4 10 0.05
    -7 4 10 2.05
    -7 4 10 -1.61
    6 -4 -10 4.62
    6 -4 -10 3.07
    6 -4 -10 6.86
    -6 4 10 5.03
    -6 4 10 4.48
    -6 4 10 4.56
    -6 4 10 4.59
    -6 4 10 5.85
    5 -4 -10 10.39
    5 -4 -10 16.12
    -5 4 10 8.79
    -5 4 10 13.15
    -5 4 10 13.46
    -5 4 10 10.48
    -5 4 10 12.76
    4 -4 -10 -1.15
    4 -4 -10 2.46
    4 -4 -10 0.11
    4 -4 -10 -2.54
    -4 4 10 0.61
    -4 4 10 0.7
    -4 4 10 -0.17
    -4 4 10 -0.14
    -4 4 10 -0.36
    3 -4 -10 2.59
    3 -4 -10 0.72
    3 -4 -10 3.7
    3 -4 -10 -0.17
    -3 4 10 2.18
    -3 4 10 -0.51
    -3 4 10 1.95
    -3 4 10 0.93
    -3 4 10 -0.4
    2 -4 -10 3.08
    2 -4 -10 5.54
    2 -4 -10 3.61
    2 -4 -10 6.38
    -2 4 10 2.89
    -2 4 10 2.81
    -2 4 10 4.69
    -2 4 10 3.83
    -2 4 10 2.9
    1 -4 -10 4.53
    1 -4 -10 -0.92
    1 -4 -10 1.54
    1 -4 -10 2.66
    -1 4 10 5.08
    -1 4 10 0.09
    -1 4 10 2.38
    -1 4 10 -0.63
    -1 4 10 0.6
    0 -4 -10 5.68
    0 -4 -10 5.78
    0 -4 -10 10.69
    0 -4 -10 7.85
    0 4 10 9.88
    0 4 10 7.58
    0 4 10 11.03
    6 -5 -10 3.27
    6 -5 -10 7.72
    6 -5 -10 7.63
    6 -5 -10 4.65
    -6 5 10 4.26
    -6 5 10 6.28
    5 -5 -10 0.66
    5 -5 -10 -0.85
    -5 5 10 0.79
    -5 5 10 -0.08
    -5 5 10 -0.9
    -5 5 10 0.55
    -5 5 10 -1.67
    -5 5 10 -0.78
    4 -5 -10 3.83
    4 -5 -10 4.39
    4 -5 -10 3.81
    -4 5 10 3
    -4 5 10 6.09
    -4 5 10 6.13
    -4 5 10 4.9
    -4 5 10 3.07
    3 -5 -10 20.01
    3 -5 -10 19.45
    3 -5 -10 15.18
    3 -5 -10 22.93
    -3 5 10 17.32
    -3 5 10 21.27
    -3 5 10 13.96
    2 -5 -10 6.77
    -2 5 10 5.27
    -2 5 10 1.4
    -2 5 10 4.32
    -2 5 10 7.63
    -2 5 10 4.65
    1 9 -11 3.57
    1 9 -11 -1.6
    1 9 -11 -1.81
    1 9 -11 -2.07
    -1 -9 11 -0.06
    -1 -9 11 1.01
    -1 -9 11 0.9
    -1 -9 11 1.72
    -1 -9 11 -1.28
    0 9 -11 1.53
    0 9 -11 2.04
    0 9 -11 4.09
    0 9 -11 3.45
    0 -9 11 2.6
    0 -9 11 1.18
    0 -9 11 0.97
    0 -9 11 1.72
    -1 9 -11 10.78
    -1 9 -11 15.49
    -1 9 -11 10.42
    1 -9 11 12.89
    1 -9 11 15.32
    1 -9 11 9.62
    -2 9 -11 6.53
    -2 9 -11 5.6
    -2 9 -11 6.18
    -2 9 -11 5.8
    -2 9 -11 6.76
    2 -9 11 6.39
    2 -9 11 6.81
    2 -9 11 5.43
    -3 9 -11 0.55
    -3 9 -11 2.74
    -3 9 -11 -0.82
    -3 9 -11 1.72
    3 -9 11 3.6
    3 -9 11 0.88
    3 -9 11 0.11
    3 -9 11 0.63
    3 8 -11 2.9
    3 8 -11 4.71
    -3 -8 11 4.7
    -3 -8 11 4.71
    -3 -8 11 4.83
    -3 -8 11 4.58
    2 8 -11 18.33
    2 8 -11 20.52
    2 8 -11 21.53
    2 8 -11 20.17
    -2 -8 11 23.96
    -2 -8 11 21.06
    -2 -8 11 20.76
    -2 -8 11 23.15
    -2 -8 11 20.84
    1 8 -11 3.37
    1 8 -11 3.11
    1 8 -11 0.89
    1 8 -11 0.93
    -1 -8 11 0.57
    -1 -8 11 0.83
    -1 -8 11 3.6
    -1 -8 11 1.51
    0 8 -11 -0.24
    0 8 -11 0.58
    0 8 -11 0.57
    0 8 -11 1.5
    0 -8 11 1.39
    0 -8 11 -0.04
    0 -8 11 -0.78
    -1 8 -11 4.42
    -1 8 -11 5.79
    -1 8 -11 6.72
    -1 8 -11 4.91
    1 -8 11 4.45
    1 -8 11 4.68
    1 -8 11 4.75
    1 -8 11 8.36
    -2 8 -11 3.17
    -2 8 -11 2.52
    -2 8 -11 4.09
    -2 8 -11 4.13
    -2 8 -11 2.95
    2 -8 11 4.43
    2 -8 11 4.17
    2 -8 11 2.95
    -3 8 -11 0.51
    -3 8 -11 2.27
    -3 8 -11 -1.41
    -3 8 -11 0.45
    -3 8 -11 0.26
    3 -8 11 -0.41
    3 -8 11 0.27
    3 -8 11 -0.58
    -4 8 -11 2.97
    -4 8 -11 2.19
    -4 8 -11 1.06
    -4 8 -11 0.49
    4 -8 11 0.72
    4 -8 11 1.53
    4 -8 11 -0.71
    4 7 -11 -1.08
    4 7 -11 0.73
    4 7 -11 0.83
    -4 -7 11 0.47
    -4 -7 11 0.64
    -4 -7 11 -0.57
    -4 -7 11 1.23
    3 7 -11 2.2
    3 7 -11 4.26
    3 7 -11 4.85
    3 7 -11 4.82
    -3 -7 11 5.14
    -3 -7 11 4.33
    -3 -7 11 3.62
    -3 -7 11 5.66
    2 7 -11 -0.07
    2 7 -11 -0.81
    2 7 -11 -0.14
    2 7 -11 0.8
    -2 -7 11 1.53
    -2 -7 11 -1.22
    -2 -7 11 -0.71
    -2 -7 11 -1.2
    1 7 -11 1.53
    1 7 -11 -1.04
    1 7 -11 -0.19
    1 7 -11 0.53
    -1 -7 11 0.3
    -1 -7 11 0.36
    -1 -7 11 -0.22
    0 7 -11 18.89
    0 7 -11 17.21
    0 7 -11 20.68
    0 7 -11 20.87
    0 -7 11 18.66
    0 -7 11 20.99
    0 -7 11 19.85
    -1 7 -11 14.97
    -1 7 -11 16.05
    -1 7 -11 10.94
    -1 7 -11 9.67
    -1 7 -11 12.88
    1 -7 11 12.77
    1 -7 11 13.15
    1 -7 11 10.26
    -2 7 -11 1.23
    -2 7 -11 1.05
    -2 7 -11 -0.01
    -2 7 -11 -0.68
    -2 7 -11 0.97
    2 -7 11 0.14
    2 -7 11 0.67
    2 -7 11 -1.19
    -3 7 -11 4.46
    -3 7 -11 6.33
    -3 7 -11 5.51
    -3 7 -11 6.47
    -3 7 -11 5.01
    3 -7 11 2.65
    3 -7 11 6.47
    3 -7 11 5.5
    -4 7 -11 27.74
    -4 7 -11 28.38
    -4 7 -11 26.47
    -4 7 -11 33.98
    4 -7 11 18.88
    4 -7 11 29.59
    4 -7 11 19.42
    4 -7 11 26.4
    5 6 -11 0.15
    5 6 -11 -1.48
    5 6 -11 0.59
    5 6 -11 1.94
    -5 -6 11 1.57
    -5 -6 11 -0.81
    -5 -6 11 1.46
    -5 -6 11 -1.18
    4 6 -11 2.05
    4 6 -11 3.58
    4 6 -11 1.76
    4 6 -11 1.12
    -4 -6 11 2.09
    -4 -6 11 1.35
    -4 -6 11 3.43
    -4 -6 11 2.57
    -4 -6 11 2.47
    3 6 -11 11.07
    3 6 -11 13.4
    3 6 -11 12.99
    3 6 -11 15
    -3 -6 11 13.24
    -3 -6 11 14.09
    -3 -6 11 15.48
    -3 -6 11 13.1
    2 6 -11 5.09
    2 6 -11 3.95
    2 6 -11 7.7
    2 6 -11 4.03
    -2 -6 11 4.63
    -2 -6 11 4.66
    -2 -6 11 4.21
    -2 -6 11 5.42
    -2 -6 11 4.67
    1 6 -11 8.5
    1 6 -11 3.81
    1 6 -11 4.91
    1 6 -11 5.21
    -1 -6 11 7.64
    -1 -6 11 6.94
    -1 -6 11 7.36
    0 6 -11 3.01
    0 6 -11 2.39
    0 6 -11 2.95
    0 6 -11 3.6
    0 6 -11 4.19
    0 6 -11 3.34
    0 -6 11 2.71
    0 -6 11 3.86
    0 -6 11 3.53
    0 -6 11 3.62
    -1 6 -11 5.49
    -1 6 -11 3.72
    -1 6 -11 4.01
    -1 6 -11 3.95
    -1 6 -11 4.15
    1 -6 11 3.56
    1 -6 11 6.61
    1 -6 11 2.99
    1 -6 11 4.18
    -2 6 -11 12.97
    -2 6 -11 13.76
    -2 6 -11 13.49
    2 -6 11 10.77
    2 -6 11 9.05
    2 -6 11 10.1
    2 -6 11 13.51
    -3 6 -11 4.87
    -3 6 -11 7.47
    -3 6 -11 6.71
    3 -6 11 5.53
    3 -6 11 4.87
    3 -6 11 4.42
    -4 6 -11 0.97
    -4 6 -11 -0.15
    -4 6 -11 0.26
    -4 6 -11 -0.23
    -4 6 -11 1.07
    4 -6 11 3.33
    4 -6 11 -0.39
    4 -6 11 -0.76
    4 -6 11 -1.41
    5 5 -11 3.22
    5 5 -11 3.32
    5 5 -11 3.17
    5 5 -11 4.71
    -5 -5 11 2.88
    -5 -5 11 4.68
    -5 -5 11 2.99
    -5 -5 11 2.73
    -5 -5 11 4.29
    4 5 -11 5.28
    4 5 -11 4.39
    4 5 -11 7.07
    4 5 -11 8.45
    -4 -5 11 6.86
    -4 -5 11 8.91
    -4 -5 11 7.24
    -4 -5 11 6.84
    -4 -5 11 6.94
    3 5 -11 8.3
    3 5 -11 12.84
    3 5 -11 11.03
    3 5 -11 9.78
    -3 -5 11 12.49
    -3 -5 11 13.21
    -3 -5 11 11.79
    -3 -5 11 12.74
    -3 -5 11 12.38
    2 5 -11 5.79
    2 5 -11 10.41
    2 5 -11 4.9
    2 5 -11 7.05
    2 5 -11 8.3
    -2 -5 11 9.38
    -2 -5 11 8.23
    -2 -5 11 8.4
    -2 -5 11 6.21
    1 5 -11 24.98
    1 5 -11 24.98
    1 5 -11 22.18
    1 5 -11 23.55
    1 5 -11 20.58
    1 5 -11 27.84
    -1 -5 11 20.7
    -1 -5 11 22.74
    -1 -5 11 22.04
    -1 -5 11 23.99
    0 5 -11 15.97
    0 5 -11 12.91
    0 5 -11 12.91
    0 5 -11 15.23
    0 5 -11 15.64
    0 5 -11 12.26
    0 -5 11 13.32
    0 -5 11 14.66
    0 -5 11 15.38
    0 -5 11 13.18
    -1 5 -11 0.49
    -1 5 -11 0.74
    -1 5 -11 -0.21
    -1 5 -11 0.04
    1 -5 11 0.15
    1 -5 11 -0.76
    1 -5 11 -0.98
    1 -5 11 0.6
    -2 5 -11 5.92
    -2 5 -11 7.95
    -2 5 -11 7.41
    -2 5 -11 7.43
    -2 5 -11 4.45
    2 -5 11 6.03
    2 -5 11 6.73
    2 -5 11 6.35
    2 -5 11 10.71
    -3 5 -11 12.65
    -3 5 -11 9.24
    -3 5 -11 8.35
    -3 5 -11 9.16
    -3 5 -11 14.76
    3 -5 11 12.03
    3 -5 11 13.34
    3 -5 11 13.68
    -4 5 -11 -0.51
    -4 5 -11 -1.83
    -4 5 -11 -0.23
    -4 5 -11 -0.18
    -4 5 -11 -1.96
    4 -5 11 0.65
    4 -5 11 0.97
    4 -5 11 -0.05
    4 -5 11 0.43
    6 4 -11 1.19
    6 4 -11 0.58
    6 4 -11 0.87
    6 4 -11 -0.63
    6 4 -11 1.5
    -6 -4 11 0.9
    -6 -4 11 -1.39
    -6 -4 11 0.59
    -6 -4 11 1.49
    -6 -4 11 -0.72
    5 4 -11 4.36
    5 4 -11 9.89
    5 4 -11 6.16
    5 4 -11 4.16
    5 4 -11 6.54
    -5 -4 11 6.22
    -5 -4 11 6.59
    -5 -4 11 5.38
    -5 -4 11 9.53
    -5 -4 11 5.77
    4 4 -11 11.48
    4 4 -11 11.8
    4 4 -11 14.97
    4 4 -11 13.54
    4 4 -11 10.45
    -4 -4 11 10.18
    -4 -4 11 13.92
    -4 -4 11 12.73
    -4 -4 11 10.08
    -4 -4 11 13.79
    3 4 -11 8.67
    3 4 -11 11.01
    3 4 -11 13.98
    3 4 -11 10.52
    3 4 -11 7.09
    -3 -4 11 11.31
    -3 -4 11 10.06
    -3 -4 11 9.9
    -3 -4 11 10.36
    -3 -4 11 8.52
    2 4 -11 4.63
    2 4 -11 4.19
    2 4 -11 3.73
    2 4 -11 5.6
    2 4 -11 4.29
    -2 -4 11 4.04
    -2 -4 11 4.47
    -2 -4 11 6.98
    -2 -4 11 3.64
    1 4 -11 1.21
    1 4 -11 1.07
    1 4 -11 0.94
    1 4 -11 0.83
    1 4 -11 -0.28
    -1 -4 11 1.11
    -1 -4 11 0.73
    -1 -4 11 0.8
    -1 -4 11 0.36
    0 4 -11 -0.54
    0 4 -11 0.5
    0 4 -11 1.07
    0 4 -11 -0.44
    0 4 -11 1.98
    0 -4 11 0.66
    0 -4 11 0.84
    0 -4 11 0.34
    0 -4 11 0.03
    -1 4 -11 14.91
    -1 4 -11 15.11
    -1 4 -11 17.16
    -1 4 -11 17.95
    -1 4 -11 12.91
    1 -4 11 16.37
    1 -4 11 16.36
    1 -4 11 12.89
    1 -4 11 15.06
    -2 4 -11 18.82
    -2 4 -11 17.83
    -2 4 -11 19.07
    -2 4 -11 21.17
    -2 4 -11 25.29
    2 -4 11 23.02
    2 -4 11 23.68
    2 -4 11 19.74
    2 -4 11 18.85
    -3 4 -11 -0.54
    -3 4 -11 -0.1
    -3 4 -11 -0.87
    -3 4 -11 -0.46
    -3 4 -11 -0.46
    3 -4 11 0.15
    3 -4 11 -0.56
    3 -4 11 -0.16
    -4 4 -11 3.14
    -4 4 -11 6.46
    -4 4 -11 5.65
    -4 4 -11 8.47
    -4 4 -11 5.38
    4 -4 11 4.71
    4 -4 11 2.09
    4 -4 11 5.25
    4 -4 11 3.52
    6 3 -11 12.43
    6 3 -11 11.25
    6 3 -11 11.53
    6 3 -11 8.21
    6 3 -11 11.67
    -6 -3 11 14.33
    -6 -3 11 9.4
    -6 -3 11 12.18
    -6 -3 11 9.96
    -6 -3 11 10.42
    5 3 -11 15.47
    5 3 -11 19.52
    5 3 -11 15.34
    5 3 -11 15.68
    -5 -3 11 14.59
    -5 -3 11 15.83
    -5 -3 11 15.42
    -5 -3 11 17.45
    -5 -3 11 15.61
    4 3 -11 0.07
    4 3 -11 0.55
    4 3 -11 1.13
    4 3 -11 -0.57
    4 3 -11 0.41
    -4 -3 11 0.09
    -4 -3 11 0.36
    -4 -3 11 0.63
    -4 -3 11 0.98
    3 3 -11 5.42
    3 3 -11 5.55
    3 3 -11 5.77
    3 3 -11 7.98
    3 3 -11 5.08
    -3 -3 11 6.01
    -3 -3 11 5.2
    -3 -3 11 6.52
    -3 -3 11 5.79
    2 3 -11 37.44
    2 3 -11 38.09
    2 3 -11 42.57
    2 3 -11 34.94
    2 3 -11 36.57
    -2 -3 11 42.84
    -2 -3 11 38.01
    -2 -3 11 34.72
    -2 -3 11 37.8
    1 3 -11 6.82
    1 3 -11 7.44
    1 3 -11 5.73
    1 3 -11 7.99
    1 3 -11 6.46
    -1 -3 11 7.45
    -1 -3 11 7.95
    -1 -3 11 6.2
    -1 -3 11 5.8
    0 3 -11 3.23
    0 3 -11 1.16
    0 3 -11 2.13
    0 3 -11 2.28
    0 -3 11 3.44
    0 -3 11 2.34
    0 -3 11 4.64
    0 -3 11 1.25
    -1 3 -11 1.84
    -1 3 -11 4.84
    -1 3 -11 2.89
    -1 3 -11 5.33
    1 -3 11 3.77
    1 -3 11 2.99
    1 -3 11 4.67
    1 -3 11 4.39
    -2 3 -11 8.68
    -2 3 -11 7.97
    -2 3 -11 9.24
    -2 3 -11 8.59
    2 -3 11 9.86
    2 -3 11 10.52
    2 -3 11 8.05
    2 -3 11 11.58
    -3 3 -11 4.59
    -3 3 -11 3.51
    -3 3 -11 -0.09
    -3 3 -11 1.08
    -3 3 -11 2.13
    3 -3 11 1.59
    3 -3 11 3.82
    3 -3 11 3.3
    3 -3 11 3.47
    -4 3 -11 13.79
    -4 3 -11 11.58
    -4 3 -11 9.82
    4 -3 11 10.71
    4 -3 11 10.49
    7 2 -11 0.85
    7 2 -11 -0.55
    7 2 -11 3.33
    7 2 -11 -0.8
    7 2 -11 0.55
    -7 -2 11 -0.64
    -7 -2 11 0.18
    -7 -2 11 -1.26
    -7 -2 11 -0.55
    6 2 -11 1.19
    6 2 -11 3.49
    6 2 -11 3.58
    -6 -2 11 3.96
    -6 -2 11 2.64
    -6 -2 11 2.7
    -6 -2 11 2.57
    -6 -2 11 2.35
    5 2 -11 10.23
    5 2 -11 7.07
    5 2 -11 10.52
    5 2 -11 9.25
    5 2 -11 10.12
    -5 -2 11 8.99
    -5 -2 11 8.32
    -5 -2 11 9.12
    -5 -2 11 9.26
    -5 -2 11 7.88
    4 2 -11 -0.38
    4 2 -11 2.03
    4 2 -11 1.38
    4 2 -11 1.43
    -4 -2 11 1.56
    -4 -2 11 2.21
    -4 -2 11 1.06
    -4 -2 11 2.1
    -4 -2 11 1.96
    3 2 -11 7.88
    3 2 -11 5.17
    3 2 -11 7.78
    3 2 -11 7.99
    3 2 -11 7.64
    -3 -2 11 5.22
    -3 -2 11 7.37
    -3 -2 11 7.61
    -3 -2 11 6.41
    2 2 -11 -1.27
    2 2 -11 -1.48
    2 2 -11 0.44
    2 2 -11 0.3
    2 2 -11 -0.98
    -2 -2 11 0.75
    -2 -2 11 -0.42
    -2 -2 11 -0.96
    -2 -2 11 0
    1 2 -11 0.87
    1 2 -11 -0.06
    1 2 -11 1.38
    1 2 -11 0.4
    -1 -2 11 0.66
    -1 -2 11 -0.85
    -1 -2 11 0.47
    -1 -2 11 1.16
    0 2 -11 35.4
    0 2 -11 34.94
    0 2 -11 27.68
    0 2 -11 30.25
    0 -2 11 34.33
    0 -2 11 33.04
    0 -2 11 30
    0 -2 11 30.19
    -1 2 -11 18.08
    -1 2 -11 15.91
    -1 2 -11 20.9
    -1 2 -11 18.63
    1 -2 11 16.28
    1 -2 11 18.33
    1 -2 11 17.35
    1 -2 11 19.18
    -2 2 -11 0.04
    -2 2 -11 -0.04
    -2 2 -11 1.66
    -2 2 -11 0.92
    2 -2 11 0.49
    2 -2 11 0.22
    2 -2 11 0.94
    -3 2 -11 5.56
    -3 2 -11 8.35
    -3 2 -11 5.33
    -3 2 -11 3.24
    -3 2 -11 4.71
    3 -2 11 5.29
    3 -2 11 4.15
    3 -2 11 4.3
    7 1 -11 10.44
    7 1 -11 10.21
    7 1 -11 7.13
    7 1 -11 10.05
    7 1 -11 13.9
    -7 -1 11 12.61
    -7 -1 11 8.11
    -7 -1 11 12.74
    -7 -1 11 15.71
    6 1 -11 9.34
    6 1 -11 7.75
    6 1 -11 13.32
    6 1 -11 15.22
    -6 -1 11 11.17
    -6 -1 11 11.39
    -6 -1 11 10
    -6 -1 11 8.31
    5 1 -11 -0.42
    5 1 -11 2.37
    5 1 -11 0.83
    5 1 -11 1.31
    5 1 -11 -0.87
    -5 -1 11 1.27
    -5 -1 11 -0.1
    -5 -1 11 0.25
    -5 -1 11 1.11
    -5 -1 11 0.01
    4 1 -11 1.78
    4 1 -11 4.13
    4 1 -11 2.64
    4 1 -11 1.75
    -4 -1 11 1.69
    -4 -1 11 3.31
    -4 -1 11 4.38
    -4 -1 11 1.6
    3 1 -11 25.78
    3 1 -11 20.46
    3 1 -11 24.05
    3 1 -11 24.52
    3 1 -11 22.07
    -3 -1 11 22.34
    -3 -1 11 22.57
    -3 -1 11 24.12
    -3 -1 11 27.39
    2 1 -11 0.85
    2 1 -11 1.21
    2 1 -11 4.12
    2 1 -11 1.49
    -2 -1 11 1.93
    -2 -1 11 0.79
    -2 -1 11 2.78
    -2 -1 11 4.12
    1 1 -11 3.19
    1 1 -11 2.92
    1 1 -11 3.75
    1 1 -11 2.75
    -1 -1 11 3.87
    -1 -1 11 2.67
    -1 -1 11 2.9
    -1 -1 11 4.39
    0 1 -11 1.39
    0 1 -11 2.28
    0 1 -11 3.5
    0 1 -11 2.69
    0 -1 11 1.39
    0 -1 11 2.14
    0 -1 11 1.83
    0 -1 11 2.99
    -1 1 -11 0.31
    -1 1 -11 0.99
    -1 1 -11 1.79
    -1 1 -11 -0.34
    1 -1 11 1.33
    1 -1 11 1.68
    1 -1 11 0.91
    1 -1 11 -0.66
    -2 1 -11 10.86
    -2 1 -11 9.49
    -2 1 -11 8.69
    -2 1 -11 10.59
    2 -1 11 9.3
    2 -1 11 9.98
    2 -1 11 8.65
    -3 1 -11 7.69
    -3 1 -11 12.89
    -3 1 -11 10.7
    -3 1 -11 9.86
    3 -1 11 6.55
    3 -1 11 10.88
    3 -1 11 10.91
    7 0 -11 -2.02
    7 0 -11 2.98
    7 0 -11 3.09
    7 0 -11 1.71
    7 0 -11 2.06
    -7 0 11 1.4
    -7 0 11 1.93
    -7 0 11 4.65
    -7 0 11 0.69
    -7 0 11 2.41
    6 0 -11 4.86
    6 0 -11 6.37
    6 0 -11 6.65
    6 0 -11 5.02
    6 0 -11 2.52
    -6 0 11 2.99
    -6 0 11 4.43
    -6 0 11 4.13
    -6 0 11 6.12
    5 0 -11 6.88
    5 0 -11 5.29
    5 0 -11 3.43
    5 0 -11 3.16
    5 0 -11 2.63
    -5 0 11 5.31
    -5 0 11 2.38
    -5 0 11 4.27
    -5 0 11 4.58
    -5 0 11 3.78
    4 0 -11 11.03
    4 0 -11 8.58
    4 0 -11 11.3
    -4 0 11 8.5
    -4 0 11 11.02
    -4 0 11 9.38
    -4 0 11 9.03
    3 0 -11 -1.3
    3 0 -11 -0.32
    3 0 -11 0.98
    3 0 -11 -0.05
    3 0 -11 -0.33
    -3 0 11 -0.37
    -3 0 11 -0.43
    -3 0 11 0.1
    -3 0 11 0.94
    2 0 -11 1.81
    2 0 -11 2.52
    2 0 -11 4.06
    2 0 -11 2.53
    -2 0 11 2.77
    -2 0 11 1.98
    -2 0 11 2.23
    -2 0 11 2.6
    1 0 -11 24.8
    1 0 -11 28.8
    1 0 -11 22
    1 0 -11 27.61
    -1 0 11 26.95
    -1 0 11 24.76
    -1 0 11 26.35
    -1 0 11 23.97
    0 0 -11 14.95
    0 0 -11 19.42
    0 0 -11 20.19
    0 0 -11 17.75
    0 0 11 18.47
    0 0 11 20.88
    0 0 11 16.54
    0 0 11 18.45
    -1 0 -11 -0.1
    -1 0 -11 -0.51
    -1 0 -11 -0.35
    -1 0 -11 -2.21
    1 0 11 2.13
    1 0 11 -1.14
    1 0 11 -1.17
    1 0 11 1.45
    -2 0 -11 3.52
    -2 0 -11 3.62
    -2 0 -11 2.47
    -2 0 -11 2.73
    2 0 11 -0.36
    2 0 11 5.09
    2 0 11 1.98
    2 0 11 2.3
    7 -1 -11 3.84
    7 -1 -11 5.06
    7 -1 -11 9.7
    7 -1 -11 6.38
    7 -1 -11 4.23
    -7 1 11 5.36
    -7 1 11 5.12
    -7 1 11 6.17
    -7 1 11 5.49
    -7 1 11 6.54
    6 -1 -11 2.5
    6 -1 -11 1.89
    6 -1 -11 2.08
    6 -1 -11 1.94
    6 -1 -11 5.3
    -6 1 11 0.66
    -6 1 11 -0.74
    -6 1 11 1.05
    -6 1 11 3.42
    -6 1 11 1.97
    5 -1 -11 4.63
    5 -1 -11 3.87
    5 -1 -11 3.88
    5 -1 -11 6.04
    5 -1 -11 5.14
    -5 1 11 1.53
    -5 1 11 3.73
    -5 1 11 2.12
    -5 1 11 3.91
    4 -1 -11 19.69
    4 -1 -11 19.25
    4 -1 -11 14.71
    4 -1 -11 18.91
    -4 1 11 20.31
    -4 1 11 13.6
    -4 1 11 14.45
    -4 1 11 19.18
    3 -1 -11 1.78
    3 -1 -11 1.88
    3 -1 -11 0.86
    -3 1 11 -0.09
    -3 1 11 0.34
    -3 1 11 -1.48
    -3 1 11 0.47
    2 -1 -11 8.89
    2 -1 -11 13.13
    2 -1 -11 10.11
    -2 1 11 9.61
    -2 1 11 13.39
    -2 1 11 12.27
    -2 1 11 10.91
    1 -1 -11 0.28
    1 -1 -11 1.82
    1 -1 -11 0.83
    -1 1 11 -0.44
    -1 1 11 0.99
    -1 1 11 -0.3
    -1 1 11 -0.71
    0 -1 -11 -0.34
    0 -1 -11 1.16
    0 1 11 -0.08
    0 1 11 2.14
    0 1 11 -0.75
    0 1 11 1.01
    0 1 11 -0.03
    -1 -1 -11 29.07
    -1 -1 -11 22.44
    -1 -1 -11 23.9
    -1 -1 -11 21.74
    1 1 11 16.56
    1 1 11 22.98
    1 1 11 21.93
    1 1 11 23.5
    1 1 11 24.36
    -2 -1 -11 15.16
    -2 -1 -11 11.57
    -2 -1 -11 7.51
    2 1 11 13.86
    2 1 11 13.53
    7 -2 -11 -0.37
    7 -2 -11 -0.07
    7 -2 -11 -0.5
    7 -2 -11 0.63
    7 -2 -11 2.14
    -7 2 11 0.26
    -7 2 11 0.73
    -7 2 11 0.44
    -7 2 11 -1.85
    -7 2 11 -0.12
    6 -2 -11 12.24
    6 -2 -11 6.09
    6 -2 -11 17.24
    6 -2 -11 17.48
    -6 2 11 13.16
    -6 2 11 9.92
    -6 2 11 17.47
    -6 2 11 12.8
    -6 2 11 9.43
    5 -2 -11 17.29
    5 -2 -11 21.58
    5 -2 -11 17.34
    -5 2 11 16.87
    -5 2 11 20.11
    -5 2 11 15.22
    -5 2 11 15.42
    -5 2 11 21.32
    4 -2 -11 0.54
    4 -2 -11 -0.15
    -4 2 11 0.67
    -4 2 11 1.02
    -4 2 11 -0.38
    -4 2 11 0.16
    3 -2 -11 0.84
    3 -2 -11 0.21
    3 -2 -11 0.82
    -3 2 11 -0.97
    -3 2 11 -0.17
    -3 2 11 0.17
    -3 2 11 0.39
    2 -2 -11 9.32
    2 -2 -11 9.18
    2 -2 -11 8.81
    2 -2 -11 7.23
    -2 2 11 8.66
    -2 2 11 6.21
    -2 2 11 10.41
    -2 2 11 9.86
    -2 2 11 8.28
    1 -2 -11 3.43
    1 -2 -11 2.56
    1 -2 -11 2.54
    1 -2 -11 2.47
    -1 2 11 1.32
    -1 2 11 2.66
    -1 2 11 3.99
    -1 2 11 3.8
    -1 2 11 2.24
    0 -2 -11 -0.46
    0 -2 -11 0.22
    0 -2 -11 2.02
    0 2 11 1.3
    0 2 11 2.9
    0 2 11 0.09
    0 2 11 0.89
    -1 -2 -11 1.12
    -1 -2 -11 -1.11
    1 2 11 0.82
    1 2 11 2.01
    1 2 11 2.06
    1 2 11 3.66
    -7 3 11 0.79
    6 -3 -11 -0.16
    6 -3 -11 0.06
    6 -3 -11 2.47
    6 -3 -11 3.07
    -6 3 11 0.23
    -6 3 11 1.64
    -6 3 11 2.86
    5 -3 -11 0.74
    5 -3 -11 2.75
    5 -3 -11 3.8
    5 -3 -11 3.04
    -5 3 11 1.32
    -5 3 11 2.06
    -5 3 11 2.53
    -5 3 11 1.97
    -5 3 11 2.68
    4 -3 -11 0.67
    4 -3 -11 1.17
    4 -3 -11 -0.29
    4 -3 -11 3.01
    -4 3 11 -0.1
    -4 3 11 1.37
    -4 3 11 -0.45
    -4 3 11 1.5
    3 -3 -11 5.07
    3 -3 -11 5.84
    3 -3 -11 8.32
    3 -3 -11 6.82
    -3 3 11 5.71
    -3 3 11 3.87
    -3 3 11 8.61
    -3 3 11 8.71
    -3 3 11 6.43
    2 -3 -11 1.94
    2 -3 -11 -1.07
    2 -3 -11 1
    2 -3 -11 5.58
    -2 3 11 2.23
    -2 3 11 2.63
    -2 3 11 2.08
    -2 3 11 2.72
    -2 3 11 3.3
    1 -3 -11 1.62
    1 -3 -11 -0.5
    1 -3 -11 -2.63
    1 -3 -11 -1.02
    -1 3 11 -1.02
    -1 3 11 1.43
    -1 3 11 0.64
    -1 3 11 0.9
    -1 3 11 -0.05
    0 -3 -11 13.72
    0 -3 -11 11.89
    0 -3 -11 10.83
    0 3 11 12.65
    0 3 11 11.41
    6 -4 -11 10.53
    6 -4 -11 2.2
    6 -4 -11 8.2
    -6 4 11 8.71
    -6 4 11 7.77
    -6 4 11 6.38
    5 -4 -11 1.85
    5 -4 -11 -0.63
    5 -4 -11 1.26
    5 -4 -11 -2.07
    -5 4 11 -0.89
    -5 4 11 0.72
    -5 4 11 0.96
    -5 4 11 -3.03
    -5 4 11 0.01
    4 -4 -11 1.51
    4 -4 -11 0.52
    4 -4 -11 2.02
    4 -4 -11 1.5
    -4 4 11 2.19
    -4 4 11 1.8
    -4 4 11 3.76
    -4 4 11 1.36
    -4 4 11 2.91
    3 -4 -11 12.97
    3 -4 -11 8.17
    3 -4 -11 9.52
    3 -4 -11 10.75
    -3 4 11 8.35
    -3 4 11 10.27
    -3 4 11 8.31
    -3 4 11 14.38
    -3 4 11 8.83
    2 -4 -11 2.03
    2 -4 -11 0.49
    2 -4 -11 4.98
    -2 4 11 1.25
    -2 4 11 3.18
    -2 4 11 1.99
    -2 4 11 4.19
    -2 4 11 2.71
    2 8 -12 -2.17
    2 8 -12 -1.17
    2 8 -12 2.64
    -2 -8 12 1.71
    -2 -8 12 -0.62
    -2 -8 12 1.21
    -2 -8 12 0.26
    1 8 -12 1.96
    1 8 -12 4.01
    1 8 -12 0.81
    1 8 -12 0.1
    -1 -8 12 3.5
    -1 -8 12 0.68
    -1 -8 12 2.08
    -1 -8 12 1.45
    0 8 -12 21.6
    0 8 -12 19.13
    0 8 -12 23.32
    0 8 -12 26.01
    0 -8 12 19.32
    0 -8 12 16.07
    -1 8 -12 13.07
    -1 8 -12 15.3
    -1 8 -12 11.41
    -1 8 -12 13.94
    -1 8 -12 13.69
    1 -8 12 15.97
    1 -8 12 12.2
    1 -8 12 11.74
    -2 8 -12 0.31
    -2 8 -12 -0.75
    -2 8 -12 3.11
    -2 8 -12 -0.53
    2 -8 12 1.36
    2 -8 12 -0.78
    2 -8 12 -0.88
    3 7 -12 3.86
    3 7 -12 5.8
    3 7 -12 7.99
    3 7 -12 3.93
    -3 -7 12 5.69
    -3 -7 12 7.99
    -3 -7 12 7.27
    -3 -7 12 5.49
    -3 -7 12 5.32
    2 7 -12 -1.39
    2 7 -12 1.77
    2 7 -12 2.16
    2 7 -12 1.49
    -2 -7 12 2.82
    -2 -7 12 -0.26
    -2 -7 12 0.96
    -2 -7 12 -0.39
    -2 -7 12 -1.62
    1 7 -12 9.12
    1 7 -12 11.18
    1 7 -12 6.61
    1 7 -12 7.98
    -1 -7 12 5.82
    -1 -7 12 8.76
    -1 -7 12 7.11
    0 7 -12 1.95
    0 7 -12 0.86
    0 7 -12 1.68
    0 7 -12 2.39
    0 7 -12 1.46
    0 -7 12 2.14
    0 -7 12 0.88
    0 -7 12 1.57
    0 -7 12 1.57
    -1 7 -12 0.35
    -1 7 -12 2.55
    -1 7 -12 -0.71
    -1 7 -12 1.01
    -1 7 -12 -2.29
    1 -7 12 0.49
    1 -7 12 1.53
    1 -7 12 0.63
    -2 7 -12 13.65
    -2 7 -12 11.48
    -2 7 -12 11.06
    -2 7 -12 21.07
    -2 7 -12 15.25
    2 -7 12 10.99
    2 -7 12 9.14
    2 -7 12 16.2
    2 -7 12 12.14
    -3 7 -12 11.19
    -3 7 -12 6.17
    -3 7 -12 9.34
    -3 7 -12 8.45
    3 -7 12 5.24
    3 -7 12 6.88
    3 -7 12 4.79
    3 -7 12 10.06
    4 6 -12 11.11
    4 6 -12 9.61
    4 6 -12 11.96
    4 6 -12 14.94
    -4 -6 12 8.01
    -4 -6 12 7.55
    -4 -6 12 7.19
    -4 -6 12 6.55
    -4 -6 12 9.24
    3 6 -12 1.28
    3 6 -12 2.77
    3 6 -12 0.83
    3 6 -12 -1.25
    -3 -6 12 -0.81
    -3 -6 12 2.68
    -3 -6 12 1.49
    -3 -6 12 -0.15
    -3 -6 12 -0.48
    2 6 -12 0.86
    2 6 -12 -0.04
    2 6 -12 2.05
    2 6 -12 -0.22
    2 6 -12 2.16
    -2 -6 12 2.11
    -2 -6 12 0.86
    -2 -6 12 1.03
    -2 -6 12 -0.23
    1 6 -12 21.88
    1 6 -12 27.44
    1 6 -12 23.94
    1 6 -12 22.54
    -1 -6 12 24.22
    -1 -6 12 25.66
    -1 -6 12 22.96
    -1 -6 12 25.33
    0 6 -12 9.53
    0 6 -12 11.78
    0 6 -12 12.11
    0 6 -12 10.2
    0 6 -12 10.15
    0 6 -12 8.18
    0 -6 12 12.07
    0 -6 12 12.02
    0 -6 12 9.68
    0 -6 12 11.29
    -1 6 -12 2.76
    -1 6 -12 3.13
    -1 6 -12 0.29
    -1 6 -12 2.27
    -1 6 -12 3.59
    1 -6 12 2.48
    1 -6 12 2.92
    1 -6 12 0.66
    -2 6 -12 -0.38
    -2 6 -12 -0.58
    -2 6 -12 1.1
    -2 6 -12 -0.36
    2 -6 12 0.75
    2 -6 12 -1.01
    2 -6 12 0.87
    -3 6 -12 6.67
    -3 6 -12 6.33
    -3 6 -12 9.07
    -3 6 -12 5.98
    3 -6 12 6.46
    3 -6 12 8.7
    3 -6 12 3.82
    3 -6 12 6.52
    5 5 -12 -0.14
    5 5 -12 1.66
    5 5 -12 0.5
    5 5 -12 -0.14
    -5 -5 12 1.86
    -5 -5 12 -0.37
    -5 -5 12 0.47
    -5 -5 12 -0.87
    4 5 -12 3.13
    4 5 -12 2.57
    4 5 -12 3.23
    4 5 -12 1.16
    -4 -5 12 1.91
    -4 -5 12 1.98
    -4 -5 12 3.01
    -4 -5 12 2.86
    -4 -5 12 1.8
    3 5 -12 6.59
    3 5 -12 5.28
    3 5 -12 6.45
    3 5 -12 6.09
    -3 -5 12 7.99
    -3 -5 12 9.37
    -3 -5 12 8
    -3 -5 12 6.99
    -3 -5 12 11.05
    2 5 -12 20.99
    2 5 -12 24.2
    2 5 -12 20.91
    2 5 -12 20.76
    -2 -5 12 19.47
    -2 -5 12 23.39
    -2 -5 12 19.4
    -2 -5 12 20.27
    1 5 -12 0.84
    1 5 -12 1.98
    1 5 -12 1.59
    1 5 -12 0.82
    1 5 -12 5.58
    1 5 -12 -0.61
    -1 -5 12 1.93
    -1 -5 12 2.26
    -1 -5 12 0.39
    0 5 -12 4.46
    0 5 -12 -1.24
    0 5 -12 3.71
    0 5 -12 0.85
    0 5 -12 1.3
    0 -5 12 -0.08
    0 -5 12 3.42
    0 -5 12 1.32
    -1 5 -12 21.02
    -1 5 -12 19.98
    -1 5 -12 15.49
    -1 5 -12 23.72
    -1 5 -12 19.19
    1 -5 12 19.65
    1 -5 12 22.09
    1 -5 12 18.36
    1 -5 12 19.84
    -2 5 -12 21.02
    -2 5 -12 13.95
    -2 5 -12 17.52
    2 -5 12 18.17
    2 -5 12 18.97
    2 -5 12 15.37
    2 -5 12 21.38
    -3 5 -12 -2.43
    -3 5 -12 -1.46
    -3 5 -12 -1.62
    -3 5 -12 0.01
    -3 5 -12 0.25
    3 -5 12 3.04
    3 -5 12 0.92
    3 -5 12 -0.01
    3 -5 12 0.98
    5 4 -12 10.95
    5 4 -12 12.73
    5 4 -12 16.47
    5 4 -12 11.83
    5 4 -12 10.19
    -5 -4 12 11.83
    -5 -4 12 10.72
    -5 -4 12 14.57
    -5 -4 12 11.16
    -5 -4 12 11.52
    4 4 -12 0.61
    4 4 -12 0.28
    4 4 -12 0.38
    4 4 -12 1.14
    4 4 -12 0.71
    -4 -4 12 -0.05
    -4 -4 12 1.19
    -4 -4 12 0.24
    -4 -4 12 0.57
    3 4 -12 0.14
    3 4 -12 1.77
    3 4 -12 2.12
    3 4 -12 1.84
    -3 -4 12 1.28
    -3 -4 12 2.69
    -3 -4 12 -0.63
    2 4 -12 10.25
    2 4 -12 13.2
    2 4 -12 10.64
    2 4 -12 12.4
    2 4 -12 12.36
    -2 -4 12 13.4
    -2 -4 12 13.19
    -2 -4 12 13.33
    -2 -4 12 9.95
    1 4 -12 0.02
    1 4 -12 0.52
    1 4 -12 2.25
    1 4 -12 0.75
    1 4 -12 1.35
    -1 -4 12 0.87
    -1 -4 12 2.03
    -1 -4 12 -1.09
    -1 -4 12 0.4
    0 4 -12 3.83
    0 4 -12 5.98
    0 4 -12 5.06
    0 4 -12 4.63
    0 4 -12 2.3
    0 -4 12 4.62
    0 -4 12 5.85
    0 -4 12 3.95
    -1 4 -12 0.41
    -1 4 -12 0.38
    -1 4 -12 0.92
    -1 4 -12 -0.5
    -1 4 -12 -0.91
    1 -4 12 -0.38
    1 -4 12 1.11
    1 -4 12 -1.03
    1 -4 12 2.39
    -2 4 -12 0.21
    -2 4 -12 1.28
    -2 4 -12 2.03
    -2 4 -12 -0.07
    -2 4 -12 -0.54
    2 -4 12 -0.66
    2 -4 12 3.44
    2 -4 12 1.05
    2 -4 12 1.25
    -3 4 -12 1.5
    -3 4 -12 2.97
    -3 4 -12 2.92
    -3 4 -12 2.33
    -3 4 -12 4.07
    3 -4 12 5.15
    3 -4 12 5.09
    3 -4 12 4.55
    3 -4 12 1.97
    6 3 -12 -0.53
    6 3 -12 0.73
    6 3 -12 -0.12
    6 3 -12 -1.01
    6 3 -12 -0.82
    -6 -3 12 -1.73
    -6 -3 12 1.87
    -6 -3 12 -0.78
    -6 -3 12 0.97
    -6 -3 12 1.3
    5 3 -12 -0.38
    5 3 -12 2.91
    5 3 -12 -1.07
    5 3 -12 -0.22
    -5 -3 12 0.44
    -5 -3 12 0.6
    -5 -3 12 -0.13
    -5 -3 12 0.31
    -5 -3 12 2.36
    4 3 -12 17.36
    4 3 -12 11.44
    4 3 -12 12.63
    4 3 -12 10.87
    4 3 -12 13.73
    -4 -3 12 11.82
    -4 -3 12 15.23
    -4 -3 12 12.29
    -4 -3 12 13.81
    -4 -3 12 12.86
[truncated: 28,849 more chars]
