# Supplementary material for: Crystal structure of 4,4-di­bromo-1-(3,4-di­meth­oxy­phen­yl)-2-aza­buta-1,3-diene-1-carbo­nitrile
Source: Acta Crystallogr E Crystallogr Commun. 2016 Jul 22;72(Pt 8):1167–70. doi: 10.1107/S2056989016011075 (PMC4971864; doi:10.1107/S2056989016011075)
Supplement: Supplementary file 2 [file e-72-01167-Isup2.hkl]

#
# h,k,l, Fc-squared, Fo-squared, sigma(Fo-squared), status flag
#
data_I
_shelx_title ' mo_14aan280_0m_a.res in P-1'
_shelx_refln_list_code          4
_shelx_F_calc_maximum      242.66
_exptl_crystal_F_000       364.00
_reflns_d_resolution_high  0.7666

loop_
 _space_group_symop_operation_xyz
 'x, y, z'
 '-x, -y, -z'

_cell_length_a     7.6878
_cell_length_b     9.2782
_cell_length_c    10.8111
_cell_angle_alpha 106.162
_cell_angle_beta  100.887
_cell_angle_gamma 110.009

_shelx_F_squared_multiplier     1.000

loop_
 _refln_index_h
 _refln_index_k
 _refln_index_l
 _refln_F_squared_calc
 _refln_F_squared_meas
 _refln_F_squared_sigma
 _refln_observed_status
   1   0   0       1317.32       1299.05        48.27 o
   2   0   0         41.13         32.39         3.63 o
   3   0   0       1486.85       1427.63        28.47 o
   4   0   0       2259.67       2234.51        43.83 o
   5   0   0        343.53        328.12        14.02 o
   6   0   0        263.75        267.31        12.94 o
   7   0   0         56.59         54.77        11.12 o
   8   0   0         44.81         44.19        13.31 o
  -9   1   0         10.06         -7.72        37.29 o
  -8   1   0         92.55        107.22        19.72 o
  -7   1   0       2833.55       2810.08        60.75 o
  -6   1   0        894.16        848.25        18.97 o
  -5   1   0        220.12        212.01         8.64 o
  -4   1   0       3687.57       3778.95        65.96 o
  -3   1   0       2801.70       2742.12        55.25 o
  -2   1   0       5607.95       5949.20       146.05 o
  -1   1   0         79.80         67.53        13.44 o
   1   1   0        247.30        222.09         7.19 o
   2   1   0       8763.54       9003.09       146.47 o
   3   1   0        447.55        388.00        10.81 o
   4   1   0          4.40         -4.74         4.74 o
   5   1   0        566.46        550.77        17.20 o
   6   1   0       2163.62       2175.42        43.85 o
   7   1   0         82.66         89.08        16.07 o
   8   1   0         49.38         32.94        25.95 o
  -9   2   0        188.45        194.71        23.21 o
  -8   2   0         12.21          8.66        15.21 o
  -7   2   0        222.61        210.93        15.23 o
  -6   2   0         52.66         52.50        10.04 o
  -5   2   0       2393.42       2393.25        76.78 o
  -4   2   0       2424.24       2427.93        75.72 o
  -3   2   0          9.79          7.69         9.65 o
  -2   2   0       3326.17       3360.82        55.54 o
  -1   2   0      14549.27      15331.92       262.63 o
   0   2   0       2354.18       2390.17        40.43 o
   1   2   0        447.78        443.42        11.46 o
   2   2   0        659.93        612.13        14.67 o
   3   2   0       3552.68       3733.76        63.55 o
   4   2   0        665.45        622.72        16.05 o
   5   2   0        871.82        840.20        20.14 o
   6   2   0        103.00         88.42        12.93 o
   7   2   0         96.03         93.55        17.70 o
   8   2   0        978.28        925.32        49.13 o
  -9   3   0          8.25         20.66        17.32 o
  -8   3   0       2599.33       2651.21        67.95 o
  -7   3   0        646.91        628.67        22.03 o
  -6   3   0         26.85         27.52        17.29 o
  -5   3   0        413.63        371.24        25.32 o
  -4   3   0       1245.83       1202.06        42.34 o
  -3   3   0       2494.74       2462.45        42.15 o
  -2   3   0       4926.92       5103.84        75.61 o
  -1   3   0       1217.96       1241.51        24.34 o
   0   3   0        159.37        156.06         7.03 o
   1   3   0      10476.55      10988.98       179.59 o
   2   3   0       1883.23       1779.51        33.32 o
   3   3   0         10.98         19.49         7.76 o
   4   3   0        633.09        660.45        20.01 o
   5   3   0       1433.36       1501.07        31.11 o
   6   3   0          4.17          7.86        15.56 o
   7   3   0         90.21         90.22        20.07 o
  -9   4   0         96.65        125.97        25.62 o
  -8   4   0         15.74         31.56        10.29 o
  -7   4   0        164.36        158.12        34.33 o
  -6   4   0       5964.03       5960.49       177.45 o
  -5   4   0        987.51        952.39        26.54 o
  -4   4   0          1.40          5.86         3.81 o
  -3   4   0       3892.76       3978.17        63.05 o
  -2   4   0       6292.31       6344.36       110.93 o
  -1   4   0        432.18        454.10        13.96 o
   0   4   0       1025.21       1075.28        22.13 o
   1   4   0        802.70        776.12        18.59 o
   2   4   0        833.62        862.03        21.05 o
   3   4   0       2340.96       2393.33        45.16 o
   4   4   0        559.87        581.91        21.24 o
   5   4   0         34.55         30.42        12.44 o
   6   4   0        201.58        213.45        17.17 o
  -9   5   0        736.81        666.28        49.35 o
  -8   5   0          8.39         -0.12         7.77 o
  -7   5   0         87.18         69.29        10.09 o
  -6   5   0         23.22         16.55         9.17 o
  -5   5   0        162.59        163.81        10.38 o
  -4   5   0       2699.90       2688.99        46.85 o
  -3   5   0       5691.36       6012.53       105.54 o
  -2   5   0        258.01        259.31        11.39 o
  -1   5   0       2116.57       2115.25        41.41 o
   0   5   0       5537.60       5669.07        95.67 o
   1   5   0       1251.98       1189.66        26.09 o
   2   5   0          4.62         -2.52         9.21 o
   3   5   0        368.77        414.54        20.61 o
   4   5   0        629.75        635.24        24.78 o
   5   5   0        173.47        165.76        17.57 o
   6   5   0        218.90        194.30        20.45 o
  -9   6   0          0.22        -12.88        12.88 o
  -8   6   0        169.35        159.83        18.41 o
  -7   6   0       2592.33       2653.77        72.04 o
  -6   6   0        515.26        520.52        15.05 o
  -5   6   0          0.33          4.78         7.13 o
  -4   6   0       2054.24       2062.20        40.54 o
  -3   6   0        724.70        636.35        17.79 o
  -2   6   0        339.97        368.82        15.83 o
  -1   6   0       2220.18       2157.31        43.49 o
   0   6   0        823.88        840.63        21.53 o
   1   6   0        184.42        167.07        11.72 o
   2   6   0       1231.15       1243.14        30.36 o
   3   6   0       1138.28       1123.25        30.99 o
   4   6   0         74.18         61.01        15.69 o
   5   6   0        109.71         97.75        19.85 o
  -9   7   0         29.24         30.12        19.58 o
  -8   7   0        236.90        226.40        20.94 o
  -7   7   0          4.43          3.10        10.69 o
  -6   7   0          5.74          4.81        11.23 o
  -5   7   0       2080.56       2096.30        46.21 o
  -4   7   0       1689.57       1744.57        37.21 o
  -3   7   0         18.63         14.84         9.45 o
  -2   7   0        214.80        218.41        13.29 o
  -1   7   0       3274.40       3215.01        62.53 o
   0   7   0       1145.75       1125.54        30.32 o
   1   7   0         18.91          7.30        11.70 o
   2   7   0        844.99        857.34        27.58 o
   3   7   0        275.38        306.58        20.86 o
   4   7   0        517.12        518.52        25.72 o
  -9   8   0        366.88        336.14        29.29 o
  -8   8   0        743.90        829.79        47.77 o
  -7   8   0        344.44        374.69        18.01 o
  -6   8   0         38.49         22.58        14.48 o
  -5   8   0        446.22        444.61        22.66 o
  -4   8   0       1377.02       1385.47        36.08 o
  -3   8   0        986.10       1001.98        27.64 o
  -2   8   0        851.17        886.27        27.80 o
  -1   8   0         99.30        103.79        13.78 o
   0   8   0         42.65         41.70        13.46 o
   1   8   0       2560.84       2593.03        52.51 o
   2   8   0        791.32        792.30        32.58 o
   3   8   0          2.78          9.18        18.60 o
  -8   9   0         10.81         10.97        18.67 o
  -7   9   0        195.44        198.44        20.99 o
  -6   9   0       1352.26       1413.92        44.35 o
  -5   9   0        691.02        648.46        25.15 o
  -4   9   0          9.18         22.31        13.67 o
  -3   9   0        443.89        480.43        21.08 o
  -2   9   0       1880.54       1881.25        44.65 o
  -1   9   0          8.03          2.24        14.57 o
   0   9   0        336.65        362.11        20.83 o
   1   9   0         37.75         35.93        19.62 o
   2   9   0         51.68         50.23        27.13 o
  -8  10   0          4.42          7.99        29.52 o
  -7  10   0        130.47        158.90        23.36 o
  -6  10   0        351.21        317.05        24.80 o
  -5  10   0        120.43        118.62        17.67 o
  -4  10   0        673.52        685.33        29.00 o
  -3  10   0        747.82        824.03        33.82 o
  -2  10   0         12.72        -20.19        20.22 o
  -1  10   0         81.10         64.93        19.27 o
   0  10   0        731.90        707.60        32.49 o
   1  10   0        186.69         80.00        74.75 o
  -6  11   0        538.18        437.89        44.87 o
  -5  11   0         10.61        -10.44        21.03 o
  -4  11   0        145.23        143.40        22.01 o
  -3  11   0        692.38        736.15        31.74 o
  -2  11   0          1.05        -21.35        21.35 o
   1 -11   1          6.42         -3.78        27.57 o
   2 -11   1         15.28         -7.81        20.32 o
   3 -11   1        155.42        156.08        21.20 o
   4 -11   1         49.68         75.41        26.48 o
   5 -11   1        156.17        161.06        26.57 o
   6 -11   1        320.26        322.21        28.95 o
  -1 -10   1        522.63        573.54        30.82 o
   0 -10   1          0.71          5.79        18.66 o
   1 -10   1         11.23          2.86        19.72 o
   2 -10   1       1482.99       1510.08        49.20 o
   3 -10   1        349.42        338.38        23.39 o
   4 -10   1        123.42        101.30        16.39 o
   5 -10   1        734.79        699.11        31.62 o
   6 -10   1       1056.44       1024.55        39.59 o
   7 -10   1         56.26         39.39        21.18 o
   8 -10   1        342.88        314.22        28.03 o
  -2  -9   1        359.29        362.43        23.96 o
  -1  -9   1       1363.28       1399.08        44.08 o
   0  -9   1          5.71        -11.57        14.44 o
   1  -9   1        261.20        281.30        17.99 o
   2  -9   1        145.73        174.31        15.94 o
   3  -9   1         38.17         47.28        13.34 o
   4  -9   1       1245.02       1269.49        32.41 o
   5  -9   1        812.14        850.97        30.23 o
   6  -9   1         89.37         76.16        16.20 o
   7  -9   1        966.47        993.77        41.72 o
   8  -9   1        755.41        772.55        33.82 o
  -3  -8   1        877.33        876.13        32.28 o
  -2  -8   1       1003.37       1065.78        31.89 o
  -1  -8   1         85.27         90.89        14.79 o
   0  -8   1        474.96        485.33        22.80 o
   1  -8   1       1813.88       1900.51        43.92 o
   2  -8   1        404.69        403.94        21.48 o
   3  -8   1         28.37         38.46        12.43 o
   4  -8   1        160.58        177.72        14.03 o
   5  -8   1       1038.85       1048.90        31.57 o
   6  -8   1        241.00        232.58        13.44 o
   7  -8   1       1310.46       1377.25        31.16 o
   8  -8   1          8.64          8.81        21.84 o
   9  -8   1          8.38          7.70        24.46 o
  -4  -7   1        429.45        503.67        25.34 o
  -3  -7   1        156.63        184.95        16.63 o
  -2  -7   1        788.86        796.55        27.12 o
  -1  -7   1        509.71        485.29        20.55 o
   0  -7   1       1830.59       1845.10        40.47 o
   1  -7   1        466.50        464.38        19.35 o
   2  -7   1         11.96          5.72         9.56 o
   3  -7   1       3727.96       3736.57        69.46 o
   4  -7   1       1442.93       1452.22        30.16 o
   5  -7   1         42.69         41.03         9.08 o
   6  -7   1       1015.81       1059.82        24.05 o
   7  -7   1       1912.74       1977.06        58.71 o
   8  -7   1         33.73         45.14        18.26 o
   9  -7   1          4.39          1.55        19.48 o
  -5  -6   1         13.93          3.16        20.01 o
  -4  -6   1       1708.08       1710.47        41.56 o
  -3  -6   1       1615.46       1642.32        37.66 o
  -2  -6   1        534.71        501.33        23.01 o
  -1  -6   1       3821.15       3866.07        68.60 o
   0  -6   1       4831.81       4918.49        90.01 o
   1  -6   1        635.81        621.74        19.08 o
   2  -6   1        944.04        966.19        23.44 o
   3  -6   1        692.38        678.60        17.85 o
   4  -6   1         32.44         26.15         5.99 o
   5  -6   1       1159.27       1163.63        26.04 o
   6  -6   1       1774.99       1828.58        33.93 o
   7  -6   1         90.39         68.83        13.38 o
   8  -6   1        204.31        181.82        16.24 o
   9  -6   1        978.00        993.65        44.77 o
  -6  -5   1          1.32        -17.47        17.47 o
  -5  -5   1        154.27        156.97        15.25 o
  -4  -5   1        287.12        302.57        17.24 o
  -3  -5   1        326.61        329.94        16.16 o
  -2  -5   1        472.69        444.00        16.48 o
  -1  -5   1       3196.66       3101.26        55.16 o
   0  -5   1        309.83        313.55        12.91 o
   1  -5   1       1090.38       1137.93        26.76 o
   2  -5   1       2956.91       2750.87        54.45 o
   3  -5   1       2002.53       1899.06        32.35 o
   4  -5   1        188.53        176.00         7.69 o
   5  -5   1        563.83        537.85        13.07 o
   6  -5   1       2154.00       2057.17        51.67 o
   7  -5   1          7.06         -6.26         9.53 o
   8  -5   1        377.68        386.49        19.82 o
   9  -5   1          3.13         -7.03        14.72 o
  -7  -4   1         13.95          1.23        21.40 o
  -6  -4   1        112.05         98.60        14.93 o
  -5  -4   1       2279.68       2286.74        46.03 o
  -4  -4   1       1659.35       1643.84        37.19 o
  -3  -4   1         45.27         36.49         8.97 o
  -2  -4   1        295.21        282.27        11.70 o
  -1  -4   1       5695.87       5840.97       103.68 o
   0  -4   1         56.56         58.18         6.51 o
   1  -4   1       2842.67       2989.31        48.25 o
   2  -4   1        537.96        544.26        12.38 o
   3  -4   1         52.31         41.17         5.70 o
   4  -4   1       6083.27       6258.89       116.64 o
   5  -4   1       3759.50       3663.53       100.84 o
   6  -4   1          6.17          1.31         8.16 o
   7  -4   1        228.99        222.31        17.18 o
   8  -4   1       1670.61       1634.20        81.39 o
   9  -4   1        289.40        278.86        34.67 o
  -7  -3   1        143.28        105.15        17.91 o
  -6  -3   1        751.22        776.46        29.34 o
  -5  -3   1        193.89        194.59        12.35 o
  -4  -3   1        270.38        283.87        11.58 o
  -3  -3   1       3633.00       3755.73        64.79 o
  -2  -3   1       3378.76       3331.65        60.88 o
  -1  -3   1          0.32         -4.75         5.01 o
   0  -3   1       2157.55       2180.20        35.79 o
   1  -3   1       8457.23       8630.10       140.66 o
   2  -3   1       1389.88       1324.91        21.24 o
   3  -3   1       1093.58       1083.33        21.30 o
   4  -3   1        201.32        164.76        12.85 o
   5  -3   1        981.54        875.00        23.87 o
   6  -3   1        122.69        112.25        12.74 o
   7  -3   1        526.95        506.42        27.35 o
   8  -3   1        168.91        166.33        17.12 o
   9  -3   1        107.51         89.58        22.60 o
  -8  -2   1         12.49         15.95        18.93 o
  -7  -2   1        624.84        585.28        29.64 o
  -6  -2   1       2403.66       2421.36        56.99 o
  -5  -2   1        829.54        799.13        20.39 o
  -4  -2   1          7.87          0.07         6.22 o
  -3  -2   1        230.34        222.34         9.22 o
  -2  -2   1       5070.44       5227.01        86.60 o
  -1  -2   1        176.71        159.59         6.79 o
   0  -2   1       3600.19       3601.71        59.50 o
   1  -2   1        662.02        656.53        11.78 o
   2  -2   1        959.19        986.13        18.90 o
   3  -2   1       9595.98       9963.53       197.58 o
   4  -2   1       3697.87       3632.60        67.97 o
   5  -2   1         40.90         38.72         5.14 o
   6  -2   1       1152.76       1136.75        33.30 o
   7  -2   1       1933.22       2029.92        61.03 o
   8  -2   1       1487.19       1427.92        70.32 o
   9  -2   1        147.04        139.10        25.42 o
  -8  -1   1         23.16         27.28        15.25 o
  -7  -1   1        904.79        917.15        29.06 o
  -6  -1   1         47.92         46.72         9.56 o
  -5  -1   1        157.89        160.30         9.35 o
  -4  -1   1       8295.18       8609.44       141.04 o
  -3  -1   1       5727.69       5933.79        97.45 o
  -2  -1   1       1465.65       1500.94        23.83 o
  -1  -1   1        487.86        479.91         9.62 o
   1  -1   1         96.69         80.13         3.29 o
   2  -1   1        856.79        817.86        17.90 o
   3  -1   1          2.73          1.70         3.61 o
   4  -1   1        734.49        681.07        19.09 o
   5  -1   1       1003.96        991.10        21.26 o
   6  -1   1       3286.70       3236.19        62.86 o
   7  -1   1          0.26         -0.29         8.84 o
   8  -1   1        476.25        448.73        19.53 o
   9  -1   1        753.25        862.00        59.76 o
  -9   0   1          0.10        -15.87        30.70 o
  -8   0   1        444.35        459.07        20.91 o
  -7   0   1       2009.92       2019.63        40.42 o
  -6   0   1        350.83        334.05        13.50 o
  -5   0   1        203.84        193.24        10.05 o
  -4   0   1          9.33          5.77         5.39 o
  -3   0   1         95.33         65.72         4.39 o
  -2   0   1       7068.97       7424.21       120.38 o
  -1   0   1       4348.05       4249.02       103.60 o
   1   0   1        540.19        519.95        11.37 o
   2   0   1      15962.56      16486.55       282.02 o
   3   0   1       3120.05       3144.82        64.64 o
   4   0   1        156.02        165.15         8.26 o
   5   0   1        419.79        410.90        14.47 o
   6   0   1       1957.37       1939.28        42.39 o
   7   0   1          8.78         19.34        11.85 o
   8   0   1        230.93        222.44        17.44 o
  -9   1   1        335.57        324.20        26.66 o
  -8   1   1        841.22        899.24        40.38 o
  -7   1   1         15.79          6.37        12.36 o
  -6   1   1         74.58         76.73         5.64 o
  -5   1   1       3989.86       3972.09        69.65 o
  -4   1   1       5282.53       5292.84       105.93 o
  -3   1   1       1326.31       1313.77        25.83 o
  -2   1   1         51.31         64.53         3.18 o
  -1   1   1       4565.13       4499.59        86.39 o
   0   1   1        775.75        776.00        15.99 o
   1   1   1        882.33        826.99        17.29 o
   2   1   1       1063.68       1139.25        22.83 o
   3   1   1          2.02          8.86         6.01 o
   4   1   1       3576.27       3458.39        56.24 o
   5   1   1       2537.02       2551.09        49.28 o
   6   1   1        158.87        163.93        13.08 o
   7   1   1         62.69         61.28        14.40 o
   8   1   1        909.02        997.19        72.38 o
  -9   2   1         55.07         50.54        19.64 o
  -8   2   1       1651.83       1654.95        48.31 o
  -7   2   1          1.61         -8.07         9.44 o
  -6   2   1        937.94        945.09        27.05 o
  -5   2   1        335.23        366.15        23.84 o
  -4   2   1        216.93        231.33        22.75 o
  -3   2   1       3282.46       3229.75        51.15 o
  -2   2   1       5849.52       5909.61        77.38 o
  -1   2   1         85.54         80.50         5.32 o
   0   2   1       5094.51       5302.96        92.85 o
   1   2   1      10978.37      11622.85       200.77 o
   2   2   1       4619.17       4931.09        93.61 o
   3   2   1       1023.81       1054.41        22.57 o
   4   2   1         77.98         81.48         8.81 o
   5   2   1       1531.46       1507.12        29.95 o
   6   2   1        222.74        203.13        16.53 o
   7   2   1        390.62        373.45        22.93 o
  -9   3   1        873.53        906.08        35.89 o
  -8   3   1        177.70        162.95        18.26 o
  -7   3   1        104.32         94.51        11.72 o
  -6   3   1       3532.53       3565.43       111.77 o
  -5   3   1       1776.30       1757.88        59.86 o
  -4   3   1         51.42         37.06         5.81 o
  -3   3   1        111.50         97.40         5.67 o
  -2   3   1       1869.54       1824.17        30.43 o
  -1   3   1       1450.69       1487.03        29.01 o
   0   3   1       5486.15       5593.79       105.51 o
   1   3   1         36.97         51.29         8.05 o
   2   3   1        177.21        191.78        10.27 o
   3   3   1       4150.69       4178.48        72.37 o
   4   3   1       2281.59       2268.40        43.77 o
   5   3   1        264.40        240.33        14.72 o
   6   3   1         23.72         37.30        16.13 o
   7   3   1        857.91        877.40        39.50 o
  -9   4   1        148.83        165.42        23.49 o
  -8   4   1        238.44        225.37        74.30 o
  -7   4   1        623.02        643.50        21.15 o
  -6   4   1         13.00          0.62        11.55 o
  -5   4   1         48.66         49.60         4.84 o
  -4   4   1       3836.11       3717.78        63.38 o
  -3   4   1       3604.08       3463.42        66.84 o
  -2   4   1        414.43        446.78        14.17 o
  -1   4   1        597.41        573.17        17.26 o
   0   4   1       4376.91       4336.24        84.02 o
   1   4   1        744.53        775.60        19.29 o
   2   4   1       1125.33       1120.10        25.42 o
   3   4   1          1.74          0.60         9.78 o
   4   4   1        913.79        879.67        28.61 o
   5   4   1       1144.03       1086.90        31.92 o
   6   4   1        866.21        855.70        30.48 o
  -9   5   1         13.61         14.94        44.08 o
  -8   5   1        127.34        130.44        16.59 o
  -7   5   1       2132.29       2193.21        62.13 o
  -6   5   1        821.61        802.48        21.58 o
  -5   5   1        600.69        617.96        17.85 o
  -4   5   1         32.55         39.83         7.68 o
  -3   5   1       1100.73       1164.18        24.19 o
  -2   5   1       1541.34       1534.90        30.59 o
  -1   5   1       5151.61       5303.76        89.49 o
   0   5   1          3.90         12.16         7.55 o
   1   5   1         39.69         49.45         9.31 o
   2   5   1       4678.52       4785.54        83.80 o
   3   5   1       1377.81       1419.85        33.43 o
   4   5   1         38.86         33.72        14.30 o
   5   5   1         36.49         42.18        17.31 o
  -9   6   1        255.60        280.56        31.48 o
  -8   6   1       1025.65       1056.48        60.93 o
  -7   6   1         11.99          6.52        14.06 o
  -6   6   1          1.83         -0.25         8.24 o
  -5   6   1       2725.71       2671.38        55.01 o
  -4   6   1       1017.47        922.19        21.68 o
  -3   6   1          1.08         10.50         8.17 o
  -2   6   1       1080.82       1087.14        26.44 o
  -1   6   1       3477.24       3517.02        62.18 o
   0   6   1        219.38        222.03        11.99 o
   1   6   1        740.16        750.91        24.32 o
   2   6   1          3.63         29.13        12.00 o
   3   6   1         54.40         28.35        14.80 o
   4   6   1        328.02        295.85        21.68 o
   5   6   1        925.89        871.33        52.84 o
  -9   7   1        170.57        168.58        23.08 o
  -8   7   1       1068.05       1096.27        64.91 o
  -7   7   1          0.88         -0.37         9.97 o
  -6   7   1        251.85        288.35        18.27 o
  -5   7   1         15.27         25.58        11.56 o
  -4   7   1        177.20        169.70        11.81 o
  -3   7   1       2291.16       2296.40        44.78 o
  -2   7   1       2923.82       2965.73        58.36 o
  -1   7   1       1737.12       1748.50        38.27 o
   0   7   1         11.06          6.97        10.94 o
   1   7   1       2583.30       2612.30        51.98 o
   2   7   1        720.53        697.81        26.64 o
   3   7   1        270.54        243.74        19.30 o
   4   7   1         12.00        -15.42        23.22 o
  -9   8   1        612.92        716.76        63.01 o
  -8   8   1        173.09        177.61        35.62 o
  -7   8   1         35.24         19.93        17.80 o
  -6   8   1       1420.84       1522.84        40.20 o
  -5   8   1        803.94        786.95        28.59 o
  -4   8   1        100.37        101.91        13.21 o
  -3   8   1         64.01         77.03        13.48 o
  -2   8   1       1242.24       1236.95        33.41 o
  -1   8   1       1798.10       1778.52        45.55 o
   0   8   1       1208.21       1255.48        32.03 o
   1   8   1          2.58        -14.02        14.02 o
   2   8   1        309.17        317.56        20.77 o
   3   8   1        674.99        668.82        33.35 o
  -8   9   1         12.67         26.37        19.43 o
  -7   9   1        784.37        811.27        37.60 o
  -6   9   1          3.38          0.14        18.16 o
  -5   9   1          0.28        -14.23        14.23 o
  -4   9   1       1208.18       1197.71        33.64 o
  -3   9   1        879.25        942.91        34.59 o
  -2   9   1         10.25         30.87        16.15 o
  -1   9   1         15.44         39.11        16.63 o
   0   9   1       1490.93       1550.75        50.11 o
   1   9   1        107.79        136.03        20.06 o
  -7  10   1        697.31        659.03        56.52 o
  -6  10   1         96.30         81.43        28.27 o
  -5  10   1        232.51        237.90        20.91 o
  -4  10   1          0.10         32.14        23.01 o
  -3  10   1         96.30         75.25        20.93 o
  -2  10   1        255.17        227.00        21.06 o
  -1  10   1       1046.77       1030.01        39.63 o
   0  10   1         16.21        -22.99        22.99 o
  -6  11   1          7.90        -13.50        29.65 o
  -5  11   1        624.11        560.20        30.74 o
  -4  11   1        521.51        482.64        27.00 o
  -3  11   1         51.70         24.35        24.42 o
  -2  11   1         83.84         99.35        75.16 o
   0 -11   2         10.06        -28.83        28.83 o
   1 -11   2          5.56          1.53        22.44 o
   2 -11   2       1067.45       1017.61        37.56 o
   3 -11   2        469.96        483.91        24.47 o
   4 -11   2         99.84         44.80        33.01 o
   5 -11   2         13.73        -14.28        19.03 o
   6 -11   2        257.13        298.90        28.32 o
   7 -11   2        103.93         80.17        40.98 o
  -1 -10   2        514.31        555.25        34.87 o
   0 -10   2        343.22        318.90        25.63 o
   1 -10   2       1263.98       1284.19        38.85 o
   2 -10   2          6.71         -1.93        15.52 o
   3 -10   2         88.41        107.10        17.32 o
   4 -10   2       2142.99       2197.99        50.01 o
   5 -10   2        964.70        930.23        33.75 o
   6 -10   2          0.90        -18.75        18.75 o
   7 -10   2         22.83         10.10        20.84 o
   8 -10   2        524.83        535.49        29.57 o
  -3  -9   2        697.85        656.41        41.89 o
  -2  -9   2        430.53        422.11        30.47 o
  -1  -9   2         23.68         17.96        15.67 o
   0  -9   2         59.98         62.37        15.14 o
   1  -9   2       1744.17       1735.17        43.56 o
   2  -9   2        104.04        114.22        16.08 o
   3  -9   2        766.68        730.04        25.34 o
   4  -9   2        152.11        133.93        14.47 o
   5  -9   2        136.22        133.81        13.68 o
   6  -9   2        555.46        563.42        23.57 o
   7  -9   2         53.65         62.44        15.44 o
   8  -9   2         66.27         88.97        26.78 o
  -4  -8   2        246.62        255.85        22.52 o
  -3  -8   2         29.62         37.19        15.97 o
  -2  -8   2        179.34        194.96        17.61 o
  -1  -8   2        898.76        910.78        29.44 o
   0  -8   2       2290.39       2376.93        52.00 o
   1  -8   2         20.99         40.86        12.92 o
   2  -8   2        215.91        204.78        16.07 o
   3  -8   2       2620.02       2638.05        56.77 o
   4  -8   2       1078.31       1109.19        33.92 o
   5  -8   2         32.78         26.88        10.22 o
   6  -8   2          2.72          2.74        11.21 o
   7  -8   2       2193.82       2313.12        46.25 o
   8  -8   2          2.00         -5.07        22.13 o
   9  -8   2        256.26        257.93        28.66 o
  -5  -7   2         24.39         41.39        24.55 o
  -4  -7   2       1479.34       1573.24        44.09 o
  -3  -7   2       1295.83       1296.36        38.62 o
  -2  -7   2         70.00         63.82        12.27 o
  -1  -7   2         53.90         50.87        14.47 o
   0  -7   2       1167.09       1229.38        32.99 o
   1  -7   2         59.20         63.43        10.99 o
   2  -7   2       3387.09       3439.98        69.43 o
   3  -7   2        192.98        174.49        11.38 o
   4  -7   2         15.76          3.46         7.23 o
   5  -7   2       2052.94       2054.64        39.16 o
   6  -7   2       1426.16       1456.64        29.97 o
   7  -7   2        136.05        162.68        25.36 o
   8  -7   2        116.08        114.28        19.53 o
   9  -7   2       1059.72       1008.06        43.02 o
  -6  -6   2         15.02         -1.35        20.73 o
  -5  -6   2        410.12        423.32        22.13 o
  -4  -6   2        228.15        221.25        17.48 o
  -3  -6   2         62.86         71.31        12.67 o
  -2  -6   2       3553.25       3623.31        65.50 o
  -1  -6   2       3564.05       3607.21        73.32 o
   0  -6   2        136.08        163.77        11.98 o
   1  -6   2         46.90         47.40         6.93 o
   2  -6   2       5013.10       5220.89        87.89 o
   3  -6   2       1400.64       1373.66        27.64 o
   4  -6   2        465.07        444.69        16.56 o
   5  -6   2         87.77         75.95         9.74 o
   6  -6   2        312.87        332.09        12.89 o
   7  -6   2        275.75        278.73        19.24 o
   8  -6   2        673.88        666.09        30.63 o
   9  -6   2        166.79        114.24        25.20 o
  -6  -5   2         10.35         -7.73        16.58 o
  -5  -5   2       1484.57       1451.87        33.78 o
  -4  -5   2        255.83        266.75        14.17 o
  -3  -5   2        977.59       1010.17        25.87 o
  -2  -5   2        126.12        144.04        10.99 o
  -1  -5   2       2598.96       2543.19        43.62 o
   0  -5   2        701.51        669.62        16.94 o
   1  -5   2       1669.03       1434.30        27.53 o
   2  -5   2        842.18        875.62        20.10 o
   3  -5   2        135.04        126.47         6.69 o
   4  -5   2       2603.42       2604.73        48.24 o
   5  -5   2       3305.13       3301.55        64.05 o
   6  -5   2          5.59          0.07        10.24 o
   7  -5   2         44.99         35.17        13.37 o
   8  -5   2       1137.19       1132.25        48.32 o
   9  -5   2         12.55         34.45        29.09 o
  -7  -4   2         40.66          4.12        19.68 o
  -6  -4   2        823.04        852.02        26.45 o
  -5  -4   2          2.25          3.78        11.10 o
  -4  -4   2         73.32         54.97         9.51 o
  -3  -4   2       3980.69       3970.37        73.46 o
  -2  -4   2       3100.55       3068.59        51.25 o
  -1  -4   2        325.20        317.88        11.19 o
   0  -4   2          3.05          6.90         5.61 o
   1  -4   2      11704.22      12815.65       208.47 o
   2  -4   2        853.46        813.57        16.24 o
   3  -4   2       1597.30       1584.40        30.36 o
   4  -4   2        169.37        182.86         8.80 o
   5  -4   2         39.64         25.32         5.62 o
   6  -4   2        850.97        748.07        33.98 o
   7  -4   2       1734.16       1699.76        55.70 o
   8  -4   2         74.47         80.04        19.07 o
   9  -4   2         36.99         55.09        31.08 o
  -7  -3   2         11.82        -11.01        19.70 o
  -6  -3   2        619.46        621.80        24.39 o
  -5  -3   2        260.35        245.95        12.21 o
  -4  -3   2       1650.99       1642.42        34.36 o
  -3  -3   2         17.71         18.31         6.04 o
  -2  -3   2        440.06        449.07        12.40 o
  -1  -3   2       4650.91       4697.88        74.37 o
   0  -3   2       9210.89       9625.48       148.77 o
   1  -3   2       1397.05       1476.10        24.84 o
   2  -3   2        102.74        104.58         4.56 o
   3  -3   2       3224.38       3061.95        58.28 o
   4  -3   2       6858.46       6722.98       151.71 o
   5  -3   2         13.04         16.98         4.65 o
   6  -3   2        205.84        203.65        15.35 o
   7  -3   2        309.15        294.89        25.26 o
   8  -3   2          0.69          6.61        18.68 o
   9  -3   2        838.62        898.25        45.22 o
  -8  -2   2        196.75        197.95        18.94 o
  -7  -2   2        989.95       1017.90        29.71 o
  -6  -2   2         69.99         66.84        11.31 o
  -5  -2   2        156.72        144.36         9.30 o
  -4  -2   2       3539.19       3509.12        60.16 o
  -3  -2   2       4346.77       4348.17        65.97 o
  -2  -2   2        268.69        272.70         8.43 o
  -1  -2   2        171.68        175.04         7.15 o
   0  -2   2       8765.12       9293.25       143.05 o
   1  -2   2        343.61        366.30         9.22 o
   2  -2   2       5522.68       5595.32        82.46 o
   3  -2   2         38.44         31.19         5.70 o
   4  -2   2        108.14        129.51         8.21 o
   5  -2   2       4050.96       4010.96        77.14 o
   6  -2   2       4728.32       4797.44        85.67 o
   7  -2   2        225.45        218.47        13.49 o
   8  -2   2         30.67         32.87        24.44 o
   9  -2   2        263.30        267.98        35.12 o
  -8  -1   2          6.71         -7.94        13.96 o
  -7  -1   2        657.97        657.75        24.46 o
  -6  -1   2         30.98         25.24         8.93 o
  -5  -1   2       3762.36       3868.25        74.90 o
  -4  -1   2         55.18         61.19         5.52 o
  -3  -1   2        152.37        150.75         6.31 o
  -2  -1   2       8373.66       8606.85       121.16 o
  -1  -1   2      15649.37      16524.04       253.10 o
   0  -1   2          4.20          1.18         4.12 o
   1  -1   2         88.45         78.25         5.58 o
   2  -1   2       7590.38       7588.94       145.24 o
   3  -1   2        419.36        391.35        23.66 o
   4  -1   2        277.72        279.30        13.19 o
   5  -1   2         15.18         10.41        11.05 o
   6  -1   2          9.48         14.34         8.89 o
   7  -1   2         24.85         18.67        11.26 o
   8  -1   2        614.04        596.02        26.64 o
  -9   0   2        385.39        404.08        30.29 o
  -8   0   2       1168.92       1208.70        28.97 o
  -7   0   2          3.77         -2.15         8.72 o
  -6   0   2         72.63         72.33         7.67 o
  -5   0   2       1295.28       1217.48        31.89 o
  -4   0   2       1632.51       1575.84        30.05 o
  -3   0   2        707.11        700.64        13.29 o
  -2   0   2       6427.11       6984.86       102.81 o
  -1   0   2        322.67        310.74         9.20 o
   0   0   2        235.00        208.43         8.71 o
   1   0   2       5014.62       5098.19       112.42 o
   2   0   2       2478.25       2522.97        45.95 o
   3   0   2         95.67        104.52         7.18 o
   4   0   2       3566.48       3583.66        75.35 o
   5   0   2       3318.39       3338.54        71.68 o
   6   0   2         20.38         22.79        10.90 o
   7   0   2          0.33         -0.44        14.85 o
   8   0   2        930.74       1069.98        36.75 o
  -9   1   2          6.57          7.31        22.23 o
  -8   1   2        142.94        153.08        23.11 o
  -7   1   2        113.49        119.04         8.64 o
  -6   1   2       1963.64       1969.12        36.69 o
  -5   1   2        134.91        140.07         7.31 o
  -4   1   2        297.36        317.51         8.73 o
  -3   1   2       4068.15       4117.11        77.60 o
  -2   1   2      58884.03      62168.73      1006.47 o
  -1   1   2         16.17         19.33         5.54 o
   0   1   2        166.70        152.19         7.59 o
   1   1   2       2936.50       3060.39        55.35 o
   2   1   2        499.97        498.45        14.46 o
   3   1   2       2450.20       2489.17        46.73 o
   4   1   2         48.42         36.16         8.46 o
   5   1   2        125.16        118.98        11.77 o
   6   1   2       1076.69       1069.12        30.47 o
   7   1   2       1546.81       1635.87        44.06 o
  -9   2   2       1011.85       1044.12        47.78 o
  -8   2   2         71.95         69.57        14.73 o
  -7   2   2          4.38          3.42        10.05 o
  -6   2   2       2316.58       2340.78        65.05 o
  -5   2   2        252.49        251.69         8.65 o
  -4   2   2       4802.55       4936.63        77.47 o
  -3   2   2        101.18        119.03         7.91 o
  -2   2   2        263.97        285.66         8.09 o
  -1   2   2       3354.27       3314.54        56.30 o
   0   2   2      13051.42      13781.49       237.74 o
   1   2   2        171.24        256.12        11.76 o
   2   2   2         78.90         75.48         8.12 o
   3   2   2       2671.25       2655.33        54.48 o
   4   2   2       1365.89       1341.47        30.94 o
   5   2   2         92.82         80.80        11.18 o
   6   2   2          0.74          0.37        15.05 o
   7   2   2        325.90        349.39        23.31 o
  -9   3   2        107.20        132.65        18.90 o
  -8   3   2        514.49        565.20        24.17 o
  -7   3   2       1930.92       1919.51        53.11 o
  -6   3   2        306.89        325.09        14.67 o
  -5   3   2        153.92        173.11         7.67 o
  -4   3   2       4913.63       4885.05        99.01 o
  -3   3   2       4597.69       4670.11        70.63 o
  -2   3   2         97.30        104.14         6.99 o
  -1   3   2          1.27          4.55         6.44 o
   0   3   2       1289.02       1244.79        26.63 o
   1   3   2        477.25        554.10        17.10 o
   2   3   2       2390.06       2310.53        48.89 o
   3   3   2        306.12        286.62        15.59 o
   4   3   2         54.11         56.56        12.34 o
   5   3   2       1153.20       1182.15        30.73 o
   6   3   2       1305.77       1256.42        37.88 o
 -10   4   2        725.24        788.28        88.52 o
  -9   4   2         16.80         33.49        19.48 o
  -8   4   2        114.37         99.58        14.71 o
  -7   4   2        365.87        375.92        19.54 o
  -6   4   2          4.94          2.64        15.08 o
  -5   4   2       2389.45       2372.33        49.55 o
  -4   4   2        851.69        894.35        19.87 o
  -3   4   2        622.54        602.11        15.40 o
  -2   4   2       3003.31       3023.12        53.18 o
  -1   4   2       7386.58       7612.43       134.11 o
   0   4   2        125.19        128.59        10.05 o
   1   4   2         83.06         88.22        10.87 o
   2   4   2       1539.79       1652.24        39.42 o
   3   4   2        458.63        508.51        20.22 o
   4   4   2        394.59        419.02        21.25 o
   5   4   2         17.89         11.46        16.39 o
   6   4   2        585.06        566.08        28.57 o
  -9   5   2        479.72        438.62        35.56 o
  -8   5   2       2718.35       2764.95        71.61 o
  -7   5   2         61.72         38.27        14.22 o
  -6   5   2         89.25         83.87         7.99 o
  -5   5   2       3619.29       3873.92        76.05 o
  -4   5   2       1062.19       1040.07        24.36 o
  -3   5   2        178.30        165.85         8.94 o
  -2   5   2        151.87        169.31        11.03 o
  -1   5   2        932.57        949.52        25.86 o
   0   5   2          7.30         16.58        10.22 o
   1   5   2       3898.97       3971.45        80.51 o
   2   5   2        117.01         96.50        13.62 o
   3   5   2         26.99         27.95        13.38 o
   4   5   2       1218.16       1252.80        39.89 o
   5   5   2       1636.78       1628.58        53.58 o
  -9   6   2          2.34         20.00        23.00 o
  -8   6   2         22.72         42.20        24.09 o
  -7   6   2        116.87        111.30         9.60 o
  -6   6   2       1847.03       1864.09        50.98 o
  -5   6   2       1413.01       1456.89        35.07 o
  -4   6   2         18.87          8.96         8.54 o
  -3   6   2       3487.83       3537.92        67.31 o
  -2   6   2       3357.90       3351.63        64.63 o
  -1   6   2          4.08         10.61        11.08 o
   0   6   2          1.18          7.20         9.92 o
   1   6   2       1066.62       1080.45        28.68 o
   2   6   2         26.75         21.48        12.95 o
   3   6   2        976.35        993.32        33.07 o
   4   6   2         27.77         22.10        19.00 o
  -9   7   2        923.54        958.01        98.30 o
  -8   7   2         29.78         44.24        27.66 o
  -7   7   2          5.21         -3.17        12.72 o
  -6   7   2       1705.92       1721.29        41.84 o
  -5   7   2          4.21         -5.60         8.90 o
  -4   7   2       1349.63       1348.39        32.62 o
  -3   7   2        686.64        721.02        25.30 o
  -2   7   2        922.47        900.60        32.54 o
  -1   7   2        271.76        261.08        15.49 o
   0   7   2       1406.18       1439.56        33.86 o
   1   7   2        235.85        241.80        16.81 o
   2   7   2          4.68         -9.67        14.82 o
   3   7   2        573.79        594.31        27.40 o
  -9   8   2          7.62         72.01        40.33 o
  -8   8   2        294.22        304.50        21.88 o
  -7   8   2       1172.76       1240.75        41.23 o
  -6   8   2        160.39        184.74        18.86 o
  -5   8   2          0.48        -13.16        13.16 o
  -4   8   2        925.57        951.09        28.73 o
  -3   8   2        884.88        872.99        27.98 o
  -2   8   2         46.44         43.36        13.80 o
  -1   8   2          2.46         -0.07        11.32 o
   0   8   2       1074.13       1110.94        34.14 o
   1   8   2          0.15        -16.03        17.60 o
   2   8   2       1086.57       1119.59        39.44 o
  -8   9   2          1.02         24.96        21.71 o
  -7   9   2        292.40        279.61        23.16 o
  -6   9   2        101.90         92.46        20.84 o
  -5   9   2       1028.48       1060.62        33.24 o
  -4   9   2        154.63        182.70        17.51 o
  -3   9   2        103.49         90.14        16.89 o
  -2   9   2        517.47        565.55        24.97 o
  -1   9   2       2058.90       2126.93        56.35 o
   0   9   2        149.82        158.88        22.10 o
   1   9   2          1.26        -18.24        23.03 o
  -7  10   2         65.79         56.33        27.29 o
  -6  10   2         15.06         -3.42        24.99 o
  -5  10   2        647.15        644.19        28.52 o
  -4  10   2        536.73        523.76        27.40 o
  -3  10   2        207.43        240.41        22.75 o
  -2  10   2        132.10        147.49        21.53 o
  -1  10   2        118.38        101.37        24.10 o
  -4  11   2         11.24         48.36        67.00 o
   3 -12   3          0.92         -7.18        34.61 o
   4 -12   3        364.68        406.72        34.09 o
   0 -11   3         28.91        -24.94        24.94 o
   1 -11   3       1005.12        971.60        47.83 o
   2 -11   3         44.45         41.68        18.30 o
   3 -11   3          7.91          1.64        17.71 o
   4 -11   3        869.93        831.52        32.57 o
   5 -11   3        444.81        458.26        27.40 o
   6 -11   3        137.89         89.08        25.12 o
  -2 -10   3        717.87        657.39        37.32 o
  -1 -10   3        142.41         88.52        20.10 o
   0 -10   3          0.70        -17.12        17.12 o
   1 -10   3        289.38        347.28        20.30 o
   2 -10   3        135.92        115.75        17.25 o
   3 -10   3        753.03        774.01        29.81 o
   4 -10   3        173.32        142.70        16.33 o
   5 -10   3         34.16         45.73        15.07 o
   6 -10   3        768.28        748.53        34.86 o
   7 -10   3        890.44        888.54        35.90 o
  -3  -9   3        138.94        200.72        23.97 o
  -2  -9   3          4.66          7.31        24.01 o
  -1  -9   3        390.32        417.17        26.27 o
   0  -9   3       1597.13       1636.80        40.90 o
   1  -9   3          6.85          0.94        16.12 o
   2  -9   3        101.62         87.39        14.73 o
   3  -9   3       1948.92       1962.78        46.78 o
   4  -9   3        722.85        713.69        28.02 o
   5  -9   3         68.69         63.89        12.49 o
   6  -9   3        435.19        437.29        19.87 o
   7  -9   3        129.60        132.24        15.09 o
   8  -9   3        366.67        388.98        31.78 o
  -4  -8   3        789.08        796.65        31.21 o
  -3  -8   3        612.52        593.09        31.91 o
  -2  -8   3        391.32        390.20        20.61 o
  -1  -8   3        120.26        117.39        15.45 o
   0  -8   3        337.38        345.92        18.90 o
   1  -8   3        362.20        368.53        22.22 o
   2  -8   3       3078.15       3186.06        73.77 o
   3  -8   3        231.89        223.97        12.42 o
   4  -8   3        125.74        125.47        13.50 o
   5  -8   3       3938.77       4148.64        84.35 o
   6  -8   3       1141.98       1118.56        28.85 o
   7  -8   3          2.97        -11.55        11.55 o
   8  -8   3         49.14         46.63        23.72 o
  -5  -7   3       1216.96       1203.72        36.87 o
  -4  -7   3        185.60        158.57        17.42 o
  -3  -7   3        156.08        157.79        15.00 o
  -2  -7   3       1924.13       1942.15        46.68 o
  -1  -7   3       1269.17       1300.22        38.81 o
   0  -7   3         50.70         46.41         9.59 o
   1  -7   3         17.19         25.93         7.99 o
   2  -7   3        544.64        532.02        16.72 o
   3  -7   3        138.29        127.01        10.42 o
   4  -7   3       1619.41       1683.53        31.60 o
   5  -7   3       1435.84       1491.56        35.33 o
   6  -7   3          4.31          4.13        10.43 o
   7  -7   3        194.89        200.99        13.21 o
   8  -7   3        980.16       1022.24        43.56 o
   9  -7   3         53.08         77.64        30.72 o
  -6  -6   3        150.52        109.63        19.44 o
  -5  -6   3        426.34        461.93        22.36 o
  -4  -6   3          7.68          5.06        11.93 o
  -3  -6   3         36.42         33.13        12.27 o
  -2  -6   3        765.75        770.22        26.02 o
  -1  -6   3        432.94        444.65        16.92 o
   0  -6   3        964.32        971.88        22.84 o
   1  -6   3       5741.91       5896.33        99.24 o
   2  -6   3        377.89        358.86        14.17 o
   3  -6   3         57.02         44.59         7.17 o
   4  -6   3       3458.01       3531.88        65.11 o
   5  -6   3       2573.16       2558.91        52.22 o
   6  -6   3        188.58        170.66        11.54 o
   7  -6   3          6.50         -7.04        16.60 o
   8  -6   3        215.62        225.03        26.38 o
   9  -6   3          0.79        -14.73        35.31 o
  -6  -5   3       1206.07       1174.71        39.84 o
  -5  -5   3        341.67        353.91        16.49 o
  -4  -5   3        490.46        500.59        20.65 o
  -3  -5   3       5106.33       5207.44        95.48 o
  -2  -5   3       3046.96       3141.00        53.36 o
  -1  -5   3         13.28          8.30         7.38 o
   0  -5   3       1029.98       1124.41        21.98 o
   1  -5   3       2058.36       2082.37        37.78 o
   2  -5   3       1155.47       1159.13        23.21 o
   3  -5   3       4817.91       4925.91        78.19 o
   4  -5   3       1111.22       1109.64        23.91 o
   5  -5   3         50.60         39.42         7.43 o
   6  -5   3       1495.49       1551.14        33.76 o
   7  -5   3       1972.14       1976.89        63.26 o
   8  -5   3         92.63         84.91        22.11 o
   9  -5   3          7.21          8.37        28.01 o
  -7  -4   3         28.54          8.18        20.39 o
  -6  -4   3        470.57        456.69        19.61 o
  -5  -4   3         18.25          8.74        11.11 o
  -4  -4   3       1682.43       1687.66        34.39 o
  -3  -4   3       1034.44       1037.17        21.05 o
  -2  -4   3         52.03         56.07         7.35 o
  -1  -4   3       5539.24       5915.27        98.96 o
   0  -4   3       2782.68       2542.50        42.18 o
   1  -4   3        177.85        171.29         7.10 o
   2  -4   3         70.85         71.09         5.81 o
   3  -4   3       2916.09       2853.48        46.05 o
   4  -4   3       1610.07       1594.20        33.68 o
   5  -4   3        593.73        567.50        18.22 o
   6  -4   3        367.05        353.39        13.39 o
   7  -4   3         40.58         52.80        17.74 o
   8  -4   3        179.61        167.73        23.72 o
   9  -4   3        644.90        648.08        42.09 o
  -8  -3   3        465.46        457.80        26.63 o
  -7  -3   3       1360.33       1332.09        37.30 o
  -6  -3   3        103.27         96.75        10.08 o
  -5  -3   3          8.05         -1.95         9.43 o
  -4  -3   3       1104.92       1092.48        21.67 o
  -3  -3   3       1704.59       1620.47        27.90 o
  -2  -3   3        755.94        729.34        14.95 o
  -1  -3   3       1468.58       1456.85        27.40 o
   0  -3   3        494.79        482.92        12.04 o
   1  -3   3       1709.28       1690.54        28.40 o
   2  -3   3      15417.25      16517.00       267.39 o
   3  -3   3       2393.71       2489.93        45.63 o
   4  -3   3          2.41         -7.70         7.70 o
   5  -3   3       1468.25       1418.90        31.02 o
   6  -3   3       2340.23       2347.28        48.41 o
   7  -3   3         32.98         36.40        18.39 o
   8  -3   3         53.69         50.90        37.64 o
  -8  -2   3        170.49        175.72        18.15 o
  -7  -2   3        221.64        240.04        15.58 o
  -6  -2   3         92.18         79.06        12.13 o
  -5  -2   3       3917.96       4001.10        65.10 o
  -4  -2   3        670.88        650.77        14.80 o
  -3  -2   3         13.41         12.09         5.04 o
  -2  -2   3       4538.51       4557.74        68.72 o
  -1  -2   3       5138.90       5118.09        89.98 o
   0  -2   3          4.63         -1.41         3.99 o
   1  -2   3       1009.94        971.94        17.70 o
   2  -2   3       1267.40       1157.45        20.74 o
   3  -2   3         40.47         17.54         4.55 o
   4  -2   3       1992.31       1902.88        39.44 o
   5  -2   3        464.57        457.48        20.41 o
   6  -2   3        610.84        558.97        21.36 o
   7  -2   3        747.72        741.51        21.94 o
   8  -2   3       1160.99       1156.41        33.72 o
  -9  -1   3        766.45        841.84        40.16 o
  -8  -1   3        896.33        905.52        29.68 o
  -7  -1   3          0.32         -2.95        11.56 o
  -6  -1   3          4.03          2.41         9.51 o
  -5  -1   3        686.90        697.17        17.50 o
  -4  -1   3        895.64        897.93        17.77 o
  -3  -1   3       2213.40       2223.02        33.36 o
  -2  -1   3       1745.42       1691.29        28.12 o
  -1  -1   3        879.74        869.56        19.91 o
   0  -1   3       6132.85       6683.16       116.35 o
   1  -1   3      15673.16      15592.57       361.50 o
   2  -1   3       1087.04       1098.13        30.99 o
   3  -1   3        243.84        260.02         9.94 o
   4  -1   3       4318.14       4298.94        82.98 o
   5  -1   3       1885.45       1862.27        40.75 o
   6  -1   3        523.72        544.26        29.08 o
   7  -1   3        104.72        107.10        18.19 o
   8  -1   3         68.79         58.51        17.60 o
  -9   0   3        187.30        232.78        39.34 o
  -8   0   3         56.72         64.23        12.05 o
  -7   0   3         88.38         89.00         9.79 o
  -6   0   3       5619.16       5717.47       128.59 o
  -5   0   3       1079.87       1064.97        22.98 o
  -4   0   3        396.57        410.19        11.57 o
  -3   0   3       2107.45       2013.93        31.46 o
  -2   0   3       3647.19       3536.08        53.55 o
  -1   0   3       2195.83       2231.83        37.99 o
   0   0   3        119.23         88.76         8.02 o
   1   0   3        560.79        542.38        17.78 o
   2   0   3         83.96         94.78         8.11 o
   3   0   3       4054.59       4024.75        77.77 o
   4   0   3       2578.46       2613.53        46.66 o
   5   0   3         19.14         11.40        12.11 o
   6   0   3       1604.28       1635.83        42.90 o
   7   0   3       1306.59       1369.73        41.20 o
   8   0   3         68.32         90.60        27.75 o
  -9   1   3        677.07        683.69        37.92 o
  -8   1   3         44.19         40.09        22.05 o
  -7   1   3         36.54         36.59         7.55 o
  -6   1   3        225.21        225.03         9.86 o
  -5   1   3        334.07        342.72        12.74 o
  -4   1   3       8525.58       8496.96       132.07 o
  -3   1   3       1058.29        993.91        24.72 o
  -2   1   3         10.25          3.40         5.84 o
  -1   1   3        956.68        891.88        19.01 o
   0   1   3      13211.23      14212.22       245.65 o
   1   1   3        461.66        476.87        15.28 o
   2   1   3        275.12        312.48        13.44 o
   3   1   3       1874.39       1899.47        38.60 o
   4   1   3       1471.39       1476.32        35.02 o
   5   1   3        452.79        447.04        21.03 o
   6   1   3        260.99        289.42        19.24 o
   7   1   3        123.08        170.16        20.31 o
  -9   2   3          0.74         15.57        28.82 o
  -8   2   3        540.43        563.79        30.93 o
  -7   2   3       1833.87       1823.72        54.20 o
  -6   2   3        511.92        512.70        12.72 o
  -5   2   3        384.65        367.61        11.03 o
  -4   2   3        242.97        216.91         9.03 o
  -3   2   3        792.08        715.12        17.69 o
  -2   2   3        682.67        623.34        19.91 o
  -1   2   3        190.93        172.66         9.10 o
   0   2   3       1776.80       1957.24        38.45 o
   1   2   3       1234.14       1268.80        27.90 o
   2   2   3       7582.34       7634.09       135.21 o
   3   2   3       1079.80       1080.36        27.31 o
   4   2   3         38.87         28.40        13.10 o
   5   2   3        561.18        551.56        23.04 o
   6   2   3       1144.75       1193.94        38.82 o
   7   2   3          4.44         36.91        24.06 o
  -9   3   3        133.94        118.47        24.57 o
  -8   3   3        269.44        273.17        22.98 o
  -7   3   3        314.86        311.66        23.69 o
  -6   3   3        118.21        116.24         6.34 o
  -5   3   3       3716.59       3756.20        64.52 o
  -4   3   3       1475.55       1355.20        39.30 o
  -3   3   3         25.49         25.10         5.97 o
  -2   3   3       5694.74       5890.43        98.72 o
  -1   3   3       7108.63       7425.31       123.63 o
   0   3   3        410.36        485.37        16.72 o
   1   3   3        766.24        796.80        21.83 o
   2   3   3        847.28        843.22        24.10 o
   3   3   3        724.06        698.95        26.05 o
   4   3   3       1555.61       1543.85        43.11 o
   5   3   3        249.43        257.67        18.86 o
   6   3   3         43.90         15.35        18.23 o
 -10   4   3         69.07        156.83        66.92 o
  -9   4   3        262.95        259.92        28.11 o
  -8   4   3       1406.93       1460.80        53.14 o
  -7   4   3         13.50         -2.02        13.56 o
  -6   4   3         81.34         75.48        10.35 o
  -5   4   3        562.57        523.20        27.29 o
  -4   4   3        137.52        126.02         7.21 o
  -3   4   3       3161.57       3197.02        53.31 o
  -2   4   3       2188.21       2245.45        41.98 o
  -1   4   3        281.14        326.52        15.38 o
   0   4   3       1973.08       2023.30        41.72 o
   1   4   3       5805.16       6014.15       109.31 o
   2   4   3        528.56        498.09        23.00 o
   3   4   3        165.05        124.49        16.74 o
   4   4   3        459.20        484.90        21.39 o
   5   4   3        701.29        697.69        30.02 o
  -9   5   3        103.08        103.89        37.86 o
  -8   5   3         50.04         17.72        19.17 o
  -7   5   3        265.04        264.08        13.62 o
  -6   5   3       2796.74       2784.64        84.77 o
  -5   5   3        508.39        501.01        19.10 o
  -4   5   3         95.77         95.77         8.88 o
  -3   5   3       1816.76       1799.98        33.60 o
  -2   5   3       1798.01       1769.47        36.00 o
  -1   5   3        146.19        165.60        12.39 o
   0   5   3        479.98        499.69        20.51 o
   1   5   3        188.19        214.69        18.28 o
   2   5   3        142.54        185.47        19.11 o
   3   5   3       2575.21       2619.35        54.33 o
   4   5   3        664.68        662.84        30.91 o
   5   5   3          0.48         -1.55        29.16 o
  -9   6   3        477.14        459.49        38.43 o
  -8   6   3          0.87         -3.49        26.10 o
  -7   6   3        317.36        306.82        16.19 o
  -6   6   3         21.16         32.97        12.14 o
  -5   6   3          5.66         -3.88         7.70 o
  -4   6   3       2228.28       2332.97        44.53 o
  -3   6   3       1639.08       1659.27        34.63 o
  -2   6   3          4.15        -10.84        10.84 o
  -1   6   3        633.36        643.25        25.05 o
   0   6   3       4482.96       4614.13        94.82 o
   1   6   3        147.49        140.29        15.34 o
   2   6   3        188.11        199.49        17.26 o
   3   6   3        336.69        378.71        22.90 o
   4   6   3        256.18        238.38        24.88 o
  -9   7   3          0.49        -23.48        35.03 o
  -8   7   3        148.54        156.80        17.48 o
  -7   7   3       1287.86       1385.55        65.68 o
  -6   7   3         42.52         72.05        15.55 o
  -5   7   3         20.12          5.17        11.22 o
  -4   7   3       1424.86       1420.76        35.82 o
  -3   7   3       1397.72       1388.57        47.20 o
  -2   7   3       1376.49       1388.15        36.22 o
  -1   7   3        350.53        364.92        21.69 o
   0   7   3        283.56        286.91        16.76 o
   1   7   3        104.69         97.79        16.29 o
   2   7   3        964.95       1023.86        36.98 o
   3   7   3        316.31        300.69        27.11 o
  -9   8   3        146.71         94.00        74.42 o
  -8   8   3         90.68         78.35        23.26 o
  -7   8   3         19.27          6.35        20.21 o
  -6   8   3         31.69          4.07        18.83 o
  -5   8   3       2258.96       2282.98        48.08 o
  -4   8   3        750.72        776.71        28.19 o
  -3   8   3        863.88        891.06        31.73 o
  -2   8   3        382.82        414.31        21.47 o
  -1   8   3       1631.99       1737.19        44.07 o
   0   8   3          2.07         25.37        16.63 o
   1   8   3        238.53        224.13        20.81 o
   2   8   3        149.52        113.66        31.06 o
  -8   9   3        573.91        555.71        37.96 o
  -7   9   3         10.38         46.68        23.70 o
  -6   9   3         52.98         45.40        21.72 o
  -5   9   3          9.08         12.10        17.10 o
  -4   9   3        181.52        188.25        20.90 o
  -3   9   3       2318.94       2358.71        53.94 o
  -2   9   3        483.83        512.05        32.61 o
  -1   9   3         54.14         50.11        15.88 o
   0   9   3         15.72         -9.15        19.96 o
  -7  10   3         96.41        123.94        38.03 o
  -6  10   3        904.63        887.35        37.95 o
  -5  10   3        122.97        112.80        22.95 o
  -4  10   3          1.53         23.96        20.68 o
  -3  10   3        206.64        235.60        28.73 o
  -2  10   3        756.83        706.05        42.47 o
   3 -12   4          5.59        -19.17        31.23 o
   4 -12   4        383.63        327.05        30.61 o
   0 -11   4        184.05        167.56        23.23 o
   1 -11   4          2.68        -20.97        20.97 o
   2 -11   4         98.51         60.74        18.55 o
   3 -11   4       1245.74       1186.57        40.93 o
   4 -11   4        275.24        277.20        21.81 o
   5 -11   4         30.55         30.30        18.75 o
   6 -11   4        385.70        370.83        28.68 o
  -2 -10   4          1.44        -21.95        21.95 o
  -1 -10   4        319.37        358.04        24.57 o
   0 -10   4       1097.14       1073.46        37.98 o
   1 -10   4         27.68         -5.32        15.73 o
   2 -10   4        123.18        149.42        19.22 o
   3 -10   4        186.15        169.53        17.16 o
   4 -10   4         57.81         32.74        15.79 o
   5 -10   4        722.93        744.35        24.70 o
   6 -10   4        446.91        436.95        22.55 o
   7 -10   4          2.59         15.64        20.37 o
  -3  -9   4         82.97         63.12        25.40 o
  -2  -9   4       1115.54       1154.68        40.64 o
  -1  -9   4        731.51        725.31        30.60 o
   0  -9   4         27.33         28.34        14.78 o
   1  -9   4        771.66        742.12        28.80 o
   2  -9   4       3764.14       3776.70        72.56 o
   3  -9   4        500.96        493.09        18.73 o
   4  -9   4         17.34         -0.98        13.75 o
   5  -9   4        209.44        181.89        21.23 o
   6  -9   4        602.93        565.18        27.59 o
   7  -9   4        261.53        264.97        18.41 o
   8  -9   4        399.63        348.20        26.55 o
  -4  -8   4         33.68          4.16        17.32 o
  -3  -8   4         41.52         25.67        17.04 o
  -2  -8   4        484.76        526.19        25.27 o
  -1  -8   4       1331.20       1291.92        36.93 o
   0  -8   4        213.71        207.28        13.39 o
   1  -8   4       1023.12        961.99        27.30 o
   2  -8   4          6.77         -7.21         9.89 o
   3  -8   4          5.33        -11.53        11.53 o
   4  -8   4       2488.01       2569.30        52.34 o
   5  -8   4         22.33         22.42        12.97 o
   6  -8   4          2.43          2.24        16.06 o
   7  -8   4        396.11        412.76        18.47 o
   8  -8   4        934.77        914.88        48.13 o
  -5  -7   4        132.83        100.42        18.04 o
  -4  -7   4          7.51         -8.21        14.19 o
  -3  -7   4       2011.89       2076.59        51.34 o
  -2  -7   4       1045.29       1068.14        28.30 o
  -1  -7   4         71.77         60.54        12.41 o
   0  -7   4       1426.19       1432.40        31.37 o
   1  -7   4       4116.21       4120.75        72.14 o
   2  -7   4         45.18         33.95         9.81 o
   3  -7   4          6.03         -8.36         8.36 o
   4  -7   4        193.00        205.66        10.95 o
   5  -7   4       1694.87       1746.35        37.46 o
   6  -7   4        540.78        548.20        28.84 o
   7  -7   4        361.69        316.93        17.13 o
   8  -7   4        154.84        152.42        25.92 o
  -6  -6   4       1135.73       1111.71        53.52 o
  -5  -6   4        247.11        245.73        16.57 o
  -4  -6   4        111.17         91.89        13.26 o
  -3  -6   4        737.92        726.11        21.38 o
  -2  -6   4        253.55        271.77        13.58 o
  -1  -6   4        648.97        608.49        17.16 o
   0  -6   4       2594.95       2538.63        43.91 o
   1  -6   4         11.40          9.98         8.32 o
   2  -6   4        326.26        290.59        12.39 o
   3  -6   4       4563.27       4622.12        74.83 o
   4  -6   4        868.60        834.52        19.70 o
   5  -6   4         38.40         30.97         9.55 o
   6  -6   4        649.31        639.18        21.80 o
   7  -6   4       1977.48       2031.53        51.03 o
   8  -6   4        143.86        145.75        29.38 o
  -7  -5   4        149.12        151.95        30.93 o
  -6  -5   4         19.22          7.27        16.98 o
  -5  -5   4        770.91        761.34        25.55 o
  -4  -5   4       4112.83       4173.45        70.43 o
  -3  -5   4       1112.36       1136.74        25.05 o
  -2  -5   4        337.46        347.59        14.06 o
  -1  -5   4        811.49        789.44        17.83 o
   0  -5   4       5185.28       5317.08        89.90 o
   1  -5   4        108.82        119.60         7.01 o
   2  -5   4       1319.26       1355.44        26.61 o
   3  -5   4        682.18        679.64        16.04 o
   4  -5   4          0.90         -7.67         7.67 o
   5  -5   4       2373.64       2343.69        74.51 o
   6  -5   4        782.14        765.98        32.10 o
   7  -5   4         71.78         60.18        13.78 o
   8  -5   4        241.08        225.09        28.96 o
  -7  -4   4        677.15        739.50        48.65 o
  -6  -4   4         13.70          9.50        13.83 o
  -5  -4   4        641.29        654.62        22.03 o
  -4  -4   4         13.46         13.14         7.97 o
  -3  -4   4        613.02        587.03        15.30 o
  -2  -4   4       3510.31       3491.57        61.00 o
  -1  -4   4       1015.51        833.91        19.34 o
   0  -4   4         16.58         14.55         5.25 o
   1  -4   4       1506.33       1532.84        27.04 o
   2  -4   4       4769.51       4634.46        73.86 o
   3  -4   4       1569.57       1566.71        29.11 o
   4  -4   4        205.15        197.58        10.51 o
   5  -4   4        582.44        535.19        31.33 o
   6  -4   4       1280.48       1276.05        29.32 o
   7  -4   4        287.30        298.77        17.76 o
   8  -4   4        414.26        435.39        31.76 o
  -8  -3   4        352.88        367.06        34.04 o
  -7  -3   4         30.48          6.96        14.96 o
  -6  -3   4        498.81        512.61        19.60 o
  -5  -3   4       3698.54       3794.51        71.02 o
  -4  -3   4        494.50        496.38        14.42 o
  -3  -3   4          1.22         -3.79         5.37 o
  -2  -3   4        847.55        835.99        19.07 o
  -1  -3   4       8284.59       8942.97       156.02 o
   0  -3   4        490.72        478.99        12.71 o
   1  -3   4       2238.20       2232.78        39.35 o
   2  -3   4       1185.97       1273.91        24.57 o
   3  -3   4        325.25        320.37        10.51 o
   4  -3   4       3745.23       3742.78        73.11 o
   5  -3   4       1421.90       1410.54        33.45 o
   6  -3   4          0.96          0.82        10.73 o
   7  -3   4        462.63        474.39        21.00 o
   8  -3   4       1306.35       1245.78        87.02 o
  -8  -2   4        192.05        170.16        19.24 o
  -7  -2   4         80.34         94.20        14.86 o
  -6  -2   4        868.56        849.22        24.37 o
  -5  -2   4        133.26        138.74         8.57 o
  -4  -2   4         60.87         60.24         6.87 o
  -3  -2   4       7666.24       7833.94       122.48 o
  -2  -2   4       2761.66       2722.55        44.70 o
  -1  -2   4         61.33         61.64         7.04 o
   0  -2   4       1543.25       1527.83        30.34 o
   1  -2   4       3377.16       3289.80        69.08 o
   2  -2   4       3188.01       3354.48       111.03 o
   3  -2   4        115.56        116.07         7.58 o
   4  -2   4       1335.14       1266.85        30.61 o
   5  -2   4         54.22         41.53        11.54 o
   6  -2   4        583.06        582.03        25.64 o
   7  -2   4       1444.59       1451.81        69.30 o
   8  -2   4          7.94         -8.36        18.08 o
  -9  -1   4        232.02        242.48        22.66 o
  -8  -1   4          3.21          1.54        15.11 o
  -7  -1   4        576.26        579.41        23.60 o
  -6  -1   4       2181.55       2182.30        41.49 o
  -5  -1   4        428.76        397.12        14.14 o
  -4  -1   4        189.49        165.23         7.26 o
  -3  -1   4        354.09        354.56        10.85 o
  -2  -1   4       2461.24       2434.34        40.32 o
  -1  -1   4        686.89        657.92        17.21 o
   0  -1   4       5407.18       5629.70        93.95 o
   1  -1   4         42.64         28.45         7.63 o
   2  -1   4       1247.21       1264.14        32.99 o
   3  -1   4       8768.58       9128.27       159.98 o
   4  -1   4       4299.61       4397.79        75.15 o
   5  -1   4        943.78        965.92        28.52 o
   6  -1   4        497.17        536.58        32.31 o
   7  -1   4        542.24        570.90        27.68 o
   8  -1   4          0.11         13.21        27.55 o
  -9   0   4        115.55        147.54        32.99 o
  -8   0   4        491.85        483.46        19.66 o
  -7   0   4       1687.36       1746.60        43.67 o
  -6   0   4          0.86          3.89         8.15 o
  -5   0   4        155.04        150.44         8.45 o
  -4   0   4       6408.58       6433.26        96.06 o
  -3   0   4       5331.33       5456.83        86.12 o
  -2   0   4        709.31        661.59        17.00 o
  -1   0   4        805.05        738.03        19.45 o
   0   0   4       7926.01       8018.71       133.13 o
   1   0   4        764.30        719.20        20.49 o
   2   0   4        781.95        755.31        21.06 o
   3   0   4        257.72        249.16        13.79 o
   4   0   4        287.29        278.01        14.22 o
   5   0   4       1163.48       1100.13        36.42 o
   6   0   4        694.04        700.07        33.00 o
   7   0   4         41.19         58.27        21.09 o
  -9   1   4         16.20         -8.60        21.77 o
  -8   1   4        196.41        228.23        13.90 o
  -7   1   4        660.26        666.78        32.20 o
  -6   1   4          1.02         -4.16         6.86 o
  -5   1   4        708.85        687.67        22.40 o
  -4   1   4       4898.93       5149.21       110.00 o
  -3   1   4         19.70         10.42         6.21 o
  -2   1   4       2563.75       2377.06        44.71 o
  -1   1   4       2531.78       2368.94        53.90 o
   0   1   4        532.77        489.65        16.56 o
   1   1   4        442.41        435.98        16.85 o
   2   1   4       5267.14       5345.83        96.64 o
   3   1   4       1270.31       1314.55        31.26 o
   4   1   4        183.17        183.51        14.66 o
   5   1   4        236.34        239.58        21.92 o
   6   1   4       1031.30       1058.49        36.14 o
   7   1   4          5.85         31.95        23.73 o
  -9   2   4        439.86        467.54        33.37 o
  -8   2   4        675.58        770.87        38.03 o
  -7   2   4          9.24         13.61         7.21 o
  -6   2   4       1003.09        984.97        21.10 o
  -5   2   4       3179.28       3147.67        58.64 o
  -4   2   4      10969.95      11780.54       182.72 o
  -3   2   4         73.80         59.68         7.21 o
  -2   2   4       1094.68       1046.00        22.75 o
  -1   2   4       1279.15       1239.76        32.65 o
   0   2   4        330.94        338.27        15.36 o
   1   2   4       2802.36       2987.20        57.43 o
   2   2   4         28.99         29.29        10.63 o
   3   2   4         14.64          7.45        11.95 o
   4   2   4       3418.28       3640.99        82.51 o
   5   2   4       1378.66       1409.82        42.13 o
   6   2   4          2.20         -7.27        21.76 o
  -9   3   4         79.89        115.58        21.36 o
  -8   3   4        576.34        643.86        58.02 o
  -7   3   4         80.91         87.14         9.46 o
  -6   3   4       1874.32       1931.27        42.02 o
  -5   3   4        308.57        311.21        14.17 o
  -4   3   4        521.25        537.25        14.70 o
  -3   3   4       4837.62       4715.17        98.10 o
  -2   3   4       5888.26       6137.31       103.77 o
  -1   3   4        693.41        769.70        20.67 o
   0   3   4        736.68        733.53        21.84 o
   1   3   4       3530.38       3553.75        67.92 o
   2   3   4         69.79         52.99        12.49 o
   3   3   4        363.44        388.05        20.82 o
   4   3   4        180.07        177.95        20.01 o
   5   3   4        305.24        313.27        23.37 o
   6   3   4        304.25        275.38        32.85 o
  -9   4   4        591.01        644.83        41.25 o
  -8   4   4         30.23          1.49        44.09 o
  -7   4   4        415.91        416.90        18.24 o
  -6   4   4       2863.68       2922.81        64.78 o
  -5   4   4        331.64        313.03        16.78 o
  -4   4   4        437.23        416.08        13.96 o
  -3   4   4        312.45        332.96        15.31 o
  -2   4   4        406.91        376.09        15.83 o
  -1   4   4        439.04        438.31        17.76 o
   0   4   4       2226.48       2146.95        45.14 o
   1   4   4          8.05         -3.23        11.74 o
   2   4   4        114.30        120.58        15.35 o
   3   4   4       2833.03       3004.09        68.89 o
   4   4   4        560.90        538.27        28.66 o
   5   4   4          8.57        -22.46        22.46 o
  -9   5   4         49.91         52.56        39.28 o
  -8   5   4        342.99        295.37        46.75 o
  -7   5   4        950.51        953.16        51.07 o
  -6   5   4         52.39         58.86        11.64 o
  -5   5   4          3.39         -4.55         6.98 o
  -4   5   4       3652.94       3688.93        62.33 o
  -3   5   4       2071.84       2103.24        46.64 o
  -2   5   4         85.05         88.26        11.65 o
  -1   5   4        566.02        601.60        22.92 o
   0   5   4       1320.55       1433.82        38.96 o
   1   5   4        102.73         81.03        14.96 o
   2   5   4        548.69        552.51        27.73 o
   3   5   4         73.70         41.09        18.03 o
   4   5   4        364.28        354.41        26.44 o
  -9   6   4          2.42         -4.73        38.70 o
  -8   6   4        259.81        277.82        15.62 o
  -7   6   4       1583.46       1546.19        59.47 o
  -6   6   4          3.14          5.52        16.77 o
  -5   6   4        321.60        328.20        15.50 o
  -4   6   4         48.63         43.12        11.24 o
  -3   6   4        143.96        143.25        15.59 o
  -2   6   4        828.75        835.79        30.59 o
  -1   6   4       2195.36       2282.02        50.27 o
   0   6   4          0.03          7.14        14.95 o
   1   6   4         86.54         97.01        18.91 o
   2   6   4       1888.92       1996.95        47.86 o
   3   6   4        720.53        694.46        30.61 o
  -9   7   4        338.69        340.99        47.44 o
  -8   7   4        469.57        494.09        27.02 o
  -7   7   4        314.55        307.03        20.77 o
  -6   7   4        140.73        168.15        20.78 o
  -5   7   4       2618.60       2739.73        61.75 o
  -4   7   4        543.33        563.15        21.29 o
  -3   7   4        110.82         92.16        12.30 o
  -2   7   4        133.11        143.32        16.19 o
  -1   7   4        691.31        723.05        31.02 o
   0   7   4        266.21        274.19        21.76 o
   1   7   4       1128.73       1203.33        39.48 o
   2   7   4         49.50         21.45        20.55 o
  -8   8   4        564.92        473.68        41.46 o
  -7   8   4        261.10        245.51        23.58 o
  -6   8   4        905.12        936.93        38.32 o
  -5   8   4        117.06         94.47        16.85 o
  -4   8   4        229.40        209.63        19.37 o
  -3   8   4        995.35       1035.32        35.15 o
  -2   8   4        556.96        575.42        26.69 o
  -1   8   4          0.50         -4.29        20.85 o
   0   8   4        132.00        130.85        24.79 o
   1   8   4        789.47        720.34        32.86 o
  -7   9   4         56.60         59.87        27.70 o
  -6   9   4        691.18        660.90        29.81 o
  -5   9   4          4.11         -4.87        19.32 o
  -4   9   4         22.94         14.50        21.40 o
  -3   9   4        128.43         91.07        19.99 o
  -2   9   4        518.39        529.05        28.40 o
  -1   9   4        292.44        273.70        22.40 o
  -5  10   4          0.42        -15.36        26.94 o
  -4  10   4        740.25        733.06        37.54 o
  -3  10   4        667.23        563.12        77.64 o
   3 -12   5        949.73        887.99        47.97 o
   0 -11   5        326.16        292.20        23.83 o
   1 -11   5        365.70        317.36        24.89 o
   2 -11   5        554.14        558.13        29.68 o
   3 -11   5          4.28        -17.68        17.68 o
   4 -11   5         45.28         58.39        20.94 o
   5 -11   5        736.21        735.31        31.28 o
   6 -11   5        766.26        744.29        35.19 o
  -2 -10   5        333.51        255.58        23.99 o
  -1 -10   5        583.25        567.13        32.17 o
   0 -10   5          7.38        -18.07        21.50 o
   1 -10   5         84.09         94.85        16.84 o
   2 -10   5       1550.33       1520.55        39.24 o
   3 -10   5         25.67         37.22        12.19 o
   4 -10   5        514.61        558.39        34.16 o
   5 -10   5         26.52         27.74        18.76 o
   6 -10   5         57.42         50.66        23.39 o
   7 -10   5        288.82        286.48        24.52 o
  -3  -9   5        347.30        345.74        20.98 o
  -2  -9   5         96.82         68.31        20.60 o
  -1  -9   5         73.19         46.66        16.01 o
   0  -9   5       1334.47       1202.59        31.59 o
   1  -9   5        802.26        890.11        26.74 o
   2  -9   5          1.66         -0.05        11.19 o
   3  -9   5         32.19         31.91        13.09 o
   4  -9   5       2370.32       2386.41        51.97 o
   5  -9   5        664.46        665.17        28.44 o
   6  -9   5         20.91         21.96        18.40 o
   7  -9   5        130.60        146.53        26.89 o
  -4  -8   5         40.88         19.87        17.13 o
  -3  -8   5        886.39        852.09        34.45 o
  -2  -8   5        495.12        519.84        22.13 o
  -1  -8   5         73.56         70.90        11.24 o
   0  -8   5         11.88         14.66        10.75 o
   1  -8   5       2104.51       2083.24        42.20 o
   2  -8   5         12.98          8.53        12.66 o
   3  -8   5        245.27        247.98        14.39 o
   4  -8   5        234.67        236.67        13.17 o
   5  -8   5        107.48         87.72        13.67 o
   6  -8   5       1687.65       1751.61        42.83 o
   7  -8   5        931.29        921.91        35.14 o
   8  -8   5         54.45         65.24        29.86 o
  -5  -7   5         21.39         24.01        20.65 o
  -4  -7   5        457.18        468.39        34.51 o
  -3  -7   5          1.21        -10.17        10.17 o
  -2  -7   5         59.08         46.09        11.83 o
  -1  -7   5       1800.62       1771.19        55.20 o
   0  -7   5       2842.56       2899.95        50.52 o
   1  -7   5          2.54         -3.93         9.99 o
   2  -7   5        606.35        579.05        20.72 o
   3  -7   5       8702.65       9134.45       144.31 o
   4  -7   5        498.31        474.53        17.03 o
   5  -7   5        123.78        123.17        13.01 o
   6  -7   5          1.37         -3.09        14.57 o
   7  -7   5        187.53        187.48        22.18 o
   8  -7   5        186.00        189.24        36.38 o
  -6  -6   5          1.22         -2.25        19.03 o
  -5  -6   5         21.06        -16.22        16.22 o
  -4  -6   5       2375.38       2360.39        46.18 o
  -3  -6   5        195.28        186.65        10.65 o
  -2  -6   5        657.17        634.16        20.69 o
  -1  -6   5        491.88        516.43        15.42 o
   0  -6   5        339.93        307.67        13.64 o
   1  -6   5        820.15        794.78        20.35 o
   2  -6   5       2546.75       2582.35        46.94 o
   3  -6   5        537.57        575.26        16.90 o
   4  -6   5        208.31        200.85        10.12 o
   5  -6   5       1457.90       1425.68        34.51 o
   6  -6   5       1007.10       1021.19        36.29 o
   7  -6   5          1.30        -12.04        12.66 o
   8  -6   5        117.55         87.21        33.71 o
  -7  -5   5        225.47        185.94        22.69 o
  -6  -5   5        426.83        397.60        21.25 o
  -5  -5   5         19.41         19.46        11.41 o
  -4  -5   5         40.20         28.91         9.82 o
  -3  -5   5         13.53          4.91         9.78 o
  -2  -5   5       3016.86       3028.37        54.93 o
  -1  -5   5       2794.26       2701.14        49.19 o
   0  -5   5          2.40         -3.37         7.88 o
   1  -5   5        189.11        195.42         9.41 o
   2  -5   5       5208.97       5200.36        87.88 o
   3  -5   5       1006.86       1002.45        22.11 o
   4  -5   5        992.89        993.23        26.09 o
   5  -5   5         32.08         31.59        10.95 o
   6  -5   5        177.97         99.50        18.54 o
   7  -5   5        401.45        385.86        18.81 o
   8  -5   5        855.70        934.58        91.67 o
  -7  -4   5         15.33          7.08        21.24 o
  -6  -4   5         67.87         72.38        14.24 o
  -5  -4   5       3647.25       3745.66        67.25 o
  -4  -4   5        417.90        422.96        14.87 o
  -3  -4   5        193.93        166.38        10.67 o
  -2  -4   5        252.65        288.71        12.05 o
  -1  -4   5        903.45        898.41        22.22 o
   0  -4   5       5135.13       5124.42        86.33 o
   1  -4   5       5841.93       6020.31       100.68 o
   2  -4   5        113.30        118.69         7.36 o
   3  -4   5        311.39        313.57        12.27 o
   4  -4   5       4161.86       3974.64       114.40 o
   5  -4   5       1637.24       1616.32        37.63 o
   6  -4   5          9.62          3.31        14.97 o
   7  -4   5         86.04         77.58        15.25 o
   8  -4   5        439.17        468.67        25.93 o
  -8  -3   5        142.44         84.95        20.85 o
  -7  -3   5        430.70        452.86        25.14 o
  -6  -3   5       1070.50       1106.53        26.34 o
  -5  -3   5         89.88         88.04        10.20 o
  -4  -3   5        199.49        199.45         9.73 o
  -3  -3   5       6759.91       7038.94       117.57 o
  -2  -3   5        956.28        904.71        20.55 o
  -1  -3   5        138.70        122.05         8.94 o
   0  -3   5        374.63        366.30        12.25 o
   1  -3   5       4230.30       4353.70        73.89 o
   2  -3   5         41.92         40.60         7.51 o
   3  -3   5       2055.08       2051.50        68.07 o
   4  -3   5         32.14         38.71         8.71 o
   5  -3   5          2.56        -11.22        11.22 o
   6  -3   5       1519.35       1622.29        41.06 o
   7  -3   5        856.52        909.57        34.13 o
   8  -3   5         20.32          3.84        18.92 o
  -8  -2   5         14.36         19.01        16.32 o
  -7  -2   5         61.23         42.94        18.41 o
  -6  -2   5        774.49        771.74        24.49 o
  -5  -2   5          3.59         -7.26         7.26 o
  -4  -2   5       1226.79       1231.76        24.38 o
  -3  -2   5        196.76        196.02         9.48 o
  -2  -2   5         43.64         46.48         5.90 o
  -1  -2   5       7433.91       7635.88       143.35 o
   0  -2   5      12435.41      13617.85       236.68 o
   1  -2   5        356.62        394.78        17.07 o
   2  -2   5        425.14        374.40        15.96 o
   3  -2   5       3332.89       3251.24        54.32 o
   4  -2   5        954.71        879.11        30.19 o
   5  -2   5         76.42         66.57        14.06 o
   6  -2   5          0.70        -16.91        18.27 o
   7  -2   5        139.86         95.08        28.43 o
  -9  -1   5         33.29         41.12        21.62 o
  -8  -1   5        493.00        518.94        28.15 o
  -7  -1   5       1721.63       1722.68        39.01 o
  -6  -1   5          9.93         18.25         9.32 o
  -5  -1   5         82.12         86.52         7.48 o
  -4  -1   5       4270.53       4222.55        71.95 o
  -3  -1   5        601.96        516.84        13.95 o
  -2  -1   5        482.50        464.41        15.64 o
  -1  -1   5         26.22         13.03         7.76 o
   0  -1   5        733.86        574.80        17.33 o
   1  -1   5       1478.38       1535.68        33.44 o
   2  -1   5       3480.54       3409.15        73.32 o
   3  -1   5         37.15         27.96        10.52 o
   4  -1   5        507.16        496.93        18.76 o
   5  -1   5       2209.96       2268.28        70.61 o
   6  -1   5       1338.85       1428.72        44.49 o
   7  -1   5         23.19        -10.41        25.09 o
  -9   0   5         86.86         61.14        17.29 o
  -8   0   5        113.64        138.14        16.36 o
  -7   0   5        321.49        328.21        14.72 o
  -6   0   5         60.80         55.62         9.69 o
  -5   0   5       1939.34       1921.16        34.03 o
  -4   0   5        166.08        155.55         8.54 o
  -3   0   5          9.53         -1.93         7.13 o
  -2   0   5       6730.77       6726.57       134.61 o
  -1   0   5       7715.58       7543.53       119.52 o
   0   0   5          3.89         -5.91         8.81 o
   1   0   5          9.47          4.60         8.78 o
   2   0   5       6666.46       6573.91       131.08 o
   3   0   5        403.92        363.25        19.58 o
   4   0   5         32.80         19.36        12.81 o
   5   0   5          2.00          3.56        11.98 o
   6   0   5         60.51         78.47        23.05 o
   7   0   5        845.08        845.77        38.39 o
  -9   1   5        237.44        234.81        29.25 o
  -8   1   5       1851.04       1806.64        39.88 o
  -7   1   5         88.58         69.06        10.15 o
  -6   1   5        550.73        531.86        25.50 o
  -5   1   5       1637.50       1561.59        58.03 o
  -4   1   5        339.68        309.55        13.69 o
  -3   1   5       2433.24       2445.17        45.12 o
  -2   1   5         42.26         25.02         9.06 o
  -1   1   5        619.31        556.82        19.56 o
   0   1   5       3105.83       2859.18        52.53 o
   1   1   5       4397.74       4016.47        75.39 o
   2   1   5        598.02        604.83        22.65 o
   3   1   5         28.22          4.25        12.48 o
   4   1   5       3386.31       3422.89       136.56 o
   5   1   5        813.05        795.87        29.43 o
   6   1   5          2.70        -24.59        24.59 o
  -9   2   5          9.04        -10.25        21.67 o
  -8   2   5         50.25         64.59         9.84 o
  -7   2   5       1076.98       1100.26        29.67 o
  -6   2   5       5123.93       5122.42        93.78 o
  -5   2   5         56.28         42.87        10.38 o
  -4   2   5        142.45        124.11         9.14 o
  -3   2   5       2897.96       2813.00        63.71 o
  -2   2   5       3675.13       3550.96        81.61 o
  -1   2   5         93.37         73.84        10.43 o
   0   2   5         36.97         22.92        10.01 o
   1   2   5       2186.94       2189.69        46.03 o
   2   2   5         72.33         65.54        13.36 o
   3   2   5       1345.93       1458.91        40.12 o
   4   2   5         44.84         46.59        20.01 o
   5   2   5         60.07         86.56        25.27 o
   6   2   5        925.32        925.28        40.35 o
  -9   3   5        318.10        342.24        36.55 o
  -8   3   5          2.08          0.13        16.13 o
  -7   3   5          0.80          6.38        10.50 o
  -6   3   5        212.83        226.48        13.69 o
  -5   3   5         65.43         50.74         6.35 o
  -4   3   5       1263.89       1241.45        25.52 o
  -3   3   5         68.96         65.28        10.20 o
  -2   3   5        332.22        346.85        18.06 o
  -1   3   5       3565.88       3468.84        62.94 o
   0   3   5       5419.52       5528.83       101.71 o
   1   3   5         47.98         47.68        12.97 o
   2   3   5        162.79        204.01        18.30 o
   3   3   5       1224.62       1331.57        40.37 o
   4   3   5        433.21        462.42        27.91 o
   5   3   5        113.07        114.76        30.21 o
  -9   4   5         38.56         78.82        79.67 o
  -8   4   5        526.85        533.00        42.37 o
  -7   4   5       1496.25       1584.62        40.72 o
  -6   4   5        164.24        160.08        14.08 o
  -5   4   5         63.71         63.33         8.79 o
  -4   4   5       3878.19       3911.80        91.11 o
  -3   4   5       1466.22       1502.06        34.06 o
  -2   4   5         40.80         41.98        11.50 o
  -1   4   5         55.15         50.36        12.01 o
   0   4   5        985.30       1010.56        29.65 o
   1   4   5          4.23          1.74        14.73 o
   2   4   5       2359.89       2380.91        53.91 o
   3   4   5         13.43         19.54        19.97 o
   4   4   5         12.48         -0.26        25.46 o
  -9   5   5         61.72         61.39        58.83 o
  -8   5   5          1.77        -11.45        14.46 o
  -7   5   5        246.42        250.91        17.80 o
  -6   5   5        144.06        117.23        14.77 o
  -5   5   5       2203.20       2214.91        52.74 o
  -4   5   5        296.95        296.26        14.63 o
  -3   5   5         22.41         28.66        12.38 o
  -2   5   5       3412.38       3550.60        67.78 o
  -1   5   5       3128.82       3186.25        86.78 o
   0   5   5         14.38         -7.47        16.51 o
   1   5   5        383.65        380.87        21.59 o
   2   5   5       1080.28       1149.43        41.36 o
   3   5   5         88.08         37.97        23.28 o
  -9   6   5        470.31        448.34        52.19 o
  -8   6   5        893.18        907.37        38.83 o
  -7   6   5          2.03        -19.47        19.47 o
  -6   6   5        187.54        196.00        21.77 o
  -5   6   5       1460.26       1473.00        33.09 o
  -4   6   5        125.93        118.62        13.95 o
  -3   6   5        754.45        769.55        28.29 o
  -2   6   5          1.02        -11.55        14.07 o
  -1   6   5        112.46        112.00        18.04 o
   0   6   5        240.96        234.26        19.61 o
   1   6   5       2353.52       2437.87        62.37 o
   2   6   5        171.25        162.56        25.22 o
   3   6   5         47.28        -25.24        41.05 o
  -9   7   5         57.04         22.60        28.36 o
  -8   7   5          1.97        -28.70        30.77 o
  -7   7   5        267.16        238.23        26.62 o
  -6   7   5       1083.07       1057.31        36.93 o
  -5   7   5        209.37        224.24        16.28 o
  -4   7   5         83.95         83.43        13.59 o
  -3   7   5       1051.96       1140.87        37.74 o
  -2   7   5       1538.60       1608.16        43.50 o
  -1   7   5         45.22         14.96        18.45 o
   0   7   5         42.84        -29.34        29.34 o
   1   7   5        418.06        351.59        27.11 o
  -8   8   5         28.44          4.47        28.85 o
  -7   8   5          2.01         29.59        28.72 o
  -6   8   5        811.52        845.07        32.94 o
  -5   8   5        173.76        137.43        20.56 o
  -4   8   5       1284.54       1244.27        49.60 o
  -3   8   5         16.55         12.15        16.79 o
  -2   8   5        185.98        164.40        26.89 o
  -1   8   5        625.65        613.13        47.03 o
   0   8   5        797.62        711.84        33.55 o
  -7   9   5        964.13        894.31        66.25 o
  -6   9   5         82.67         67.83        25.69 o
  -5   9   5        709.42        624.35        33.81 o
  -4   9   5        684.37        618.49        30.84 o
  -3   9   5        333.86        304.24        24.55 o
  -2   9   5        203.32        183.37        26.14 o
   0 -11   6        106.28         94.96        22.89 o
   1 -11   6          0.95         -9.91        19.65 o
   2 -11   6        589.35        625.12        29.64 o
   3 -11   6          7.20         37.15        15.13 o
   4 -11   6        618.26        609.95        38.12 o
   5 -11   6         53.52         44.24        21.72 o
  -2 -10   6         10.68        -24.83        25.36 o
  -1 -10   6          4.58        -19.41        19.41 o
   0 -10   6        721.23        697.57        28.08 o
   1 -10   6       1337.54       1335.82        35.20 o
   2 -10   6          5.50         15.24        14.58 o
   3 -10   6         95.49         78.32        15.67 o
   4 -10   6       1016.74        999.81        40.28 o
   5 -10   6        132.72        116.43        16.46 o
   6 -10   6        255.94        258.03        24.88 o
  -3  -9   6        726.16        669.36        33.33 o
  -2  -9   6        311.68        301.10        21.02 o
  -1  -9   6        109.83        127.38        15.29 o
   0  -9   6          1.05         -5.32        12.95 o
   1  -9   6        299.96        287.15        16.79 o
   2  -9   6        194.45        214.59        16.29 o
   3  -9   6       1431.91       1511.68        36.84 o
   4  -9   6        124.52        105.79        15.05 o
   5  -9   6         58.77         33.84        17.20 o
   6  -9   6       1197.37       1199.21        39.01 o
   7  -9   6        731.88        719.25        44.33 o
  -4  -8   6       1078.69       1074.68        42.26 o
  -3  -8   6         82.48         48.01        17.07 o
  -2  -8   6          2.25        -12.94        12.94 o
  -1  -8   6       2216.00       2126.53        47.28 o
   0  -8   6       2875.21       2757.03        50.45 o
   1  -8   6         34.81         24.99        11.14 o
   2  -8   6          4.65         -4.54        11.81 o
   3  -8   6        418.05        459.08        23.73 o
   4  -8   6         53.70         39.71        12.34 o
   5  -8   6       1042.27       1093.32        32.60 o
   6  -8   6        415.47        424.45        23.88 o
   7  -8   6         34.25         29.24        20.66 o
  -5  -7   6          7.22         12.18        21.26 o
  -4  -7   6        659.96        637.27        25.94 o
  -3  -7   6        160.46        117.38        15.90 o
  -2  -7   6        809.72        812.53        26.48 o
  -1  -7   6        364.37        387.12        17.43 o
   0  -7   6          9.55         -1.24        10.38 o
   1  -7   6        734.04        714.03        23.81 o
   2  -7   6       3602.64       3582.26        64.12 o
   3  -7   6        340.54        320.61        14.50 o
   4  -7   6          9.46         11.97        10.49 o
   5  -7   6       1643.48       1665.31        40.73 o
   6  -7   6        925.71        916.71        37.17 o
   7  -7   6         43.65         50.24        18.75 o
   8  -7   6          2.07         10.71        27.57 o
  -6  -6   6        302.37        286.90        27.52 o
  -5  -6   6       1362.06       1330.15        36.81 o
  -4  -6   6        133.14        131.03        15.40 o
  -3  -6   6         18.48         -0.39        11.58 o
  -2  -6   6       2636.21       2624.37        53.58 o
  -1  -6   6       2539.23       2476.51        47.10 o
   0  -6   6        507.11        503.88        21.78 o
   1  -6   6         69.25         78.76         9.14 o
   2  -6   6        378.45        378.20        15.40 o
   3  -6   6        217.22        216.56        11.26 o
   4  -6   6       1969.11       2019.25        39.26 o
   5  -6   6         71.61         65.32        14.48 o
   6  -6   6        267.87        235.41        19.59 o
   7  -6   6        715.68        749.11        57.46 o
   8  -6   6       1240.46       1288.23        56.73 o
  -7  -5   6         24.58         -0.30        19.87 o
  -6  -5   6          4.76          0.28        16.86 o
  -5  -5   6        834.92        813.65        24.10 o
  -4  -5   6        104.39         99.96        13.03 o
  -3  -5   6       1615.37       1597.91        34.69 o
  -2  -5   6        528.06        478.48        17.78 o
  -1  -5   6          2.23         -3.61         8.45 o
   0  -5   6       2449.58       2383.89        47.38 o
   1  -5   6       4087.05       4089.95        70.83 o
   2  -5   6         52.86         41.63         8.04 o
   3  -5   6        186.24        171.00        10.86 o
   4  -5   6       1754.11       1732.64        38.88 o
   5  -5   6       1349.60       1291.89        37.09 o
   6  -5   6        924.21        843.28        34.04 o
   7  -5   6         81.84         70.61        17.55 o
   8  -5   6         89.38         94.57        27.32 o
  -7  -4   6       1465.83       1471.12        49.15 o
  -6  -4   6       2182.79       2266.31        47.09 o
  -5  -4   6         46.57         38.48        10.71 o
  -4  -4   6         33.37         42.35        11.53 o
  -3  -4   6       1648.91       1598.85        33.42 o
  -2  -4   6       1358.84       1326.27        28.33 o
  -1  -4   6        285.09        272.52        12.87 o
   0  -4   6        649.52        661.69        17.48 o
   1  -4   6        760.42        776.36        19.51 o
   2  -4   6       1315.01       1321.78        27.90 o
   3  -4   6       4511.13       4612.73        93.03 o
   4  -4   6        210.10        207.25        14.41 o
   5  -4   6        129.58        102.06        14.89 o
   6  -4   6       1284.19       1257.54        54.74 o
   7  -4   6       1354.74       1382.83        39.27 o
  -8  -3   6        118.42         88.74        23.91 o
  -7  -3   6         99.41         85.09        15.74 o
  -6  -3   6         12.76         23.11        11.12 o
  -5  -3   6         63.66         65.15        11.64 o
  -4  -3   6       3147.71       3155.01        60.65 o
  -3  -3   6         65.44         33.43         9.23 o
  -2  -3   6          7.82         11.17         7.80 o
  -1  -3   6       3540.10       3466.95        64.65 o
   0  -3   6       3076.43       3041.84        57.61 o
   1  -3   6        113.53        118.16        10.06 o
   2  -3   6         52.15         43.10        10.05 o
   3  -3   6       1321.27       1291.60        33.08 o
   4  -3   6        285.38        270.87        13.71 o
   5  -3   6       1598.70       1606.45        45.74 o
   6  -3   6        291.41        305.40        19.65 o
   7  -3   6         12.55         14.63        24.30 o
  -8  -2   6        668.56        683.83        34.94 o
  -7  -2   6       1458.30       1447.88        39.06 o
  -6  -2   6          1.02          3.25         8.87 o
  -5  -2   6         14.61         11.79         9.38 o
  -4  -2   6       1223.76       1226.34        25.30 o
  -3  -2   6       1454.90       1544.34        29.00 o
  -2  -2   6       2477.18       2438.23        47.54 o
  -1  -2   6       1170.38       1199.75        26.00 o
   0  -2   6       1237.38       1324.23        27.94 o
   1  -2   6       2674.30       2564.35        51.21 o
   2  -2   6       5065.88       5025.30       103.57 o
   3  -2   6        282.66        290.31        14.40 o
   4  -2   6          3.21         -9.75        11.15 o
   5  -2   6       1929.06       1961.43        52.85 o
   6  -2   6       1168.26       1187.40        40.42 o
   7  -2   6          7.22         13.20        24.58 o
  -9  -1   6        228.76        230.62        27.04 o
  -8  -1   6        178.89        183.90        19.10 o
  -7  -1   6        103.20         99.70        13.44 o
  -6  -1   6        826.96        812.79        26.76 o
  -5  -1   6       4373.29       4480.82        87.63 o
  -4  -1   6        164.75        155.91        10.21 o
  -3  -1   6          0.35         -6.88         6.88 o
  -2  -1   6       3369.34       3310.42        84.32 o
  -1  -1   6       1141.64        999.01        28.79 o
   0  -1   6        122.16        107.21        11.53 o
   1  -1   6         15.35          8.52         9.48 o
   2  -1   6       2389.14       2399.17        75.32 o
   3  -1   6        655.67        596.63        28.47 o
   4  -1   6       1793.89       1774.73        64.69 o
   5  -1   6        951.83        952.18        36.03 o
   6  -1   6          5.93         -6.11        21.89 o
   7  -1   6        424.91        398.88        36.92 o
  -9   0   6        621.48        559.77        35.73 o
  -8   0   6        492.59        474.38        23.10 o
  -7   0   6          6.80          7.36        13.83 o
  -6   0   6          1.19        -11.92        11.92 o
  -5   0   6        736.30        745.90        19.44 o
  -4   0   6          1.10         -4.35         7.91 o
  -3   0   6       2146.71       2077.01        65.37 o
  -2   0   6       1159.54       1102.72        37.15 o
  -1   0   6          3.54         -9.07         9.07 o
   0   0   6       3676.09       4100.68        72.69 o
   1   0   6       7166.78       7371.79       155.17 o
   2   0   6       2043.25       1904.50        50.15 o
   3   0   6        769.42        767.22        27.54 o
   4   0   6       1468.37       1521.26        41.82 o
   5   0   6        243.00        238.19        17.79 o
   6   0   6        259.77        229.01        29.06 o
  -9   1   6        398.12        368.44        26.11 o
  -8   1   6          9.81          1.29        17.20 o
  -7   1   6        643.27        656.33        24.16 o
  -6   1   6       2391.59       2324.79        48.10 o
  -5   1   6        674.35        674.22        20.00 o
  -4   1   6        153.02        151.50        10.61 o
  -3   1   6       1389.96       1360.64        30.42 o
  -2   1   6       2099.45       1978.06        53.72 o
  -1   1   6       2247.59       2314.06        49.58 o
   0   1   6        490.57        450.73        18.33 o
   1   1   6        592.75        486.52        19.59 o
   2   1   6       2132.84       2000.48        70.38 o
   3   1   6       2708.19       2639.33       105.67 o
   4   1   6        176.99        162.41        19.69 o
   5   1   6        115.28         89.43        21.14 o
   6   1   6        564.94        528.64        45.67 o
  -9   2   6         39.63         85.29        25.18 o
  -8   2   6        236.10        243.00        15.87 o
  -7   2   6        135.36        154.85        15.98 o
  -6   2   6       2325.90       2322.57        48.87 o
  -5   2   6        342.74        329.41        13.81 o
  -4   2   6       3221.92       3055.68        62.65 o
  -3   2   6        465.23        444.51        17.91 o
  -2   2   6        114.51         88.73        14.05 o
  -1   2   6       2168.68       2012.36        41.27 o
   0   2   6       3275.96       2912.14        55.38 o
   1   2   6          5.48         -4.76        12.67 o
   2   2   6         28.87        -10.12        15.65 o
   3   2   6        885.02        880.10        39.16 o
   4   2   6        245.34        218.65        22.42 o
   5   2   6        304.86        271.85        35.73 o
  -9   3   6          9.90         68.98        86.37 o
  -8   3   6       1067.96       1155.71        33.52 o
  -7   3   6        954.04        975.97        31.20 o
  -6   3   6       1504.62       1507.40        41.94 o
  -5   3   6          1.34         -9.69         9.69 o
  -4   3   6       1396.08       1444.50        30.12 o
  -3   3   6         11.77        -11.12        11.42 o
  -2   3   6       1691.60       1635.56        36.37 o
  -1   3   6        866.14        825.51        32.43 o
   0   3   6         23.47         26.02        12.71 o
   1   3   6        858.45        818.59        29.69 o
   2   3   6       3808.24       4037.87        87.17 o
   3   3   6        370.29        375.56        27.21 o
   4   3   6          4.77          5.27        36.22 o
  -9   4   6        222.90        407.37       139.34 o
  -8   4   6        358.04        356.48        26.88 o
  -7   4   6        151.68        144.13        19.94 o
  -6   4   6       1156.37       1094.11        34.44 o
  -5   4   6       2957.61       3117.23        55.59 o
  -4   4   6       1146.57       1124.13        29.81 o
  -3   4   6        281.19        287.86        17.67 o
  -2   4   6       1572.56       1582.13        37.02 o
  -1   4   6       1423.98       1382.72        37.94 o
   0   4   6        231.23        229.58        18.27 o
   1   4   6        122.31        136.00        18.66 o
   2   4   6        478.27        540.41        26.62 o
   3   4   6          6.63         50.95        32.69 o
   4   4   6        905.24        792.58        47.09 o
  -9   5   6        412.86        348.22        54.48 o
  -8   5   6        677.60        732.15        33.02 o
  -7   5   6         32.00          4.83        21.13 o
  -6   5   6        103.01         87.53        16.28 o
  -5   5   6        382.29        377.39        17.76 o
  -4   5   6         42.95         57.50        13.34 o
  -3   5   6       1309.53       1332.83        40.18 o
  -2   5   6        753.29        717.77        30.24 o
  -1   5   6          6.87        -16.01        16.01 o
   0   5   6        857.27        884.70        30.99 o
   1   5   6       2590.05       2681.23        61.46 o
   2   5   6          7.59        -16.76        22.38 o
   3   5   6         22.79        -20.08        48.48 o
  -9   6   6        158.38        127.85        24.39 o
  -8   6   6         21.86        -24.95        33.33 o
  -7   6   6        240.91        219.22        22.67 o
  -6   6   6       1651.60       1753.31        37.87 o
  -5   6   6        165.41        153.93        19.68 o
  -4   6   6         67.73         51.84        14.45 o
  -3   6   6        834.24        843.04        31.03 o
  -2   6   6        308.60        344.90        21.46 o
  -1   6   6        984.72        954.22        33.85 o
   0   6   6        155.04        166.90        26.83 o
   1   6   6        238.10        191.98        27.73 o
   2   6   6          8.45        -32.56        32.56 o
  -8   7   6        188.83        114.81        32.79 o
  -7   7   6         74.12         52.13        38.61 o
  -6   7   6         97.42         86.46        18.97 o
  -5   7   6         60.07         47.95        16.09 o
  -4   7   6       1050.46       1105.11        33.33 o
  -3   7   6        443.82        438.43        23.86 o
  -2   7   6          0.08         -6.75        21.68 o
  -1   7   6        582.29        626.42        41.30 o
   0   7   6       1050.21       1082.56        43.76 o
   1   7   6         57.57         -2.35        53.95 o
  -7   8   6        936.46        755.29        53.33 o
  -6   8   6          1.89          0.37        24.56 o
  -5   8   6         31.19         11.11        24.48 o
  -4   8   6        237.49        245.75        35.85 o
  -3   8   6         56.52         44.74        23.49 o
  -2   8   6        589.12        517.57        34.44 o
  -1   8   6        446.65        427.92        53.22 o
  -5   9   6        679.56        635.98        40.27 o
  -4   9   6         49.13        -22.82        46.11 o
   0 -11   7        412.03        414.28        26.04 o
   1 -11   7        835.18        842.50        31.68 o
   2 -11   7          0.07        -17.93        17.93 o
   3 -11   7        146.00        148.94        20.22 o
   4 -11   7        442.78        422.90        25.48 o
   5 -11   7          1.12        -22.08        22.76 o
  -2 -10   7         29.81         13.61        24.13 o
  -1 -10   7        984.86       1017.41        36.69 o
   0 -10   7        238.96        259.63        19.82 o
   1 -10   7          1.45          5.02        17.15 o
   2 -10   7        539.50        505.64        23.36 o
   3 -10   7       1402.91       1430.19        44.39 o
   4 -10   7        378.06        396.69        24.27 o
   5 -10   7          9.41        -12.78        15.95 o
   6 -10   7        405.75        413.36        28.18 o
  -3  -9   7        114.54        119.23        19.33 o
  -2  -9   7          6.92          2.12        21.22 o
  -1  -9   7        461.03        510.42        25.46 o
   0  -9   7       1027.22        996.88        30.14 o
   1  -9   7        268.12        273.73        16.80 o
   2  -9   7        488.96        482.33        22.98 o
   3  -9   7        180.54        180.44        16.52 o
   4  -9   7         25.44         10.51        14.00 o
   5  -9   7       1099.88       1120.83        37.34 o
   6  -9   7        288.68        283.79        23.61 o
  -4  -8   7        176.99        171.12        19.28 o
  -3  -8   7         70.71         52.03        18.63 o
  -2  -8   7       2457.69       2323.73        49.64 o
  -1  -8   7        197.79        236.51        15.59 o
   0  -8   7         19.76          0.68        12.20 o
   1  -8   7        708.86        692.55        27.45 o
   2  -8   7       3107.51       3108.29        62.75 o
   3  -8   7         37.48         -0.56        11.81 o
   4  -8   7          8.62         17.43        12.52 o
   5  -8   7        482.73        421.72        23.82 o
   6  -8   7        158.55        156.61        20.48 o
   7  -8   7        100.37         79.75        27.68 o
  -5  -7   7        655.44        685.86        39.31 o
  -4  -7   7          0.92        -16.96        16.96 o
  -3  -7   7         42.09         33.28        13.20 o
  -2  -7   7        255.27        269.05        15.96 o
  -1  -7   7        599.44        573.40        24.65 o
   0  -7   7        462.72        445.26        20.76 o
   1  -7   7         19.70         14.13        13.28 o
   2  -7   7         88.60         87.34        12.43 o
   3  -7   7         38.23         41.82        11.12 o
   4  -7   7       3251.22       3408.83        63.11 o
   5  -7   7        630.89        643.32        35.08 o
   6  -7   7         19.66         41.02        19.68 o
   7  -7   7        605.26        605.51        36.76 o
  -6  -6   7        107.19        132.57        23.26 o
  -5  -6   7          7.77         11.36        22.21 o
  -4  -6   7        156.66        176.72        15.60 o
  -3  -6   7       2014.56       2010.21        45.25 o
  -2  -6   7       1025.11        991.91        30.49 o
  -1  -6   7          7.80         -3.83         9.84 o
   0  -6   7       1674.21       1624.65        36.93 o
   1  -6   7       9057.42       9453.38       157.74 o
   2  -6   7          5.09         -0.54         9.33 o
   3  -6   7        218.43        203.79        14.26 o
   4  -6   7         88.94        124.61        12.56 o
   5  -6   7          9.16         20.54        18.09 o
   6  -6   7       1189.30       1300.98        43.75 o
   7  -6   7        195.60        172.65        26.69 o
  -7  -5   7         20.20         21.70        24.33 o
  -6  -5   7       1147.79       1150.10        38.13 o
  -5  -5   7         31.65         44.15        14.76 o
  -4  -5   7        500.07        512.65        21.57 o
  -3  -5   7        762.84        764.29        25.84 o
  -2  -5   7          3.31          1.88         9.70 o
  -1  -5   7       3281.41       3254.50        62.94 o
   0  -5   7       1220.90       1263.73        27.70 o
   1  -5   7         55.83         62.84         9.58 o
   2  -5   7       1549.08       1572.09        33.24 o
   3  -5   7       2779.39       2858.81        53.28 o
   4  -5   7        232.37        234.53        16.01 o
   5  -5   7          3.11         -3.89        19.54 o
   6  -5   7        528.79        519.08        39.29 o
   7  -5   7        492.40        405.87        31.49 o
  -7  -4   7         36.61         30.91        17.11 o
  -6  -4   7          8.41         -0.80        14.13 o
  -5  -4   7        221.43        220.55        15.71 o
  -4  -4   7       2890.49       2962.49        68.38 o
  -3  -4   7        318.99        307.28        14.36 o
  -2  -4   7          0.57         -8.76         8.76 o
  -1  -4   7       1532.47       1524.13        34.10 o
   0  -4   7       2675.48       2683.34        49.36 o
   1  -4   7         10.29         -2.89         9.07 o
   2  -4   7        943.18       1026.44        27.44 o
   3  -4   7        211.70        205.77        14.34 o
   4  -4   7         22.78         -4.18        13.93 o
   5  -4   7       1593.06       1695.76        45.52 o
   6  -4   7        669.91        626.08        48.43 o
   7  -4   7          1.27         15.43        28.64 o
  -8  -3   7          9.02         76.94        30.32 o
  -7  -3   7       1284.92       1320.48        41.06 o
  -6  -3   7         30.05         31.80        12.71 o
  -5  -3   7         39.61         37.65        11.51 o
  -4  -3   7         10.77          8.69         9.94 o
  -3  -3   7         19.22          5.29         9.64 o
  -2  -3   7       5823.38       5932.38       106.67 o
  -1  -3   7       2330.94       2395.20        51.36 o
   0  -3   7          6.62         -1.28         9.22 o
   1  -3   7       1489.39       1490.14        43.31 o
   2  -3   7       4782.81       4748.91        89.44 o
   3  -3   7        287.61        269.66        15.19 o
   4  -3   7         60.21         44.10        13.25 o
   5  -3   7        333.35        297.86        22.31 o
   6  -3   7        217.64        180.27        20.06 o
   7  -3   7        423.23        436.93        29.02 o
  -8  -2   7        205.36        222.26        22.30 o
  -7  -2   7          7.92         12.77        16.16 o
  -6  -2   7        519.41        550.46        22.80 o
  -5  -2   7       3816.36       3872.95        73.92 o
  -4  -2   7         10.03          3.72         9.02 o
  -3  -2   7         77.90         62.65         8.98 o
  -2  -2   7       1383.93       1393.70        30.45 o
  -1  -2   7       1480.74       1460.63        32.73 o
   0  -2   7        873.70        751.55        21.51 o
   1  -2   7       1641.91       1530.84        38.60 o
   2  -2   7         49.63         25.65        12.80 o
   3  -2   7        283.35        291.25        18.92 o
   4  -2   7       3389.61       3510.98        62.11 o
   5  -2   7        411.86        392.45        23.48 o
   6  -2   7          1.14        -16.95        22.65 o
  -8  -1   7        106.80        109.88        24.54 o
  -7  -1   7        287.39        286.92        18.48 o
  -6  -1   7        461.79        466.32        17.97 o
  -5  -1   7          5.08          6.80         9.65 o
  -4  -1   7        320.43        293.05        13.22 o
  -3  -1   7       6514.97       6491.60       110.35 o
  -2  -1   7       4045.32       4087.27       102.39 o
  -1  -1   7          7.98        -10.16        10.16 o
   0  -1   7       2013.12       1911.13        42.03 o
   1  -1   7       2710.86       2820.33        57.39 o
   2  -1   7         11.69         -2.91        10.39 o
   3  -1   7        174.25        170.96        17.48 o
   4  -1   7        116.34         92.69        21.59 o
   5  -1   7         10.94        -13.61        16.07 o
   6  -1   7        690.32        630.03        36.58 o
  -9   0   7        381.14        318.77        31.33 o
  -8   0   7          4.02        -13.00        17.56 o
  -7   0   7        350.78        364.73        23.36 o
  -6   0   7       1741.63       1732.19        35.81 o
  -5   0   7         37.29         10.02         9.92 o
  -4   0   7        329.52        289.60        20.20 o
  -3   0   7        586.17        568.25        24.95 o
  -2   0   7          4.41        -10.66        10.66 o
  -1   0   7       4225.58       4491.40        79.67 o
   0   0   7       1739.49       1944.36        40.37 o
   1   0   7         57.12         45.67        12.63 o
   2   0   7         12.76          8.92        13.48 o
   3   0   7       2755.28       2700.67        90.65 o
   4   0   7        490.63        408.53        25.54 o
   5   0   7         74.63         55.38        19.71 o
   6   0   7        309.54        272.83        32.63 o
  -9   1   7         13.25          8.51        21.33 o
  -8   1   7        441.67        394.23        24.13 o
  -7   1   7        594.73        633.02        32.34 o
  -6   1   7          4.22        -13.87        13.87 o
  -5   1   7        548.89        558.63        20.35 o
  -4   1   7       4189.73       4249.20        71.83 o
  -3   1   7       1117.95       1120.27        31.72 o
  -2   1   7         13.78         -7.58        10.88 o
  -1   1   7        374.06        366.22        17.17 o
   0   1   7       3519.58       3651.85        67.51 o
   1   1   7         96.94         67.23        13.62 o
   2   1   7         14.08         -4.58        16.24 o
   3   1   7        155.23        122.50        19.86 o
   4   1   7         25.50         23.20        25.48 o
   5   1   7       2106.37       2150.09        75.44 o
  -9   2   7         20.11          0.93        17.94 o
  -8   2   7        729.17        732.48        37.61 o
  -7   2   7        349.84        373.65        20.71 o
  -6   2   7         63.32         45.88        16.79 o
  -5   2   7        906.06        937.44        25.61 o
  -4   2   7        173.11        165.89        13.72 o
  -3   2   7          0.37        -12.06        12.06 o
  -2   2   7       4561.97       4660.74       109.01 o
  -1   2   7       1701.77       1630.13        45.85 o
   0   2   7         25.65          6.13        12.97 o
   1   2   7        517.01        445.65        21.32 o
   2   2   7       3506.82       3178.79        77.73 o
   3   2   7         65.24         21.11        19.69 o
   4   2   7         28.45        -10.24        26.97 o
  -9   3   7        833.09        838.38        44.11 o
  -8   3   7       1948.66       1999.93        66.35 o
  -7   3   7          0.21         -0.52        16.76 o
  -6   3   7        493.78        473.16        19.05 o
  -5   3   7       1655.99       1646.32        63.08 o
  -4   3   7        261.44        231.80        16.29 o
  -3   3   7        175.62        161.21        15.41 o
  -2   3   7        560.79        525.98        22.63 o
  -1   3   7        705.30        586.71        27.77 o
   0   3   7        512.54        439.87        21.55 o
   1   3   7       1039.36        955.52        38.54 o
   2   3   7         10.84         -0.54        20.08 o
   3   3   7         56.33         48.48        25.77 o
   4   3   7       1763.48       1787.47        88.45 o
  -9   4   7         52.33         56.47        19.56 o
  -8   4   7          5.77         17.89        22.36 o
  -7   4   7        578.68        555.30        29.57 o
  -6   4   7        434.07        400.94        17.44 o
  -5   4   7        190.84        182.64        15.17 o
  -4   4   7         35.89         45.17        16.63 o
  -3   4   7       3471.81       3356.78       109.06 o
  -2   4   7       1376.29       1282.93        37.76 o
  -1   4   7         34.84         -2.06        15.95 o
   0   4   7        736.60        748.34        29.21 o
   1   4   7        841.02        856.05        32.60 o
   2   4   7          1.51        -22.92        22.92 o
   3   4   7        165.85        138.71        36.31 o
  -9   5   7        253.28        272.93        28.42 o
  -8   5   7         15.42         42.58        21.83 o
  -7   5   7        266.66        220.80        29.74 o
  -6   5   7       1349.30       1384.43        32.99 o
  -5   5   7         23.37         22.83        15.11 o
  -4   5   7         51.70         36.09        16.46 o
  -3   5   7         60.97         68.61        16.94 o
  -2   5   7        141.91        107.21        18.33 o
  -1   5   7        448.32        421.97        23.51 o
   0   5   7       1268.89       1355.59        46.28 o
   1   5   7         14.06         30.09        31.38 o
   2   5   7         67.27         56.37        28.81 o
  -8   6   7        318.61        295.21        27.48 o
  -7   6   7        673.03        686.15        40.62 o
  -6   6   7         16.02         16.17        16.65 o
  -5   6   7        111.41         95.13        17.11 o
  -4   6   7       2218.08       2223.21        55.19 o
  -3   6   7        603.37        599.50        29.25 o
  -2   6   7        133.66        179.66        22.36 o
  -1   6   7        713.47        754.64        45.63 o
   0   6   7        802.11        815.88        41.48 o
   1   6   7         82.88        123.04        36.06 o
  -7   7   7        464.88        551.75        45.87 o
  -6   7   7         47.60         55.35        23.41 o
  -5   7   7        441.21        403.94        25.22 o
  -4   7   7        127.14         80.99        24.38 o
  -3   7   7          6.82         14.96        27.30 o
  -2   7   7        877.57        959.10        45.57 o
  -1   7   7        977.44       1037.50        63.31 o
  -6   8   7        320.30        263.92        26.66 o
  -5   8   7        553.89        561.05        32.27 o
  -4   8   7        117.87         26.17        39.62 o
  -3   8   7        106.53        183.73        43.40 o
   0 -11   8        225.12        154.01        29.06 o
   1 -11   8         43.91          7.66        20.31 o
   2 -11   8        139.29         98.78        23.44 o
   3 -11   8        688.85        628.32        28.49 o
   4 -11   8          1.26        -25.92        25.92 o
  -2 -10   8        141.30        138.82        26.11 o
  -1 -10   8         73.17         70.67        20.20 o
   0 -10   8        243.84        255.28        20.18 o
   1 -10   8        349.68        344.08        21.46 o
   2 -10   8        601.00        631.90        28.22 o
   3 -10   8          6.09        -18.68        18.68 o
   4 -10   8        103.77         66.07        20.80 o
   5 -10   8       1605.47       1604.74        51.93 o
  -3  -9   8         47.64         13.52        20.20 o
  -2  -9   8       1123.70       1116.67        34.98 o
  -1  -9   8        526.24        564.17        27.84 o
   0  -9   8         52.73         40.15        14.73 o
   1  -9   8        370.29        406.49        19.38 o
   2  -9   8        970.07       1004.21        33.53 o
   3  -9   8         39.49         29.21        16.50 o
   4  -9   8        596.73        574.45        23.96 o
   5  -9   8          1.38          6.85        22.52 o
   6  -9   8          7.63         23.83        25.19 o
  -4  -8   8          2.04         -0.41        20.34 o
  -3  -8   8        145.44        159.00        17.50 o
  -2  -8   8         96.55         76.22        14.81 o
  -1  -8   8         68.34         41.46        13.17 o
   0  -8   8       1169.20       1197.03        31.79 o
   1  -8   8       1096.07       1148.34        33.06 o
   2  -8   8          0.49        -12.13        12.13 o
   3  -8   8        546.36        534.46        21.59 o
   4  -8   8       2501.44       2620.63        52.91 o
   5  -8   8        274.77        285.28        22.50 o
   6  -8   8          7.23         21.62        30.63 o
  -5  -7   8          3.06        -23.31        24.25 o
  -4  -7   8         79.80         89.58        17.09 o
  -3  -7   8       2536.44       2544.70        55.64 o
  -2  -7   8        838.55        782.09        27.15 o
  -1  -7   8         19.03         13.15        11.58 o
   0  -7   8        243.40        228.64        15.73 o
   1  -7   8        141.98        153.63        12.76 o
   2  -7   8        469.54        467.94        21.01 o
   3  -7   8       1184.19       1206.30        31.45 o
   4  -7   8        174.56        166.29        15.59 o
   5  -7   8         20.71         36.92        21.03 o
   6  -7   8       1323.06       1431.81        51.91 o
  -6  -6   8        271.79        289.01        28.34 o
  -5  -6   8         90.73         92.41        19.86 o
  -4  -6   8        563.50        567.19        25.92 o
  -3  -6   8          6.05         25.19        13.31 o
  -2  -6   8        323.25        292.59        15.80 o
  -1  -6   8       1973.83       1961.68        44.40 o
   0  -6   8       1994.79       1951.27        50.56 o
   1  -6   8        698.21        705.15        26.01 o
   2  -6   8        275.81        260.93        13.83 o
   3  -6   8       2307.68       2400.18        50.86 o
   4  -6   8        217.17        190.00        17.01 o
   5  -6   8        290.17        246.63        23.46 o
   6  -6   8         62.38         90.98        23.13 o
   7  -6   8        135.43         77.51        35.26 o
  -6  -5   8          0.30         22.36        18.39 o
  -5  -5   8         81.82         79.13        16.66 o
  -4  -5   8       1761.21       1729.25        41.92 o
  -3  -5   8        386.39        376.28        18.98 o
  -2  -5   8        826.46        767.48        26.75 o
  -1  -5   8        216.81        233.27        14.57 o
   0  -5   8         62.60         63.01        10.18 o
   1  -5   8        326.74        335.02        15.16 o
   2  -5   8       2105.17       2182.07        59.15 o
   3  -5   8         52.71         34.58        13.63 o
   4  -5   8        897.28        784.90        28.47 o
   5  -5   8       2043.96       2159.71        54.99 o
   6  -5   8        884.51        863.30        39.31 o
  -7  -4   8        238.90        209.29        20.13 o
  -6  -4   8        578.36        547.90        23.84 o
  -5  -4   8        905.20        909.95        28.16 o
  -4  -4   8          9.68         -6.07        11.44 o
  -3  -4   8        131.96        124.57        16.74 o
  -2  -4   8       3735.30       3806.71        78.02 o
  -1  -4   8       1442.02       1513.80        34.22 o
   0  -4   8         83.07         76.39        11.59 o
   1  -4   8        961.39        980.86        28.05 o
   2  -4   8       1678.38       1717.85        45.50 o
   3  -4   8        103.17         62.81        13.92 o
   4  -4   8       1567.17       1489.92        52.28 o
   5  -4   8          1.15        -19.67        20.24 o
   6  -4   8         32.31          2.35        24.48 o
  -7  -3   8          9.31         29.73        17.63 o
  -6  -3   8         52.51         79.49        14.29 o
  -5  -3   8        952.39        962.53        28.00 o
  -4  -3   8          0.23         -9.83        11.67 o
  -3  -3   8        609.22        617.79        22.02 o
  -2  -3   8         16.61         17.84        11.29 o
  -1  -3   8         52.46         47.42        10.95 o
   0  -3   8       3897.94       3943.29        70.63 o
   1  -3   8       3087.17       2934.66        77.82 o
   2  -3   8          2.71        -12.52        12.52 o
   3  -3   8        723.40        642.74        25.29 o
   4  -3   8       2476.59       2603.37        63.46 o
   5  -3   8        671.06        666.64        34.06 o
   6  -3   8         36.70         40.77        26.73 o
  -8  -2   8         26.92         55.92        22.06 o
  -7  -2   8        520.07        543.18        26.03 o
  -6  -2   8       1062.24       1072.19        30.21 o
  -5  -2   8         54.36         43.52        12.42 o
  -4  -2   8        297.17        308.17        16.32 o
  -3  -2   8       3313.00       3379.17        63.15 o
  -2  -2   8        387.38        390.07        17.63 o
  -1  -2   8          9.33        -10.44        10.44 o
   0  -2   8         88.91         39.59        13.06 o
   1  -2   8        781.88        675.24        26.44 o
   2  -2   8        228.19        278.72        19.94 o
   3  -2   8       2047.34       2227.66        83.13 o
   4  -2   8         43.78          4.66        17.26 o
   5  -2   8          5.18        -16.71        16.71 o
   6  -2   8       1426.21       1396.00        64.22 o
  -8  -1   8         30.37         38.26        33.91 o
  -7  -1   8        121.75        142.35        17.96 o
  -6  -1   8        356.06        376.36        17.51 o
  -5  -1   8          6.98          8.49        11.72 o
  -4  -1   8       1822.72       1837.32        44.52 o
  -3  -1   8        224.95        188.70        18.24 o
  -2  -1   8        119.24         93.23        12.70 o
  -1  -1   8       4048.02       3803.36        89.08 o
   0  -1   8       2612.23       2666.28        55.94 o
   1  -1   8          0.98        -13.39        13.39 o
   2  -1   8        209.87        236.59        16.92 o
   3  -1   8       2889.91       3081.31        65.24 o
   4  -1   8        250.82        216.32        20.55 o
   5  -1   8        210.63        170.13        24.02 o
  -8   0   8        861.35        932.00        35.48 o
  -7   0   8       1137.85       1183.22        38.22 o
  -6   0   8         12.17         13.86        11.71 o
  -5   0   8         78.55         41.02        13.63 o
  -4   0   8       2286.66       2309.68        60.90 o
  -3   0   8         14.29        -13.61        13.61 o
  -2   0   8        150.63        107.80        14.31 o
  -1   0   8        444.68        463.53        22.93 o
   0   0   8       1322.31       1429.30        36.39 o
   1   0   8       3203.63       3429.76        76.52 o
   2   0   8       1595.81       1693.25        39.98 o
   3   0   8        185.44        174.21        22.30 o
   4   0   8        149.45         97.16        25.61 o
   5   0   8       1028.99       1008.79        50.94 o
  -9   1   8         43.13         43.37        30.94 o
  -8   1   8         54.16         64.47        19.67 o
  -7   1   8        261.97        289.32        25.50 o
  -6   1   8        685.05        682.36        22.67 o
  -5   1   8       1174.73       1242.56        33.88 o
  -4   1   8         68.13         55.56        13.87 o
  -3   1   8        255.72        215.62        16.19 o
  -2   1   8       4463.64       4830.33        86.82 o
  -1   1   8       2135.70       2275.91        47.46 o
   0   1   8        773.16        777.18        30.45 o
   1   1   8         53.52         23.80        15.51 o
   2   1   8       1393.88       1296.21        48.19 o
   3   1   8         40.61         12.63        30.26 o
   4   1   8        584.01        652.74        82.78 o
  -9   2   8        507.96        488.76        29.86 o
  -8   2   8        312.17        287.99        33.87 o
  -7   2   8         39.59         11.70        20.44 o
  -6   2   8         17.36         13.78        12.58 o
  -5   2   8        671.56        708.76        26.09 o
  -4   2   8         19.38         22.97        15.14 o
  -3   2   8       1630.69       1647.26        59.20 o
  -2   2   8         61.26         40.34        17.10 o
  -1   2   8         96.29         85.47        17.05 o
   0   2   8       3928.27       3791.27        72.79 o
   1   2   8       1947.04       1764.01        45.54 o
   2   2   8          2.62        -10.92        29.36 o
   3   2   8         18.77          4.61        32.25 o
   4   2   8       1088.63        859.49        54.09 o
  -9   3   8          1.87         29.92        28.94 o
  -8   3   8        624.78        543.84        38.57 o
  -7   3   8        667.80        713.02        47.89 o
  -6   3   8       1229.22       1190.60        32.90 o
  -5   3   8         15.92         19.66        15.73 o
  -4   3   8        228.53        216.82        22.99 o
  -3   3   8       2169.52       2188.49        50.91 o
  -2   3   8        695.68        659.09        26.21 o
  -1   3   8        193.67        171.72        17.46 o
   0   3   8         97.48        110.98        23.07 o
   1   3   8        764.59        658.59        28.91 o
   2   3   8         81.67         45.93        28.31 o
   3   3   8        508.92        344.86        45.78 o
  -8   4   8        240.55        209.17        25.15 o
  -7   4   8         60.40         47.77        22.51 o
  -6   4   8        613.23        617.94        26.42 o
  -5   4   8        455.92        418.08        20.64 o
  -4   4   8       1222.53       1295.54        37.61 o
  -3   4   8         78.37         33.93        16.76 o
  -2   4   8         44.99         13.40        20.14 o
  -1   4   8       1820.93       1670.89        48.17 o
   0   4   8       1709.55       1555.26        54.37 o
   1   4   8          2.67         29.68        31.85 o
   2   4   8         46.06         46.46        40.36 o
  -8   5   8       1021.00       1110.48        45.71 o
  -7   5   8        819.88        876.47        60.54 o
  -6   5   8        135.25         94.14        19.26 o
  -5   5   8          5.16         18.33        19.62 o
  -4   5   8       1125.28       1133.84        37.67 o
  -3   5   8        100.60         67.13        21.52 o
  -2   5   8        447.08        427.47        24.20 o
  -1   5   8         16.60         48.72        20.85 o
   0   5   8        225.45        212.05        34.89 o
   1   5   8        251.30        135.41        38.24 o
  -8   6   8          0.01         85.90        77.37 o
  -7   6   8         81.03         30.12        30.90 o
  -6   6   8        452.89        407.30        24.30 o
  -5   6   8        740.88        765.50        36.28 o
  -4   6   8         99.85        110.54        23.87 o
  -3   6   8        166.69        150.75        22.02 o
  -2   6   8       1145.25       1351.54        49.82 o
  -1   6   8        887.35        947.02        77.64 o
   0   6   8        100.83        131.41        35.43 o
  -6   7   8          0.64          7.05        26.26 o
  -5   7   8        400.58        360.82        28.25 o
  -4   7   8          4.13        -18.06        25.93 o
  -3   7   8        953.52        928.62        55.42 o
  -2   7   8          0.97         43.21        57.47 o
   1 -11   9        732.17        572.44       102.29 o
   2 -11   9        315.00        217.68        35.21 o
  -1 -10   9        204.58        192.04        24.56 o
   0 -10   9        107.71         98.57        19.37 o
   1 -10   9         18.76         14.40        20.43 o
   2 -10   9        465.80        482.60        25.95 o
   3 -10   9        216.01        183.99        21.30 o
   4 -10   9        633.04        642.90        28.48 o
  -3  -9   9        846.40        902.94        39.58 o
  -2  -9   9          5.59         29.53        18.28 o
  -1  -9   9         38.60         28.02        17.02 o
   0  -9   9       1393.51       1397.60        40.96 o
   1  -9   9        933.02        857.95        33.17 o
   2  -9   9         39.01         17.62        17.96 o
   3  -9   9         76.85         74.06        17.22 o
   4  -9   9        607.46        628.22        29.57 o
   5  -9   9        222.30        271.08        29.01 o
  -4  -8   9         34.27         58.43        21.69 o
  -3  -8   9        483.73        480.61        24.88 o
  -2  -8   9        131.47        142.15        17.55 o
  -1  -8   9        634.58        620.49        24.89 o
   0  -8   9        109.93         78.45        15.86 o
   1  -8   9        113.29        129.26        16.67 o
   2  -8   9        557.06        582.85        22.67 o
   3  -8   9       1467.63       1582.60        38.23 o
   4  -8   9         72.98         48.63        17.76 o
   5  -8   9         79.36        111.20        27.51 o
   6  -8   9       1418.71       1578.18        65.19 o
  -5  -7   9        434.01        390.32        28.85 o
  -4  -7   9       1777.93       1732.71        43.80 o
  -3  -7   9          1.02          8.53        14.35 o
  -2  -7   9          3.94         -0.15        13.31 o
  -1  -7   9       1464.05       1461.16        36.01 o
   0  -7   9       1717.12       1690.41        42.41 o
   1  -7   9        213.59        210.35        14.88 o
   2  -7   9         77.34         77.12        12.64 o
   3  -7   9        691.90        742.97        28.57 o
   4  -7   9         74.62         61.12        17.98 o
   5  -7   9        397.67        369.83        28.88 o
   6  -7   9         91.87         67.29        27.66 o
  -6  -6   9        115.44        106.47        26.77 o
  -5  -6   9          2.41          3.32        17.93 o
  -4  -6   9        236.70        218.72        18.53 o
  -3  -6   9          6.77        -12.84        12.84 o
  -2  -6   9        899.38        917.11        28.08 o
  -1  -6   9        330.18        322.61        25.19 o
   0  -6   9        157.89        171.79        12.82 o
   1  -6   9        809.49        840.52        26.40 o
   2  -6   9       2766.56       2859.10        57.19 o
   3  -6   9        128.46        110.80        16.97 o
   4  -6   9        122.74         91.07        17.40 o
   5  -6   9       1102.64       1166.89        44.30 o
   6  -6   9        375.97        380.60        31.22 o
  -6  -5   9        572.25        542.56        38.14 o
  -5  -5   9        910.05        930.45        32.23 o
  -4  -5   9        102.29         84.36        15.24 o
  -3  -5   9        108.66         83.62        14.13 o
  -2  -5   9       1867.78       1900.37        43.67 o
  -1  -5   9       3956.90       4174.29        93.46 o
   0  -5   9        350.15        329.09        19.60 o
   1  -5   9         29.94         24.80        13.68 o
   2  -5   9         60.85         53.42        15.24 o
   3  -5   9        330.06        301.89        18.67 o
   4  -5   9       2041.23       2088.58        50.60 o
   5  -5   9         38.10         23.82        23.88 o
   6  -5   9         61.14         -1.91        28.54 o
  -7  -4   9        134.58        113.59        20.60 o
  -6  -4   9         87.70         86.81        17.78 o
  -5  -4   9        299.87        306.60        17.99 o
  -4  -4   9        449.14        415.37        19.50 o
  -3  -4   9       2733.31       2816.01        56.15 o
  -2  -4   9        140.89        154.97        12.88 o
  -1  -4   9         63.86         58.48        12.92 o
   0  -4   9       3142.64       3276.89        61.46 o
   1  -4   9       2015.29       1995.22        47.35 o
   2  -4   9         39.77          0.98        13.98 o
   3  -4   9         23.09         -6.77        15.63 o
   4  -4   9        932.31        936.85        52.16 o
   5  -4   9         48.80         31.82        17.99 o
   6  -4   9        546.19        476.73        35.25 o
  -7  -3   9        420.68        399.64        21.20 o
  -6  -3   9       1124.62       1142.96        34.09 o
  -5  -3   9          3.41          6.63        13.26 o
  -4  -3   9         65.87         63.51        13.55 o
  -3  -3   9       1700.78       1725.91        35.90 o
  -2  -3   9        243.80        218.22        16.30 o
  -1  -3   9        614.33        654.77        24.01 o
   0  -3   9        162.46        156.27        16.26 o
   1  -3   9        112.37         66.55        17.55 o
   2  -3   9        942.21        883.02        37.75 o
   3  -3   9       2008.80       2051.71        67.15 o
   4  -3   9        164.77        162.79        24.00 o
   5  -3   9         46.82         70.08        19.99 o
  -8  -2   9        149.08        164.85        26.82 o
  -7  -2   9         27.16         15.07        14.59 o
  -6  -2   9         21.50         26.59        14.32 o
  -5  -2   9        629.13        652.34        25.13 o
  -4  -2   9       3094.89       3101.06        57.60 o
  -3  -2   9        285.60        278.58        19.68 o
  -2  -2   9         12.91          9.60        12.72 o
  -1  -2   9       2566.42       2311.53        47.37 o
   0  -2   9       1917.34       1730.87        45.24 o
   1  -2   9         43.95         17.18        15.60 o
   2  -2   9          0.16          6.07        16.08 o
   3  -2   9        363.11        382.06        23.22 o
   4  -2   9         32.01         -4.78        19.47 o
   5  -2   9        941.10        913.79        49.81 o
  -8  -1   9        473.07        518.69        46.29 o
  -7  -1   9       1055.27       1039.76        37.49 o
  -6  -1   9        118.38         94.69        14.70 o
  -5  -1   9          9.13         -4.03        12.92 o
  -4  -1   9       1147.28       1212.72        38.94 o
  -3  -1   9          0.51        -16.66        16.66 o
  -2  -1   9       1468.66       1332.40        36.78 o
  -1  -1   9        338.39        355.72        19.87 o
   0  -1   9          7.94        -15.86        16.36 o
   1  -1   9       1242.31       1414.87        39.25 o
   2  -1   9       3058.68       3305.80        70.80 o
   3  -1   9         33.51         37.41        19.61 o
   4  -1   9          7.40          6.81        22.50 o
   5  -1   9        933.01        882.73        45.79 o
  -8   0   9         42.68         70.18        25.81 o
  -7   0   9         17.16         17.12        19.13 o
  -6   0   9        905.34        883.99        30.86 o
  -5   0   9       2447.45       2391.99        67.35 o
  -4   0   9        757.40        689.98        26.72 o
  -3   0   9         80.99         51.81        17.44 o
  -2   0   9       2359.21       2344.01        86.13 o
  -1   0   9        586.43        680.53        33.49 o
   0   0   9        757.65        817.19        29.90 o
   1   0   9         28.94         40.33        15.34 o
   2   0   9        164.00        150.18        17.87 o
   3   0   9        629.98        619.26        35.15 o
   4   0   9       1280.62       1185.02        49.72 o
  -8   1   9        266.83        268.89        25.68 o
  -7   1   9        210.01        225.56        26.24 o
  -6   1   9         33.44         29.44        15.87 o
  -5   1   9        319.59        321.11        19.11 o
  -4   1   9        596.92        557.54        26.03 o
  -3   1   9       3446.00       3691.28        94.90 o
  -2   1   9        281.58        292.22        22.30 o
  -1   1   9         50.40         60.30        17.50 o
   0   1   9        450.06        474.66        24.05 o
   1   1   9       1327.86       1358.47        42.09 o
   2   1   9          9.27         -9.76        20.89 o
   3   1   9          0.60        -22.97        22.97 o
   4   1   9        553.66        532.43        66.81 o
  -8   2   9          6.92        -18.25        28.49 o
  -7   2   9        733.40        831.86        53.58 o
  -6   2   9       1293.19       1318.18        37.09 o
  -5   2   9          6.03        -11.01        15.83 o
  -4   2   9         22.78          2.37        17.37 o
  -3   2   9        632.04        698.86        39.67 o
  -2   2   9        384.71        370.68        20.99 o
  -1   2   9        607.69        660.34        27.28 o
   0   2   9         46.96          5.57        16.89 o
   1   2   9        120.16         95.46        18.85 o
   2   2   9        505.13        424.08        40.17 o
   3   2   9       2188.99       2196.87        84.72 o
  -8   3   9        188.45        130.35        36.09 o
  -7   3   9        114.52         86.34        25.94 o
  -6   3   9         45.28         40.10        19.48 o
  -5   3   9        373.71        357.72        21.13 o
  -4   3   9       2450.28       2634.53        86.29 o
  -3   3   9        206.07        188.77        20.20 o
  -2   3   9         27.30         27.16        17.29 o
  -1   3   9        997.23        988.61        34.55 o
   0   3   9       1555.43       1488.24        42.37 o
   1   3   9         74.28         44.04        31.95 o
   2   3   9          1.49         41.81        29.44 o
  -8   4   9        405.66        426.67        32.86 o
  -7   4   9        278.25        258.29        31.37 o
  -6   4   9         15.43        -14.04        19.35 o
  -5   4   9         11.78          7.60        18.59 o
  -4   4   9        474.23        452.05        25.07 o
  -3   4   9          0.37        -20.02        20.02 o
  -2   4   9        971.87        937.38        39.60 o
  -1   4   9        302.72        329.59        28.27 o
   0   4   9         10.19         33.23        48.17 o
   1   4   9        522.94        431.37        49.61 o
  -7   5   9         79.95         90.08        32.14 o
  -6   5   9        283.85        242.81        25.65 o
  -5   5   9       1504.03       1548.92        57.78 o
  -4   5   9         83.08         54.73        25.75 o
  -3   5   9          8.86         13.39        29.02 o
  -2   5   9       1024.12       1073.71        78.28 o
  -1   5   9        120.63        222.88        60.31 o
   0   5   9        257.09        261.41        65.09 o
  -6   6   9          2.57         -1.96        35.91 o
  -5   6   9         59.41         41.08        35.58 o
  -4   6   9         65.94         80.47        33.04 o
  -3   6   9        484.85        467.94        34.88 o
  -2   6   9        232.31        223.27        40.46 o
   0 -10  10        493.24        462.91        29.32 o
   1 -10  10        319.31        294.86        22.72 o
   2 -10  10        186.00        186.64        21.97 o
   3 -10  10         18.47         20.76        23.23 o
  -2  -9  10          2.36         34.60        25.23 o
  -1  -9  10        671.17        675.92        46.41 o
   0  -9  10        185.47        136.46        18.96 o
   1  -9  10         14.57         -6.04        24.46 o
   2  -9  10        749.62        776.66        34.45 o
   3  -9  10       1795.54       1874.96        48.81 o
   4  -9  10        177.66        179.48        25.35 o
  -3  -8  10         29.47         43.26        24.47 o
  -2  -8  10         25.98        -14.07        17.30 o
  -1  -8  10        588.07        568.37        28.35 o
   0  -8  10        195.62        224.00        19.26 o
   1  -8  10        446.80        438.14        23.34 o
   2  -8  10        371.02        373.21        30.30 o
   3  -8  10         17.02         25.43        18.38 o
   4  -8  10        268.34        274.69        26.12 o
   5  -8  10        754.09        799.43        73.41 o
  -4  -7  10        117.72         53.06        25.93 o
  -3  -7  10         54.03         33.28        16.93 o
  -2  -7  10       1363.82       1387.07        36.95 o
  -1  -7  10        325.58        349.85        23.33 o
   0  -7  10          1.70         19.43        15.45 o
   1  -7  10       1463.77       1490.71        37.74 o
   2  -7  10       2209.46       2320.38        50.36 o
   3  -7  10          0.96         18.98        18.45 o
   4  -7  10         11.65         21.78        22.73 o
   5  -7  10        517.50        515.54        35.03 o
  -5  -6  10       1256.85       1226.10        39.50 o
  -4  -6  10         62.97         50.98        16.50 o
  -3  -6  10          2.94         11.53        17.76 o
  -2  -6  10        424.24        427.95        22.07 o
  -1  -6  10         64.70         75.81        16.59 o
   0  -6  10       1604.64       1681.69        41.47 o
   1  -6  10        451.19        441.47        24.68 o
   2  -6  10         68.75         92.55        20.33 o
   3  -6  10        587.31        592.81        30.24 o
   4  -6  10       1858.32       1996.07        79.49 o
   5  -6  10        313.34        353.74        32.30 o
  -6  -5  10        119.47        162.31        27.60 o
  -5  -5  10          5.61         -7.65        16.91 o
  -4  -5  10        975.53        966.70        32.38 o
  -3  -5  10       1864.49       1982.33        44.77 o
  -2  -5  10        349.79        363.74        20.03 o
  -1  -5  10        350.63        353.58        17.37 o
   0  -5  10        859.47        913.67        27.74 o
   1  -5  10       1057.26       1088.12        32.06 o
   2  -5  10         36.15         25.69        17.45 o
   3  -5  10        202.04        196.41        19.51 o
   4  -5  10        159.16        113.68        22.16 o
   5  -5  10          1.42        -18.12        21.86 o
  -6  -4  10        401.10        398.61        24.84 o
  -5  -4  10          9.42        -13.57        16.58 o
  -4  -4  10        287.67        271.46        18.20 o
  -3  -4  10        197.45        195.81        16.53 o
  -2  -4  10        224.75        214.10        17.78 o
  -1  -4  10       1003.11       1043.55        32.14 o
   0  -4  10        791.70        751.63        25.34 o
   1  -4  10        115.70         67.69        15.90 o
   2  -4  10       2146.59       1876.34        47.65 o
   3  -4  10       2249.16       2202.22        66.26 o
   4  -4  10        178.45        133.71        23.91 o
   5  -4  10         14.27          2.33        21.41 o
  -7  -3  10        172.84        160.95        20.69 o
  -6  -3  10          0.03         -0.36        16.97 o
  -5  -3  10        467.26        475.25        22.96 o
  -4  -3  10       2085.34       2141.49        58.58 o
  -3  -3  10        128.91        127.84        16.01 o
  -2  -3  10         50.00         50.79        14.73 o
  -1  -3  10       1453.20       1299.21        37.16 o
   0  -3  10        378.01        338.46        20.48 o
   1  -3  10        210.10        181.88        18.60 o
   2  -3  10        980.11       1018.18        56.20 o
   3  -3  10         76.99         73.70        19.33 o
   4  -3  10         53.93         39.67        22.17 o
   5  -3  10       1328.08       1420.95        66.28 o
  -7  -2  10        130.70        117.01        18.52 o
  -6  -2  10        295.20        298.68        19.30 o
  -5  -2  10        209.93        214.17        17.01 o
  -4  -2  10          5.34         -5.06        19.76 o
  -3  -2  10        192.69        184.47        17.25 o
  -2  -2  10       3771.44       3534.53        67.76 o
  -1  -2  10        782.93        706.37        30.69 o
   0  -2  10         17.85          8.73        16.41 o
   1  -2  10       1837.66       1961.11        48.54 o
   2  -2  10       1923.01       2180.36        53.74 o
   3  -2  10         21.15         12.26        22.47 o
   4  -2  10         40.66         39.18        23.93 o
  -8  -1  10        137.78        163.05        32.91 o
  -7  -1  10         57.49         38.14        17.78 o
  -6  -1  10        635.29        607.18        30.24 o
  -5  -1  10       1299.50       1292.80        40.32 o
  -4  -1  10         42.59         23.36        14.98 o
  -3  -1  10          1.94        -12.69        15.05 o
  -2  -1  10        346.51        328.27        19.64 o
  -1  -1  10         10.32        -14.69        14.69 o
   0  -1  10       1274.68       1356.86        40.81 o
   1  -1  10        821.64        918.21        35.00 o
   2  -1  10          1.86         -1.06        21.25 o
   3  -1  10        292.42        304.62        29.55 o
   4  -1  10       1733.54       1853.35        68.21 o
  -8   0  10          0.73         -4.89        26.78 o
  -7   0  10        246.19        258.97        19.56 o
  -6   0  10        565.84        540.59        30.87 o
  -5   0  10         48.38         30.74        16.37 o
  -4   0  10        163.74        144.04        18.84 o
  -3   0  10       2417.08       2454.84        76.29 o
  -2   0  10        416.93        406.93        25.48 o
  -1   0  10          0.02          9.87        17.24 o
   0   0  10        611.67        721.11        30.65 o
   1   0  10       1560.75       1748.40        47.24 o
   2   0  10         30.14         16.08        18.75 o
   3   0  10        240.07        231.32        24.45 o
  -8   1  10          8.11         36.92        27.75 o
  -7   1  10        148.53        143.04        18.01 o
  -6   1  10        557.22        640.38        35.78 o
  -5   1  10        232.58        215.77        20.14 o
  -4   1  10         58.85         48.23        22.05 o
  -3   1  10        519.56        497.49        32.78 o
  -2   1  10        178.13        182.71        21.16 o
  -1   1  10       3865.46       4331.09        87.01 o
   0   1  10        503.24        520.79        27.48 o
   1   1  10          7.87        -18.15        18.15 o
   2   1  10        677.74        625.22        30.10 o
   3   1  10       1040.89       1018.76        43.87 o
  -8   2  10        684.26        639.31        49.56 o
  -7   2  10        232.45        244.56        24.70 o
  -6   2  10          3.79          8.44        20.17 o
  -5   2  10        592.48        590.72        36.96 o
  -4   2  10       2475.85       2662.05        65.23 o
  -3   2  10        177.80        168.42        21.77 o
  -2   2  10        493.37        531.43        25.71 o
  -1   2  10        119.50        160.09        24.91 o
   0   2  10        341.29        386.72        24.21 o
   1   2  10        673.79        702.02        35.51 o
   2   2  10        322.18        270.22        31.58 o
  -8   3  10         79.55         86.55        85.90 o
  -7   3  10         62.72         53.38        19.33 o
  -6   3  10        203.36        168.99        23.20 o
  -5   3  10        490.93        454.04        29.69 o
  -4   3  10          2.63          1.32        21.73 o
  -3   3  10         97.76         90.75        19.95 o
  -2   3  10       3182.12       3305.78        68.81 o
  -1   3  10        447.33        372.62        33.33 o
   0   3  10         18.75         -3.77        31.55 o
   1   3  10         60.69        133.33        60.70 o
  -7   4  10          2.59        -17.15        21.17 o
  -6   4  10        341.32        338.66        28.55 o
  -5   4  10        827.12        799.73        52.14 o
  -4   4  10          5.26         -1.06        22.63 o
  -3   4  10         99.70         92.58        29.01 o
  -2   4  10        257.72        286.83        27.34 o
  -1   4  10        118.58        127.60        41.00 o
   0   4  10        548.31        589.80        52.41 o
  -6   5  10        348.16        409.49        46.19 o
  -5   5  10          3.67        -18.00        27.15 o
  -4   5  10        299.83        293.79        30.24 o
  -3   5  10       1209.44       1262.52        68.63 o
  -2   5  10        277.24        353.93        46.70 o
  -1  -9  11         15.92          8.77        36.46 o
   0  -9  11        119.36        148.69        22.41 o
   1  -9  11        806.18        826.80        62.95 o
   2  -9  11        419.47        407.02        25.35 o
   3  -9  11         49.04         73.69        27.75 o
  -3  -8  11        282.61        288.97        31.11 o
  -2  -8  11       1392.98       1394.89        40.85 o
  -1  -8  11        138.12        111.96        27.15 o
   0  -8  11          1.23         21.17        21.46 o
   1  -8  11        309.07        370.90        27.80 o
   2  -8  11        280.21        242.11        22.85 o
   3  -8  11          5.42         16.18        22.53 o
   4  -8  11        137.46         74.38        28.59 o
  -4  -7  11         38.89         17.28        24.29 o
  -3  -7  11        312.98        292.28        22.24 o
  -2  -7  11          0.47        -18.77        18.77 o
  -1  -7  11         20.74         11.18        19.24 o
   0  -7  11       1137.93       1285.68        43.88 o
   1  -7  11        771.15        845.22        41.61 o
   2  -7  11         11.84         12.54        19.98 o
   3  -7  11        339.94        368.51        25.57 o
   4  -7  11       1659.21       1762.49        88.35 o
  -5  -6  11          8.04          3.98        28.06 o
  -4  -6  11        131.62        154.14        19.32 o
  -3  -6  11        870.27        891.48        37.83 o
  -2  -6  11        329.57        328.64        20.88 o
  -1  -6  11        414.85        427.97        38.18 o
   0  -6  11        224.13        220.88        16.89 o
   1  -6  11        267.59        291.29        19.97 o
   2  -6  11        862.09        786.32        45.20 o
   3  -6  11        379.53        369.25        31.27 o
   4  -6  11          3.63         15.31        24.12 o
  -5  -5  11        263.99        245.85        21.42 o
  -4  -5  11        451.48        457.31        23.85 o
  -3  -5  11        784.55        770.47        28.85 o
  -2  -5  11        467.62        505.26        33.65 o
  -1  -5  11       1471.99       1537.90        37.38 o
   0  -5  11        947.00        929.76        28.29 o
   1  -5  11          5.00         -1.77        17.04 o
   2  -5  11        519.29        478.12        29.14 o
   3  -5  11        860.15        777.68        49.54 o
   4  -5  11          3.16        -20.74        24.06 o
  -6  -4  11          1.12         28.93        20.48 o
  -5  -4  11        422.08        450.88        33.87 o
  -4  -4  11        801.20        820.06        32.70 o
  -3  -4  11        681.28        673.57        28.28 o
  -2  -4  11        304.55        314.82        20.29 o
  -1  -4  11         35.34         48.37        16.16 o
   0  -4  11         65.31         33.76        16.69 o
   1  -4  11       1181.55        996.55        34.23 o
   2  -4  11       1398.88       1382.39        51.34 o
   3  -4  11          0.40        -22.26        22.26 o
   4  -4  11        348.58        350.22        32.43 o
  -6  -3  11        701.03        739.49        31.32 o
  -5  -3  11        906.34       1077.11        38.07 o
  -4  -3  11          0.30         28.92        16.99 o
  -3  -3  11        350.14        397.26        22.04 o
  -2  -3  11       2504.78       2506.33        54.01 o
  -1  -3  11        494.59        449.94        22.46 o
   0  -3  11        224.98        180.85        23.75 o
   1  -3  11        215.89        260.94        23.98 o
   2  -3  11        527.93        619.94        30.18 o
   3  -3  11        162.35        174.39        29.16 o
   4  -3  11        675.66        729.38        46.29 o
  -7  -2  11         19.45         -2.81        23.11 o
  -6  -2  11        192.00        194.67        23.62 o
  -5  -2  11        599.37        593.42        26.45 o
  -4  -2  11        104.55         97.07        18.58 o
  -3  -2  11        475.50        458.41        23.36 o
  -2  -2  11          1.13        -16.04        16.04 o
  -1  -2  11         23.78         27.99        17.03 o
   0  -2  11       1967.10       2097.37        60.69 o
   1  -2  11       1018.21       1173.74        39.15 o
   2  -2  11         12.50         38.33        23.73 o
   3  -2  11        332.65        337.76        28.66 o
  -7  -1  11        669.44        779.67        53.86 o
  -6  -1  11        788.47        719.78        48.64 o
  -5  -1  11         11.30         34.69        17.82 o
  -4  -1  11        205.02        201.67        26.37 o
  -3  -1  11       1611.44       1567.32        41.60 o
  -2  -1  11        148.18        153.84        29.25 o
  -1  -1  11        225.59        219.70        20.23 o
   0  -1  11        127.25        143.61        19.89 o
   1  -1  11         49.93         44.10        19.51 o
   2  -1  11        695.68        627.16        35.75 o
   3  -1  11        694.53        664.69        42.61 o
  -7   0  11         80.50        136.50        25.19 o
  -6   0  11        311.82        327.24        26.33 o
  -5   0  11        337.63        294.73        24.92 o
  -4   0  11        660.03        652.62        33.83 o
  -3   0  11          4.83         -1.34        17.63 o
  -2   0  11        135.19        170.16        20.34 o
  -1   0  11       1505.80       1682.36        46.21 o
   0   0  11       1132.54       1209.12        40.97 o
   1   0  11          2.02         -8.77        26.62 o
   2   0  11        175.34        154.79        27.23 o
  -7   1  11        403.75        377.49        25.63 o
  -6   1  11        170.59        140.04        23.85 o
  -5   1  11        301.45        271.91        24.77 o
  -4   1  11       1110.20       1161.25        59.36 o
  -3   1  11         19.74         30.81        21.99 o
  -2   1  11        751.16        733.45        39.98 o
  -1   1  11          8.36         15.78        21.15 o
   0   1  11          2.81         32.32        22.96 o
   1   1  11       1433.63       1480.76        47.80 o
   2   1  11        886.37        832.53        70.64 o
  -7   2  11         15.78          8.17        24.01 o
  -6   2  11        881.61        894.89        75.97 o
  -5   2  11       1288.59       1221.42        56.15 o
  -4   2  11         21.10         21.37        28.62 o
  -3   2  11         10.23         12.28        24.70 o
  -2   2  11        573.69        570.47        29.22 o
  -1   2  11        166.09        191.32        23.66 o
   0   2  11         37.44         69.16        24.99 o
   1   2  11        111.61        112.11        35.90 o
  -7   3  11         31.02         51.80        87.21 o
  -6   3  11        109.78        108.18        31.91 o
  -5   3  11        205.32        155.87        25.67 o
  -4   3  11         56.39         61.05        25.00 o
  -3   3  11        430.70        448.08        31.94 o
  -2   3  11        182.81        161.46        27.08 o
  -1   3  11          0.09          0.73        25.30 o
   0   3  11        945.61        809.42        58.52 o
  -6   4  11        593.99        519.96        54.20 o
  -5   4  11          2.73        -10.83        29.84 o
  -4   4  11        138.87        135.65        27.07 o
  -3   4  11        671.03        661.03        39.34 o
  -2   4  11        195.64        175.64        33.02 o
  -2  -8  12         12.25          8.78        36.89 o
  -1  -8  12        129.36        114.00        26.36 o
   0  -8  12       1324.30       1367.76        80.20 o
   1  -8  12        901.04        891.15        38.22 o
   2  -8  12          6.36          7.12        29.94 o
  -3  -7  12        362.70        402.97        29.87 o
  -2  -7  12         47.95         40.32        31.54 o
  -1  -7  12        503.38        530.21        36.81 o
   0  -7  12         47.82        101.77        21.12 o
   1  -7  12          8.77         20.88        25.67 o
   2  -7  12        922.63        864.72        63.23 o
   3  -7  12        591.35        510.42        49.44 o
  -4  -6  12        582.58        632.93        48.47 o
  -3  -6  12         34.44         49.08        28.31 o
  -2  -6  12         60.62         58.73        21.17 o
  -1  -6  12       1502.12       1589.42        47.12 o
   0  -6  12        732.06        705.76        26.68 o
   1  -6  12        119.42        145.05        22.77 o
   2  -6  12          5.51         -4.73        25.81 o
   3  -6  12        478.13        448.86        30.89 o
  -5  -5  12         40.34         17.79        26.87 o
  -4  -5  12        137.41        155.24        22.45 o
  -3  -5  12        518.49        521.34        33.39 o
  -2  -5  12       1353.39       1395.92        43.73 o
  -1  -5  12         47.65        113.97        26.94 o
   0  -5  12        137.98        125.38        41.09 o
   1  -5  12       1475.51       1322.64        40.27 o
   2  -5  12       1134.91       1195.32        55.79 o
   3  -5  12         20.06         -7.63        28.46 o
  -5  -4  12        806.30        818.27        33.85 o
  -4  -4  12          9.75         40.85        20.37 o
  -3  -4  12         34.05         82.71        24.50 o
  -2  -4  12        769.86        796.52        32.26 o
  -1  -4  12         42.04         46.15        17.93 o
   0  -4  12        245.71        309.58        24.84 o
   1  -4  12          4.84         17.99        19.98 o
   2  -4  12         59.44         63.47        23.55 o
   3  -4  12        227.64        229.38        27.48 o
  -6  -3  12         20.73         -6.75        23.43 o
  -5  -3  12         29.30         48.20        24.20 o
  -4  -3  12        857.57        881.66        33.03 o
  -3  -3  12        568.29        584.84        30.44 o
  -2  -3  12         83.90         76.67        21.69 o
  -1  -3  12          2.03          9.03        27.21 o
   0  -3  12       2554.04       2611.05        67.59 o
   1  -3  12        925.16       1012.78        53.44 o
   2  -3  12          2.79         12.82        26.36 o
   3  -3  12         72.99         69.60        34.19 o
  -6  -2  12        476.01        406.27        35.80 o
  -5  -2  12          2.18         34.06        20.15 o
  -4  -2  12         10.03         39.83        19.76 o
  -3  -2  12        769.93        781.93        37.75 o
  -2  -2  12         28.86         13.64        22.49 o
  -1  -2  12        379.38        404.00        24.73 o
   0  -2  12        241.12        293.41        28.44 o
   1  -2  12         24.60         68.87        34.16 o
   2  -2  12        396.14        379.27        43.19 o
  -6  -1  12          9.55        -26.54        26.54 o
  -5  -1  12        478.37        508.39        41.58 o
  -4  -1  12       1638.48       1619.46        51.21 o
  -3  -1  12         67.05         37.38        21.38 o
  -2  -1  12         14.97         28.65        29.24 o
  -1  -1  12       1822.02       2130.41        59.86 o
   0  -1  12        527.45        548.78        37.66 o
   1  -1  12        105.91        115.44        27.54 o
   2  -1  12        149.72        155.17        38.39 o
  -6   0  12        181.70        177.83        36.39 o
  -5   0  12         33.91         38.39        31.54 o
  -4   0  12        170.91        186.50        31.20 o
  -3   0  12        267.49        232.18        28.08 o
  -2   0  12       1187.21       1308.33        58.09 o
  -1   0  12         67.55         66.79        23.77 o
   0   0  12         36.86         62.35        23.42 o
   1   0  12        823.85        778.77        41.69 o
  -6   1  12        381.45        336.52        33.53 o
  -5   1  12        600.21        523.35        32.33 o
  -4   1  12          0.98         22.47        25.29 o
  -3   1  12         95.05        136.43        31.13 o
  -2   1  12        478.04        486.03        41.96 o
  -1   1  12        175.88        185.91        28.20 o
   0   1  12        209.58        187.62        27.13 o
  -6   2  12          2.36          7.65        31.69 o
  -5   2  12        174.39        182.94        37.36 o
  -4   2  12         11.80         20.55        34.33 o
  -3   2  12       2019.65       2112.96        62.86 o
  -2   2  12         42.36         46.58        30.47 o
  -1   2  12         23.09         20.61        35.63 o
  -5   3  12          1.06        -86.55        86.55 o
  -4   3  12        515.28        479.25        46.37 o
  -3   3  12        150.39        160.70        41.97 o
  -2  -7  13          0.02        -16.96        57.06 o
  -1  -7  13        388.96        364.62        30.17 o
   0  -7  13          1.01         51.55        29.46 o
   1  -7  13        172.55        234.50        53.52 o
  -3  -6  13        360.74        306.92        31.53 o
  -2  -6  13        827.67        855.15        58.37 o
  -1  -6  13        130.02        164.45        24.24 o
   0  -6  13         43.92         82.34        31.50 o
   1  -6  13        636.70        576.95        32.28 o
  -4  -5  13          5.20        -31.32        36.78 o
  -3  -5  13        149.10        201.44        26.27 o
  -2  -5  13        148.14        177.54        25.08 o
  -1  -5  13          1.49         30.18        27.87 o
   0  -5  13       1206.25       1118.73        44.42 o
   1  -5  13        120.46        129.30        31.75 o
   2  -5  13          1.27        -40.68        53.37 o
  -4  -4  13        670.98        553.95        36.14 o
  -3  -4  13        846.39        983.24        42.92 o
  -2  -4  13        112.39         93.62        37.81 o
  -1  -4  13          6.94         65.39        43.00 o
   0  -4  13        748.58        825.43        58.48 o
   1  -4  13        191.40        135.11        25.11 o
  -5  -3  13         49.67         86.36        42.47 o
  -4  -3  13         58.15         66.27        26.57 o
  -3  -3  13         62.05        105.73        31.82 o
  -2  -3  13        580.94        805.43        63.15 o
  -1  -3  13       1194.33       1271.53        53.66 o
   0  -3  13        396.31        407.64        28.38 o
   1  -3  13          3.40         89.47        26.71 o
  -5  -2  13        516.32        456.80        44.77 o
  -4  -2  13        880.43        819.19        45.75 o
  -3  -2  13          9.66         48.85        40.58 o
  -2  -2  13         84.86        104.96        36.90 o
  -1  -2  13        286.01        330.53        26.74 o
   0  -2  13         25.79        102.16        26.21 o
   1  -2  13        505.51        631.89        62.60 o
  -5  -1  13         89.33         60.54        40.22 o
  -4  -1  13          4.99         17.29        42.45 o
  -3  -1  13        348.69        355.86        28.08 o
  -2  -1  13       1373.72       1675.91        77.85 o
  -1  -1  13        221.53        300.84        39.86 o
   0  -1  13         24.37         47.06        28.79 o
  -5   0  13        355.08        261.87        37.14 o
  -4   0  13         28.05         48.24        26.95 o
  -3   0  13        103.16        142.56        38.02 o
  -2   0  13        156.68        220.21        34.42 o
  -1   0  13         73.87         64.29        28.50 o
  -4   1  13        391.11        383.93        66.76 o
  -3   1  13        747.57        679.52        47.26 o
  -2   1  13        143.24         48.12        52.83 o
  -2  -4  14        337.80        359.93        69.37 o
  -1  -4  14       1255.04       1547.90       127.50 o
  -2  -3  14        135.29        299.20        41.29 o
                                                
